# Supplementary material for: A phenome-wide association study (PheWAS) in the Population Architecture using Genomics and Epidemiology (PAGE) study reveals potential pleiotropy in African Americans
Source: PLoS One. 2019 Dec 31;14(12):e0226771. doi: 10.1371/journal.pone.0226771 (PMC6938343; doi:10.1371/journal.pone.0226771)
Supplement: S1 Table — Given are the abbreviations and brief descriptions of phenotypes available for the PAGE I study PheWAS in African Americans by PAGE study. (XLSX) [file pone.0226771.s001.xlsx]

## Sheet: SupplementaryTable1_AllPhenotyp
S1 Table. List of phenotypes included in the Population Architecture using Genomics and Epidemiology (PAGE) I phenome-wide association study (PheWAS), by PAGE study. Given are the abbreviations and brief descriptions of phenotypes available for the PAGE I study PheWAS in African Americans by PAGE study.
Phenotype abbreviation	Phenotype description	Study	Substudy
anta01	STANDING HEIGHT TO NEAREST CM Q1	CALICO	ARIC
anta04	WEIGHT TO THE NEAREST LB Q4	CALICO	ARIC
anta07a	WAIST GIRTH TO NEAREST CM Q7A	CALICO	ARIC
anta07b	HIP GIRTH TO NEAREST CM Q7B	CALICO	ARIC
apasiu01	APOLIPOPROTEIN AI in mg/L	CALICO	ARIC
apbsiu01	APOLIPOPROTEIN B in mg/L	CALICO	ARIC
apoA	Apolipoprotein A mg/dL	CALICO	ARIC
apoB	Apolipoprotein B mg/dL	CALICO	ARIC
bmi01	BODY MASS INDEX IN KG/(M*M)	CALICO	ARIC
chma09	CREATININE (MG-DL) Q9	CALICO	ARIC
chma16	INSULIN (UU-ML) Q16	CALICO	ARIC
cigt01__1	Cigarette smoking status - Current smoker	CALICO	ARIC
cigt01__2	Cigarette smoking status - Former smoker	CALICO	ARIC
cigt01__3	Cigarette smoking status - Never smoker	CALICO	ARIC
cigt01__4	Cigarette smoking status - Unknown, but one of the above three categories may be ruled out	CALICO	ARIC
cigtyr01	CIGARETTE YEARS OF SMOKING	CALICO	ARIC
crp	C-reactive Protein	CALICO	ARIC
dadhistorychd	New Paternal History of CHD	CALICO	ARIC
dadhistorydia	New Paternal History of diabetes	CALICO	ARIC
dadhistorystr	New Paternal History of Stroke	CALICO	ARIC
dead07	Dead by 2007 from DTH/NDI/AFU	CALICO	ARIC
diabts03__0	Diabetes - lower cutpoint 126 mg/dL - NO	CALICO	ARIC
diabts03__1	Diabetes - lower cutpoint 126 mg/dL - YES	CALICO	ARIC
diabts03__T	Diabetes - lower cutpoint 126 mg/dL - MISSING	CALICO	ARIC
drnkr01__1	Drinker Status - Current drinker	CALICO	ARIC
drnkr01__2	Drinker Status - Former Drinker	CALICO	ARIC
drnkr01__3	Drinker Status - Never Drinker	CALICO	ARIC
drnkr01__4	Drinker Status - Unknown	CALICO	ARIC
d_dimer	D_DIMER	CALICO	ARIC
ecgma31	HEART RATE	CALICO	ARIC
ecgma54	QRS INTERVAL	CALICO	ARIC
ecgra274	P-R interval	CALICO	ARIC
ecgra277	QRS interval	CALICO	ARIC
elevel01	EDUCATION LEVEL, DEFINITION 1	CALICO	ARIC
elevel02	EDUCATION LEVEL, DEFINITION 2	CALICO	ARIC
fatchd07	FATCHD by 2007	CALICO	ARIC
futime	Follow up time for INC_BY07 (days)	CALICO	ARIC
futimed	Follow up time for DEAD07 (days)	CALICO	ARIC
gender	SEX (from FTRA22)	CALICO	ARIC
glucos01	DERIVED GLUCOSE VALUE in mg/dl	CALICO	ARIC
hdl01	RE-CALIBRATED HDL CHOL. in mg/dl	CALICO	ARIC
hema09	FIBRINOGEN VALUE	CALICO	ARIC
hmta01	HEMATOCRIT Q1	CALICO	ARIC
hmta02	HEMOGLOBIN Q2	CALICO	ARIC
hmta03	WHITE BLOOD COUNT Q3	CALICO	ARIC
hmta04	PLATELET COUNT Q4	CALICO	ARIC
hom10a	HIGH BP EVER DIAGNOSED? Q10A	CALICO	ARIC
hom10c	HEART ATTACK EVER DIAGNOSED? Q10C	CALICO	ARIC
hom28	HAVE YOU EVER SMOKED CIGARETTES? Q28	CALICO	ARIC
hom29	AGE 1ST REGULARLY SMOKED CIGARETS Q29	CALICO	ARIC
hom31	AGE STOPPED SMOKING CIGARETTES Q31	CALICO	ARIC
hom34	NUM YRS ABSTAINED FROM CIGARETTES Q34	CALICO	ARIC
hormon02__1	Current estrogen user	CALICO	ARIC
hormon02__2	Current estrogen and progestin user	CALICO	ARIC
hormon02__3	Never used hormones	CALICO	ARIC
hormon02__4	Former hormone user or former user of other medications	CALICO	ARIC
hypert05	HYPERTENSION, DEFINITION 5	CALICO	ARIC
hyptmd01__0	Blood Pressure Lowering Medications in the past 2 weeks - Did not take hypertension lowering medication	CALICO	ARIC
hyptmd01__1	Blood Pressure Lowering Medications in the past 2 weeks - Took hypertension lowering medication	CALICO	ARIC
hyptmd01__T	Blood Pressure Lowering Medications - Missing	CALICO	ARIC
hyst__0	hysterectomy status	CALICO	ARIC
hyst__1	hysterectomy status	CALICO	ARIC
hyst__2	hysterectomy status	CALICO	ARIC
hyst__3	hysterectomy status	CALICO	ARIC
hyst__4	hysterectomy status	CALICO	ARIC
in07dp	Def/Prob Incident Stroke by 2007	CALICO	ARIC
in07dpp	Def/Prob/Poss Inc. Stroke by 2007	CALICO	ARIC
inchf07	Incident HF (from discharge codes)	CALICO	ARIC
inc_by07	MI/FATCHD by 2007	CALICO	ARIC
inssiu01	INSULIN in pmol/L	CALICO	ARIC
ldl02	RE-CALIBRATED LDL CHOL. in mg/dl	CALICO	ARIC
lisr_i01	LEISURE INDEX	CALICO	ARIC
log_crp	Log(CRP)	CALICO	ARIC
mhxa30	AGE AT FIRST HEART ATTACK Q30	CALICO	ARIC
mi07	MI by 2007	CALICO	ARIC
momhistorychd	New Maternal History of CHD	CALICO	ARIC
momhistorydia	New Maternal History of diabetes	CALICO	ARIC
momhistorystr	New Maternal History of Stroke	CALICO	ARIC
newacrfinal	albumin:creatinine ratio mg/g	CALICO	ARIC
newalbfinal	alb mg/L	CALICO	ARIC
newcreafinal	creatinine mg/dL	CALICO	ARIC
phea06__E	NULL - missing?	CALICO	ARIC
phea06__N	Heart or arterial surgery? No	CALICO	ARIC
phea06__Y	Heart or arterial surgery? Yes	CALICO	ARIC
phea07a__N	Coronary Bypass surgery? No	CALICO	ARIC
phea07a__T	Coronary Bypass surgery?Missing	CALICO	ARIC
phea07a__Y	Coronary Bypass surgery? Yes	CALICO	ARIC
phea07b	HEART OR ART SURG OTH HRT PROC? Q7B	CALICO	ARIC
phea07f__ARTERIAL	HEART OR ART SURG - arterial - this is ambiguous	CALICO	ARIC
phea07f__ARTERY	HEART OR ART SURG - artery - this is ambiguous	CALICO	ARIC
phea07f__AXILLARY-FEM	HEART OR ART SURG - axillary fem	CALICO	ARIC
phea07f__BLOOD	HEART OR ART SURG - blood clot	CALICO	ARIC
phea07f__FEM-POP	HEART OR ART SURG - fem pop - this is ambiguous	CALICO	ARIC
phea07f__G	HEART OR ART SURG - g form	CALICO	ARIC
phea07f__LEFT	HEART OR ART SURG - left leg	CALICO	ARIC
phea07f__R	HEART OR ART SURG - right - this is ambiguous	CALICO	ARIC
phea07f__RECONSTRUCTI	HEART OR ART SURG - reconstructive	CALICO	ARIC
phea07f__RIGHT	HEART OR ART SURG - right - this is ambiguous	CALICO	ARIC
phea07f__UNBLOCK	HEART OR ART SURG - unblock artery	CALICO	ARIC
rhxa16	EVER TAKEN FEMALE HORMONES? Q16	CALICO	ARIC
rhxa45	HYSTERECTOMY? Q45	CALICO	ARIC
rhxa46	UTERUS REMOVED? Q46	CALICO	ARIC
sbpa21	2ND AND 3RD SYSTOLIC BP AVERAGE Q21	CALICO	ARIC
sbpa22	2ND AND 3RD DIASTOLIC BP AVERAGE Q22	CALICO	ARIC
smk_dur	Smoking duration	CALICO	ARIC
sprt_i02	SPORT INDEX Def. 2	CALICO	ARIC
tchsiu01	TOTAL CHOLESTEROL in mmol/L	CALICO	ARIC
totchol	total cholesterol mg/dL	CALICO	ARIC
trgsiu01	TOTAL TRIGLYCERIDES in mmol/L	CALICO	ARIC
triglyc	triglycerides mg/dL	CALICO	ARIC
v1age01	AGE AT VISIT 1	CALICO	ARIC
work_i02	WORK INDEX, DEFINITION 2	CALICO	ARIC
BMI	Body mass index (BMI) calculated from weight & height at baseline	MEC
CURRSMOKE	Currently smoke? (reported at baseline)	MEC
DB_STATUS1	Diabetes status: PAGE definition based on responses to Qx1, Qx2, and Qx3	MEC
DIABET	Diabetes reported at baseline	MEC
EPUSEG__1	Estrogen/progesterone use: reported at baseline - Never Estrogen	MEC
EPUSEG__2	Estrogen/progesterone use: reported at baseline - past Estrogen	MEC
EPUSEG__3	Estrogen/progesterone use: reported at baseline - current Estrogen	MEC
EPUSEG__4	Estrogen/progesterone use: reported at baseline - current Estrogen/Progesterone	MEC
ETHANOL_CAT__1	Ethanol Drinks Per Day - None	MEC
ETHANOL_CAT__2	Ethanol Drinks Per Day - <1	MEC
ETHANOL_CAT__3	Ethanol Drinks Per Day - <2	MEC
ETHANOL_CAT__4	Ethanol Drinks Per Day - 2+ drinks	MEC
EVERSMOKE	Ever smoke? (reported at baseline)	MEC
FH_DIAB	Family history of diabetes reported in 1st degree relative - Qx2	MEC
FH_HBP	Family history of hypertension reported in 1st degree relative - Qx2	MEC
FH_MI	Family history of CVD reported in 1st degree relative - Qx2	MEC
FH_STROKE	Family history of stroke reported in 1st degree relative - Qx2	MEC
HATTACK	Heart attack reported at baseline	MEC
HIBP	High blood pressure reported at baseline	MEC
HTCM	Height (cm)	MEC
MED.LIPID	Hypolipidemic (lipid lowering) medications reported at blood draw	MEC
MED_DIAB	Diabetes medications reported at blood draw	MEC
MODVIG_PA_CAT	hours per day of moderate or vigorous physical activity, on average, during the past year reported at baseline	MEC
PACKYRS_CAT	Pack-years of smoking (cigarettes) reported at baseline	MEC
SMKQUIT	Number of years since quit smoking (reported at baseline)	MEC
SMKYRS	Smoking duration (years) reported at baseline	MEC
STROKE	Stroke reported at baseline	MEC
WTKG	Weight (kg) reported at baseline	MEC
W_AGEEST	Age started estrogen: reported at baseline	MEC
W_FIRSTPER	Age at menarche	MEC
W_YRSEST	# of years used estrogen: reported at baseline	MEC
X_creatinine	Urinary Creatinine (HI biomarker analyses)	MEC
X_crp	C-Reactive Protein (HI biomarker analyses)	MEC
X_gluc	Fasting glucose (HI biomarker analyses)	MEC
X_hdl_chol	HDL cholesterol (HI biomarker analyses)	MEC
X_insulin	Insulin (HI biomarker analyses)	MEC
X_ldl_chol	LDL cholesterol (HI biomarker analyses)	MEC
X_tot_chol	Total cholesterol (HI biomarker analyses)	MEC
X_triglyc	Total Triglycerides (HI biomarker analyses)	MEC
YRSSCHL	Maximum years of education obtained	MEC
alcohol	alcohol intake	WHI
atfib_3	Atrial fibrillation year 3	WHI
atfib_6	Atrial fibrillation year 6	WHI
atfib_9	Atrial fibrillation year 9	WHI
atflut_9	Atrial flutter year 9	WHI
avblk2	Second degree AV block	WHI
bmi	Body mass index (BMI) calculated from weight & height at baseline	WHI
brthlivn	How many live births	WHI
cabg	Coronary bypass surgery ever	WHI
cabg_f30	F30 Coronary bypass surgery ever	WHI
chf	Heart failure	WHI
chf_age	Age at heart failure	WHI
chf_f2	F2 Heart failure ever	WHI
crp	CRP	WHI
Cystatin_C	Cystatin_c	WHI
Cystatin_C_v	NULL	WHI
ddim	D-Dimmers	WHI
diab	Diabetes ever	WHI
diabage	Age first told had diabetes	WHI
diabrel	relative with adult diabetes	WHI
dias	diastolic blood pressure	WHI
ecgyr3_age	age at year 3 ECG	WHI
ecgyr6_age	age at year 6 ECG	WHI
ecgyr9_age	age at year 9 ECG	WHI
educ	Highest grade finished in school	WHI
f33diabtx	F33 treated diabetes	WHI
f33diabtxage	F33 Age started treatment for diabetes	WHI
F33pillshyp	F33 Pills for Hypertension	WHI
F33PILLSHYPAGE	F33 Age started taking pills for hypertension	WHI
fibr	fibrinogen	WHI
gluc	glucose	WHI
grade_0	ECG quality grade baseline	WHI
hematocr	Hematocrit	WHI
hemoglbn	Hemoglobin	WHI
hip	hip circumference (cm)	WHI
hrtarm__1	HRT status - estrogen alone	WHI
hrtarm__2	HRT status - estrogen alone placebo	WHI
hrtarm__3	HRT status - estrogen + progesterone	WHI
hrtarm__4	HRT status - estrogen + progesterone placebo	WHI
hrt_rate_0	Heart rate (beats/minute) baseline	WHI
ht	height (cm)	WHI
htntrt__0	Never hypertensive	WHI
htntrt__1	Untreated hypertensive	WHI
htntrt__2	Treated hypertensive	WHI
hypt	Hypertension ever	WHI
hyptage	Age told of hypertension	WHI
hyst	hysterectomy status	WHI
hyst_age	Age of hysterectomy	WHI
hyst_f2	Hysterectomy at randomization	WHI
hyst_f2_age	age at hysterectomy	WHI
insu	insuline	WHI
ldl_v	LDL lab	WHI
lipidg	lipid lowering medication	WHI
menarche	age at first period	WHI
menoage	Age at menopause, years	WHI
menopsea	Age at last regular period	WHI
mi	MI	WHI
mirel	relative with MI	WHI
mi_age	Age at MI	WHI
mi_f2	F2 MI ever	WHI
mi_f2_age	F2 age at MI	WHI
msminwk	Minutes of moderate to strenuous activity per week	WHI
norm_hdl	normalized HDL	WHI
norm_ldl	normalized LDL	WHI
norm_tri	normalized natural log transformed triglycerides	WHI
oopha	age when ovaries removed	WHI
ooph__0	one or both ovaries removed - no	WHI
ooph__1	one or both ovaries removed - Yes, one was taken out	WHI
ooph__2	one or both ovaries removed - yes both were taken out	WHI
ooph__3	one or both ovaries removed - yes, unknown number	WHI
ooph__4	one or both ovaries removed - yes part of an ovary	WHI
ooph__9	one or both ovaries removed - don't know if ovaries were removed	WHI
pacemak_0	Electronic pacemaker baseline	WHI
pacemak_3	Electronic pacemaker year 3	WHI
pacemak_6	Electronic pacemaker year 6	WHI
pacemak_9	Electronic pacemaker year 9	WHI
packyrs	Pack years of smoking	WHI
platelet	platelets	WHI
preg	Ever been pregnant	WHI
preg6maf	Age at first term pregnancy	WHI
preg6mal	Age at last term pregnancy	WHI
pr_int	PR Interval (msec) baseline	WHI
ptca	Percutaneous transluminal coronary angioplasty	WHI
ptca_f30	F30 Percutaneous transluminal coronary angioplasty	WHI
qrs_int	QRS Interval (msec)	WHI
qsmokage	Age quit smoking	WHI
qt_int_0	QT Interval (msec) baseline	WHI
sminwk	Minutes of strenuous phys activity per week	WHI
smoking__0	Smoking - Never	WHI
smoking__1	Smoking - Former	WHI
smoking__2	Smoking - current	WHI
smokyrs	years a regular smoker	WHI
strkrel	relative with stroke	WHI
stroke	Stroke reported at baseline	WHI
stroke_age	Age stroke	WHI
stroke_f2	stroke ever	WHI
syst	systolic blood pressure	WHI
tcho	total cholesterol	WHI
tminwk	Minutes of recreational phys activity per week	WHI
tote	Unopposed estrogen use ever	WHI
totemin	Age first used unopposed estrogen	WHI
totestat__0	Unopposed estrogen usage status - never	WHI
totestat__1	Unopposed estrogen usage status - former	WHI
totestat__2	Unopposed estrogen usage status - current	WHI
totetime	Lifetime unopposed estrogen duration	WHI
toth	HRT use ever	WHI
tothmax	Age last used HRT	WHI
tothmin	Age first used HRT	WHI
tothstat__0	HRT usage status - never	WHI
tothstat__1	HRT usage status - former	WHI
tothstat__2	HRT usage status - current	WHI
tothtime	Lifetime HRT duration	WHI
totp	Estrogen + progesterone use ever	WHI
totpmin	Age first used estrogen + progesterone	WHI
totpstat__0	Estrogen + progesterone usage status - never	WHI
totpstat__1	Estrogen + progesterone usage status - former	WHI
totpstat__2	Estrogen + progesterone usage status - current	WHI
totptime	Lifetime estrogen + progest duration	WHI
waist	waist circumference (cm)	WHI
wbc	White blood count	WHI
wt	weight (kg)	WHI
