# Supplementary material for: A phenome-wide association study (PheWAS) in the Population Architecture using Genomics and Epidemiology (PAGE) study reveals potential pleiotropy in African Americans
Source: PLoS One. 2019 Dec 31;14(12):e0226771. doi: 10.1371/journal.pone.0226771 (PMC6938343; doi:10.1371/journal.pone.0226771)
Supplement: S2 Table — We tested 144,740 SNPs assayed on the Metabochip with up to 273 phenotypes available for 5,897 African American participants from three participating PAGE I studies: Atherosclerosis Risk in Communities (ARIC); Multiethnic Cohort (MEC); and the Women’s Health Initiative (WHI). A total of 5,424 tests of association were significant at p<0.01 in two or more PAGE studies and in the same direction for the same phenotype. For each of these significant tests of association, we give the SNP (rs number, chromosome, position), the number of PAGE studies with significant results (at p<0.01), the names of the PAGE studies tested for each phenotype listed regardless of significance, the phenotypes tested (short names, long names, and phenotype classes), the statistics (p-values, betas, standard errors), sample size, coded allele and allele frequency, and reason why the variant was assayed by the Metabochip. (XLSX) [file pone.0226771.s002.xlsx]

## Sheet: twostudy_0pt01results_100Kgwabo
S2 Table. All PheWAS tests of association for the Population Architecture using Genomics and Epidemiology (PAGE) I study in African Americans. We tested 144,740 SNPs assayed on the Metabochip with up to 273 phenotypes available for 5,897 African American participants from three participating PAGE I studies: Atherosclerosis Risk in Communities (ARIC); Multiethnic Cohort (MEC); and the Women’s Heal…
SNPID	rs number	chromosome	position (37)	count_studies	count_associations	PAGE studies	phenotypes	phenotype_longs	phenotype_classes	phenotype_transformations	pvalues	betas	standard errors	N_totals	coded allele	coded allele frequency	Reason variant on Metabochip
chr10:104211844	rs35637354	10	104221854	2	8	ARIC,ARIC,ARIC,ARIC,MEC,MEC,MEC,MEC,ARIC,ARIC,ARIC,ARIC,ARIC,ARIC,ARIC,ARIC,ARIC,ARIC,ARIC,ARIC,MEC,MEC,MEC,MEC,WHI,WHI,WHI,WHI,WHI,WHI,WHI,WHI	inssiu01,inssiu01,inssiu01,inssiu01,X_insulin,X_insulin,X_insulin,X_insulin,chma16,chma16,chma16,chma16,chma16,chma16,chma16,chma16,inssiu01,inssiu01,inssiu01,inssiu01,X_insulin,X_insulin,X_insulin,X_insulin,insu,insu,insu,insu,insu,insu,insu,insu	INSULIN in pmol/L,INSULIN in pmol/L,INSULIN in pmol/L,INSULIN in pmol/L,INSULIN (UU-ML) Q16,INSULIN (UU-ML) Q16,INSULIN (UU-ML) Q16,INSULIN (UU-ML) Q16,INSULIN (UU-ML) Q16,INSULIN (UU-ML) Q16,INSULIN (UU-ML) Q16,INSULIN (UU-ML) Q16,INSULIN in pmol/L,INSULIN in pmol/L,INSULIN in pmol/L,INSULIN in pmol/L,insuline,insuline,insuline,insuline,insuline,insuline,insuline,insuline	Insulin,Insulin,Insulin,Insulin,Insulin,Insulin,Insulin,Insulin,Insulin,Insulin,Insulin,Insulin,Insulin,Insulin,Insulin,Insulin,Insulin,Insulin,Insulin,Insulin,Insulin,Insulin,Insulin,Insulin,Insulin,Insulin,Insulin,Insulin,Insulin,Insulin,Insulin,Insulin	Natural log,Natural log,Natural log,Natural log,None,None,None,None,Natural log,Natural log,Natural log,Natural log,None,None,None,None,None,None,None,None,Natural log,Natural log,Natural log,Natural log,Natural log,Natural log,Natural log,Natural log,None,None,None,None	0.001964,0.001964,0.001964,0.001964,0.002346,0.002346,0.002346,0.002346,0.003861,0.003861,0.003861,0.003861,0.03372,0.03372,0.03372,0.03372,0.03372,0.03372,0.03372,0.03372,0.03713,0.03713,0.03713,0.03713,0.2279,0.2279,0.2279,0.2279,0.8664,0.8664,0.8664,0.8664	0.1358,0.1358,0.1358,0.1358,4.202,4.202,4.202,4.202,0.1194,0.1194,0.1194,0.1194,5.408,5.408,5.408,5.408,38.8,38.8,38.8,38.8,0.1873,0.1873,0.1873,0.1873,0.04742,0.04742,0.04742,0.04742,-0.5052,-0.5052,-0.5052,-0.5052	0.0438347320852163,0.0438347320852163,0.0438347320852163,0.0438347320852163,1.37320261437908,1.37320261437908,1.37320261437908,1.37320261437908,0.0413005880318229,0.0413005880318229,0.0413005880318229,0.0413005880318229,2.54613935969868,2.54613935969868,2.54613935969868,2.54613935969868,18.2674199623352,18.2674199623352,18.2674199623352,18.2674199623352,0.0895743663318986,0.0895743663318986,0.089…	3.24332e+119	A	0.05575,0.05575,0.05575,0.05575,0.06358,0.06358,0.06358,0.06358,0.05575,0.05575,0.05575,0.05575,0.05575,0.05575,0.05575,0.05575,0.05575,0.05575,0.05575,0.05575,0.06358,0.06358,0.06358,0.06358,0.06378,0.06378,0.06378,0.06378,0.06378,0.06378,0.06378,0.06378	FINEMAPPING-ICBP_GWAS-DBP;FINEMAPPING-ICBP_GWAS-SBP;FINEMAPPING-ICBP_GWAS-SBP
chr10:104231973	rs12763720	10	104241983	2	8	ARIC,ARIC,ARIC,ARIC,MEC,MEC,MEC,MEC,ARIC,ARIC,ARIC,ARIC,ARIC,ARIC,ARIC,ARIC,ARIC,ARIC,ARIC,ARIC,MEC,MEC,MEC,MEC,WHI,WHI,WHI,WHI,WHI,WHI,WHI,WHI	inssiu01,inssiu01,inssiu01,inssiu01,X_insulin,X_insulin,X_insulin,X_insulin,chma16,chma16,chma16,chma16,chma16,chma16,chma16,chma16,inssiu01,inssiu01,inssiu01,inssiu01,X_insulin,X_insulin,X_insulin,X_insulin,insu,insu,insu,insu,insu,insu,insu,insu	INSULIN in pmol/L,INSULIN in pmol/L,INSULIN in pmol/L,INSULIN in pmol/L,INSULIN (UU-ML) Q16,INSULIN (UU-ML) Q16,INSULIN (UU-ML) Q16,INSULIN (UU-ML) Q16,INSULIN (UU-ML) Q16,INSULIN (UU-ML) Q16,INSULIN (UU-ML) Q16,INSULIN (UU-ML) Q16,INSULIN in pmol/L,INSULIN in pmol/L,INSULIN in pmol/L,INSULIN in pmol/L,insuline,insuline,insuline,insuline,insuline,insuline,insuline,insuline	Insulin,Insulin,Insulin,Insulin,Insulin,Insulin,Insulin,Insulin,Insulin,Insulin,Insulin,Insulin,Insulin,Insulin,Insulin,Insulin,Insulin,Insulin,Insulin,Insulin,Insulin,Insulin,Insulin,Insulin,Insulin,Insulin,Insulin,Insulin,Insulin,Insulin,Insulin,Insulin	Natural log,Natural log,Natural log,Natural log,None,None,None,None,Natural log,Natural log,Natural log,Natural log,None,None,None,None,None,None,None,None,Natural log,Natural log,Natural log,Natural log,Natural log,Natural log,Natural log,Natural log,None,None,None,None	0.001477,0.001477,0.001477,0.001477,0.002402,0.002402,0.002402,0.002402,0.002941,0.002941,0.002941,0.002941,0.03173,0.03173,0.03173,0.03173,0.03173,0.03173,0.03173,0.03173,0.03425,0.03425,0.03425,0.03425,0.249,0.249,0.249,0.249,0.8458,0.8458,0.8458,0.8458	0.1401,0.1401,0.1401,0.1401,4.127,4.127,4.127,4.127,0.1234,0.1234,0.1234,0.1234,5.494,5.494,5.494,5.494,39.42,39.42,39.42,39.42,0.1873,0.1873,0.1873,0.1873,0.04537,0.04537,0.04537,0.04537,-0.5843,-0.5843,-0.5843,-0.5843	0.0440289126335638,0.0440289126335638,0.0440289126335638,0.0440289126335638,1.35178512938094,1.35178512938094,1.35178512938094,1.35178512938094,0.0414650537634409,0.0414650537634409,0.0414650537634409,0.0414650537634409,2.5565379246161,2.5565379246161,2.5565379246161,2.5565379246161,18.3434155421126,18.3434155421126,18.3434155421126,18.3434155421126,0.0881826741996233,0.0881826741996233,0.0881826…	3.24432e+119	T	0.05544,0.05544,0.05544,0.05544,0.06358,0.06358,0.06358,0.06358,0.05544,0.05544,0.05544,0.05544,0.05544,0.05544,0.05544,0.05544,0.05544,0.05544,0.05544,0.05544,0.06358,0.06358,0.06358,0.06358,0.06331,0.06331,0.06331,0.06331,0.06331,0.06331,0.06331,0.06331	FINEMAPPING-ICBP_GWAS-DBP;FINEMAPPING-ICBP_GWAS-SBP;FINEMAPPING-ICBP_GWAS-SBP
chr10:104258167	rs115587955	10	104268177	2	6	ARIC,MEC,ARIC,MEC,ARIC,ARIC	chma09,X_creatinine,chma09,X_creatinine,newcreafinal,newcreafinal	CREATININE (MG-DL) Q9,CREATININE (MG-DL) Q9,creatinine mg/dL,creatinine mg/dL	Creatinine,Creatinine,Creatinine,Creatinine,Creatinine,Creatinine	None,None,Natural log,Natural log,None,Natural log	0.0005927,0.007277,0.03977,0.04298,0.7601,0.7705	0.2371,65.88,0.02956,0.4531,-2.943,-0.02021	0.0689645142524724,24.3639053254438,0.0143704423918328,0.222763028515241,9.63338788870704,0.0692597669636737	3.24527e+21	C	0.01824,0.01638,0.01824,0.01638,0.01824,0.01824	FINEMAPPING-ICBP_GWAS-DBP;FINEMAPPING-ICBP_GWAS-SBP;FINEMAPPING-ICBP_GWAS-SBP
chr10:104263941	rs75222396	10	104273951	2	6	ARIC,MEC,MEC,ARIC,ARIC,ARIC	chma09,X_creatinine,X_creatinine,chma09,newcreafinal,newcreafinal	CREATININE (MG-DL) Q9,CREATININE (MG-DL) Q9,creatinine mg/dL,creatinine mg/dL	Creatinine,Creatinine,Creatinine,Creatinine,Creatinine,Creatinine	None,None,Natural log,Natural log,None,Natural log	0.0006009,0.007277,0.04298,0.04387,0.7601,0.7705	0.2378,65.88,0.4531,0.02909,-2.943,-0.02021	0.0692285298398835,24.3639053254438,0.222763028515241,0.0144295634920635,9.63338788870704,0.0692597669636737	3.24527e+21	T	0.01809,0.01638,0.01638,0.01809,0.01809,0.01809	FINEMAPPING-ICBP_GWAS-DBP;FINEMAPPING-ICBP_GWAS-SBP;FINEMAPPING-ICBP_GWAS-SBP
chr10:104347396	rs115493511	10	104357406	2	31	ARIC,WHI,ARIC,ARIC,WHI,ARIC,ARIC,WHI,ARIC,WHI,ARIC,MEC,WHI,WHI,ARIC,ARIC,MEC,ARIC,MEC,MEC,ARIC,MEC,ARIC,WHI,MEC,WHI,MEC,MEC,WHI,ARIC,ARIC	cigtyr01,smoking__1,cigtyr01,cigt01__1,smoking__2,cigt01__3,hom28,qsmokage,hom29,qsmokage,smk_dur,CURRSMOKE,smoking__0,packyrs,smk_dur,hom29,PACKYRS_CAT,hom34,SMKQUIT,PACKYRS_CAT,hom34,SMKQUIT,cigt01__2,smokyrs,EVERSMOKE,packyrs,SMKYRS,SMKYRS,smokyrs,hom31,hom31	CIGARETTE YEARS OF SMOKING,CIGARETTE YEARS OF SMOKING,HAVE YOU EVER SMOKED CIGARETTES? Q28,AGE 1ST REGULARLY SMOKED CIGARETS Q29,Smoking duration,Currently smoke? (reported at baseline),Pack years of smoking,Smoking duration,AGE 1ST REGULARLY SMOKED CIGARETS Q29,Pack-years of smoking (cigarettes) reported at baseline,NUM YRS ABSTAINED FROM CIGARETTES Q34,Number of years since quit smoking (report…	Smoking,Smoking,Smoking,Smoking,Smoking,Smoking,Smoking,Smoking,Smoking,Smoking,Smoking,Smoking,Smoking,Smoking,Smoking,Smoking,Smoking,Smoking,Smoking,Smoking,Smoking,Smoking,Smoking,Smoking,Smoking,Smoking,Smoking,Smoking,Smoking,Smoking,Smoking	Natural log,None,None,None,None,None,None,None,None,Natural log,None,None,None,None,Natural log,Natural log,None,None,None,Natural log,Natural log,Natural log,None,Natural log,None,Natural log,Natural log,None,None,None,Natural log	0.003702,0.00754,0.01276,0.01523,0.04865,0.07429,0.07524,0.1406,0.1787,0.1887,0.2212,0.2474,0.2542,0.255,0.2753,0.286,0.3934,0.4144,0.4156,0.4407,0.4421,0.4809,0.5002,0.527,0.5312,0.5351,0.6292,0.6503,0.8709,0.9023,0.9763	-0.8494,0.649717622632609,-97.55,-0.594750858703752,-1.42171430635115,0.357674444271816,-0.35610367857044,-0.6084,1.255,-0.07378,-2.052,-1.17895504135065,-0.279978488066748,-1.933,-0.09063,0.04766,0.3395,-0.9326,-0.433,0.0817,-0.1282,-0.07999,0.1501426584	0.292392426850258,0.243157792901426,39.145264847512,0.245055978040277,0.720950459610117,0.200377839928188,0.200170701838359,0.412474576271186,0.933085501858736,0.056106463878327,1.67647058823529,1.01897583522096,0.245595164970832,1.69710272168569,0.083070577451879,0.0446672914714152,0.397401381247805,1.14163300281552,0.530897498773909,0.105870156796683,0.166666666666667,0.113284237360147,0.222697…	3.23422e+109	G	0.01662,0.01716,0.01662,0.01662,0.01716,0.01662,0.01662,0.01716,0.01662,0.01716,0.01662,0.01927,0.01716,0.01716,0.01662,0.01662,0.01927,0.01662,0.01927,0.01927,0.01662,0.01927,0.01662,0.01716,0.01927,0.01716,0.01927,0.01927,0.01716,0.01662,0.01662	FINEMAPPING-ICBP_GWAS-DBP;FINEMAPPING-ICBP_GWAS-SBP;FINEMAPPING-ICBP_GWAS-SBP;FINEMAPPING-ICBP_GWAS-SBP
chr10:104359313	rs34058856	10	104369323	2	8	ARIC,ARIC,ARIC,ARIC,ARIC,ARIC,ARIC,ARIC,MEC,MEC,MEC,MEC,ARIC,ARIC,ARIC,ARIC,ARIC,ARIC,ARIC,ARIC,MEC,MEC,MEC,MEC,WHI,WHI,WHI,WHI,WHI,WHI,WHI,WHI	inssiu01,inssiu01,inssiu01,inssiu01,chma16,chma16,chma16,chma16,X_insulin,X_insulin,X_insulin,X_insulin,chma16,chma16,chma16,chma16,inssiu01,inssiu01,inssiu01,inssiu01,X_insulin,X_insulin,X_insulin,X_insulin,insu,insu,insu,insu,insu,insu,insu,insu	INSULIN in pmol/L,INSULIN in pmol/L,INSULIN in pmol/L,INSULIN in pmol/L,INSULIN (UU-ML) Q16,INSULIN (UU-ML) Q16,INSULIN (UU-ML) Q16,INSULIN (UU-ML) Q16,INSULIN (UU-ML) Q16,INSULIN (UU-ML) Q16,INSULIN (UU-ML) Q16,INSULIN (UU-ML) Q16,INSULIN in pmol/L,INSULIN in pmol/L,INSULIN in pmol/L,INSULIN in pmol/L,insuline,insuline,insuline,insuline,insuline,insuline,insuline,insuline	Insulin,Insulin,Insulin,Insulin,Insulin,Insulin,Insulin,Insulin,Insulin,Insulin,Insulin,Insulin,Insulin,Insulin,Insulin,Insulin,Insulin,Insulin,Insulin,Insulin,Insulin,Insulin,Insulin,Insulin,Insulin,Insulin,Insulin,Insulin,Insulin,Insulin,Insulin,Insulin	Natural log,Natural log,Natural log,Natural log,Natural log,Natural log,Natural log,Natural log,None,None,None,None,None,None,None,None,None,None,None,None,Natural log,Natural log,Natural log,Natural log,Natural log,Natural log,Natural log,Natural log,None,None,None,None	0.001059,0.001059,0.001059,0.001059,0.002094,0.002094,0.002094,0.002094,0.002151,0.002151,0.002151,0.002151,0.03142,0.03142,0.03142,0.03142,0.03142,0.03142,0.03142,0.03142,0.03607,0.03607,0.03607,0.03607,0.2776,0.2776,0.2776,0.2776,0.8358,0.8358,0.8358,0.8358	0.1435,0.1435,0.1435,0.1435,0.127,0.127,0.127,0.127,4.194,4.194,4.194,4.194,5.476,5.476,5.476,5.476,39.29,39.29,39.29,39.29,0.1864,0.1864,0.1864,0.1864,0.04294,0.04294,0.04294,0.04294,-0.6256,-0.6256,-0.6256,-0.6256	0.0437900518767165,0.0437900518767165,0.0437900518767165,0.0437900518767165,0.0412471581682364,0.0412471581682364,0.0412471581682364,0.0412471581682364,1.35860058309038,1.35860058309038,1.35860058309038,1.35860058309038,2.5434277751974,2.5434277751974,2.5434277751974,2.5434277751974,18.2489549465862,18.2489549465862,18.2489549465862,18.2489549465862,0.0886352829291488,0.0886352829291488,0.0886352…	3.24432e+119	C	0.05574,0.05574,0.05574,0.05574,0.05574,0.05574,0.05574,0.05574,0.06262,0.06262,0.06262,0.06262,0.05574,0.05574,0.05574,0.05574,0.05574,0.05574,0.05574,0.05574,0.06262,0.06262,0.06262,0.06262,0.06308,0.06308,0.06308,0.06308,0.06308,0.06308,0.06308,0.06308	FINEMAPPING-ICBP_GWAS-DBP;FINEMAPPING-ICBP_GWAS-SBP;FINEMAPPING-ICBP_GWAS-SBP;FINEMAPPING-ICBP_GWAS-SBP
chr10:104360817	rs35485301	10	104370827	2	8	ARIC,ARIC,ARIC,ARIC,ARIC,ARIC,ARIC,ARIC,MEC,MEC,MEC,MEC,ARIC,ARIC,ARIC,ARIC,ARIC,ARIC,ARIC,ARIC,MEC,MEC,MEC,MEC,WHI,WHI,WHI,WHI,WHI,WHI,WHI,WHI	inssiu01,inssiu01,inssiu01,inssiu01,chma16,chma16,chma16,chma16,X_insulin,X_insulin,X_insulin,X_insulin,chma16,chma16,chma16,chma16,inssiu01,inssiu01,inssiu01,inssiu01,X_insulin,X_insulin,X_insulin,X_insulin,insu,insu,insu,insu,insu,insu,insu,insu	INSULIN in pmol/L,INSULIN in pmol/L,INSULIN in pmol/L,INSULIN in pmol/L,INSULIN (UU-ML) Q16,INSULIN (UU-ML) Q16,INSULIN (UU-ML) Q16,INSULIN (UU-ML) Q16,INSULIN (UU-ML) Q16,INSULIN (UU-ML) Q16,INSULIN (UU-ML) Q16,INSULIN (UU-ML) Q16,INSULIN in pmol/L,INSULIN in pmol/L,INSULIN in pmol/L,INSULIN in pmol/L,insuline,insuline,insuline,insuline,insuline,insuline,insuline,insuline	Insulin,Insulin,Insulin,Insulin,Insulin,Insulin,Insulin,Insulin,Insulin,Insulin,Insulin,Insulin,Insulin,Insulin,Insulin,Insulin,Insulin,Insulin,Insulin,Insulin,Insulin,Insulin,Insulin,Insulin,Insulin,Insulin,Insulin,Insulin,Insulin,Insulin,Insulin,Insulin	Natural log,Natural log,Natural log,Natural log,Natural log,Natural log,Natural log,Natural log,None,None,None,None,None,None,None,None,None,None,None,None,Natural log,Natural log,Natural log,Natural log,Natural log,Natural log,Natural log,Natural log,None,None,None,None	0.001059,0.001059,0.001059,0.001059,0.002094,0.002094,0.002094,0.002094,0.002151,0.002151,0.002151,0.002151,0.03142,0.03142,0.03142,0.03142,0.03142,0.03142,0.03142,0.03142,0.03607,0.03607,0.03607,0.03607,0.2776,0.2776,0.2776,0.2776,0.8358,0.8358,0.8358,0.8358	0.1435,0.1435,0.1435,0.1435,0.127,0.127,0.127,0.127,4.194,4.194,4.194,4.194,5.476,5.476,5.476,5.476,39.29,39.29,39.29,39.29,0.1864,0.1864,0.1864,0.1864,0.04294,0.04294,0.04294,0.04294,-0.6256,-0.6256,-0.6256,-0.6256	0.0437900518767165,0.0437900518767165,0.0437900518767165,0.0437900518767165,0.0412471581682364,0.0412471581682364,0.0412471581682364,0.0412471581682364,1.35860058309038,1.35860058309038,1.35860058309038,1.35860058309038,2.5434277751974,2.5434277751974,2.5434277751974,2.5434277751974,18.2489549465862,18.2489549465862,18.2489549465862,18.2489549465862,0.0886352829291488,0.0886352829291488,0.0886352…	3.24432e+119	C	0.05574,0.05574,0.05574,0.05574,0.05574,0.05574,0.05574,0.05574,0.06262,0.06262,0.06262,0.06262,0.05574,0.05574,0.05574,0.05574,0.05574,0.05574,0.05574,0.05574,0.06262,0.06262,0.06262,0.06262,0.06308,0.06308,0.06308,0.06308,0.06308,0.06308,0.06308,0.06308	FINEMAPPING-ICBP_GWAS-DBP;FINEMAPPING-ICBP_GWAS-SBP;FINEMAPPING-ICBP_GWAS-SBP;FINEMAPPING-ICBP_GWAS-SBP
chr10:104374327	rs74558061	10	104384337	2	8	WHI,WHI,WHI,WHI,ARIC,ARIC,ARIC,ARIC,ARIC,ARIC,ARIC,ARIC,WHI,WHI,WHI,WHI,ARIC,ARIC,ARIC,ARIC,ARIC,ARIC,ARIC,ARIC,MEC,MEC,MEC,MEC,MEC,MEC,MEC,MEC	insu,insu,insu,insu,inssiu01,inssiu01,inssiu01,inssiu01,chma16,chma16,chma16,chma16,insu,insu,insu,insu,chma16,chma16,chma16,chma16,inssiu01,inssiu01,inssiu01,inssiu01,X_insulin,X_insulin,X_insulin,X_insulin,X_insulin,X_insulin,X_insulin,X_insulin	insuline,insuline,insuline,insuline,INSULIN in pmol/L,INSULIN in pmol/L,INSULIN in pmol/L,INSULIN in pmol/L,INSULIN (UU-ML) Q16,INSULIN (UU-ML) Q16,INSULIN (UU-ML) Q16,INSULIN (UU-ML) Q16,insuline,insuline,insuline,insuline,INSULIN (UU-ML) Q16,INSULIN (UU-ML) Q16,INSULIN (UU-ML) Q16,INSULIN (UU-ML) Q16,INSULIN in pmol/L,INSULIN in pmol/L,INSULIN in pmol/L,INSULIN in pmol/L	Insulin,Insulin,Insulin,Insulin,Insulin,Insulin,Insulin,Insulin,Insulin,Insulin,Insulin,Insulin,Insulin,Insulin,Insulin,Insulin,Insulin,Insulin,Insulin,Insulin,Insulin,Insulin,Insulin,Insulin,Insulin,Insulin,Insulin,Insulin,Insulin,Insulin,Insulin,Insulin	None,None,None,None,Natural log,Natural log,Natural log,Natural log,Natural log,Natural log,Natural log,Natural log,Natural log,Natural log,Natural log,Natural log,None,None,None,None,None,None,None,None,Natural log,Natural log,Natural log,Natural log,None,None,None,None	8.056e-05,8.056e-05,8.056e-05,8.056e-05,0.008688,0.008688,0.008688,0.008688,0.009321,0.009321,0.009321,0.009321,0.1433,0.1433,0.1433,0.1433,0.3555,0.3555,0.3555,0.3555,0.3555,0.3555,0.3555,0.3555,0.7642,0.7642,0.7642,0.7642,0.9905,0.9905,0.9905,0.9905	18.06,18.06,18.06,18.06,0.1761,0.1761,0.1761,0.1761,0.1643,0.1643,0.1643,0.1643,0.08804,0.08804,0.08804,0.08804,3.6,3.6,3.6,3.6,25.83,25.83,25.83,25.83,0.04473,0.04473,0.04473,0.04473,-0.02732,-0.02732,-0.02732,-0.02732	4.56983805668016,4.56983805668016,4.56983805668016,4.56983805668016,0.0670601675552171,0.0670601675552171,0.0670601675552171,0.0670601675552171,0.0631437355880092,0.0631437355880092,0.0631437355880092,0.0631437355880092,0.0601366120218579,0.0601366120218579,0.0601366120218579,0.0601366120218579,3.89568228546694,3.89568228546694,3.89568228546694,3.89568228546694,27.9515203982253,27.9515203982253,2…	1.71817e+119	A	0.02412,0.02412,0.02412,0.02412,0.0225,0.0225,0.0225,0.0225,0.0225,0.0225,0.0225,0.0225,0.02412,0.02412,0.02412,0.02412,0.0225,0.0225,0.0225,0.0225,0.0225,0.0225,0.0225,0.0225,0.02119,0.02119,0.02119,0.02119,0.02119,0.02119,0.02119,0.02119	FINEMAPPING-ICBP_GWAS-DBP;FINEMAPPING-ICBP_GWAS-SBP;FINEMAPPING-ICBP_GWAS-SBP;FINEMAPPING-ICBP_GWAS-SBP
chr10:104391476	rs11191359	10	104401486	2	8	WHI,WHI,WHI,WHI,ARIC,ARIC,ARIC,ARIC,ARIC,ARIC,ARIC,ARIC,WHI,WHI,WHI,WHI,ARIC,ARIC,ARIC,ARIC,ARIC,ARIC,ARIC,ARIC,MEC,MEC,MEC,MEC,MEC,MEC,MEC,MEC	insu,insu,insu,insu,inssiu01,inssiu01,inssiu01,inssiu01,chma16,chma16,chma16,chma16,insu,insu,insu,insu,chma16,chma16,chma16,chma16,inssiu01,inssiu01,inssiu01,inssiu01,X_insulin,X_insulin,X_insulin,X_insulin,X_insulin,X_insulin,X_insulin,X_insulin	insuline,insuline,insuline,insuline,INSULIN in pmol/L,INSULIN in pmol/L,INSULIN in pmol/L,INSULIN in pmol/L,INSULIN (UU-ML) Q16,INSULIN (UU-ML) Q16,INSULIN (UU-ML) Q16,INSULIN (UU-ML) Q16,insuline,insuline,insuline,insuline,INSULIN (UU-ML) Q16,INSULIN (UU-ML) Q16,INSULIN (UU-ML) Q16,INSULIN (UU-ML) Q16,INSULIN in pmol/L,INSULIN in pmol/L,INSULIN in pmol/L,INSULIN in pmol/L	Insulin,Insulin,Insulin,Insulin,Insulin,Insulin,Insulin,Insulin,Insulin,Insulin,Insulin,Insulin,Insulin,Insulin,Insulin,Insulin,Insulin,Insulin,Insulin,Insulin,Insulin,Insulin,Insulin,Insulin,Insulin,Insulin,Insulin,Insulin,Insulin,Insulin,Insulin,Insulin	None,None,None,None,Natural log,Natural log,Natural log,Natural log,Natural log,Natural log,Natural log,Natural log,Natural log,Natural log,Natural log,Natural log,None,None,None,None,None,None,None,None,Natural log,Natural log,Natural log,Natural log,None,None,None,None	7.722e-05,7.722e-05,7.722e-05,7.722e-05,0.004328,0.004328,0.004328,0.004328,0.005338,0.005338,0.005338,0.005338,0.1593,0.1593,0.1593,0.1593,0.344,0.344,0.344,0.344,0.344,0.344,0.344,0.344,0.7642,0.7642,0.7642,0.7642,0.9905,0.9905,0.9905,0.9905	18.19,18.19,18.19,18.19,0.1917,0.1917,0.1917,0.1917,0.1764,0.1764,0.1764,0.1764,0.08505,0.08505,0.08505,0.08505,3.698,3.698,3.698,3.698,26.53,26.53,26.53,26.53,0.04473,0.04473,0.04473,0.04473,-0.02732,-0.02732,-0.02732,-0.02732	4.59111559818274,4.59111559818274,4.59111559818274,4.59111559818274,0.0671453590192645,0.0671453590192645,0.0671453590192645,0.0671453590192645,0.063271162123386,0.063271162123386,0.063271162123386,0.063271162123386,0.0604048295454545,0.0604048295454545,0.0604048295454545,0.0604048295454545,3.90702588483888,3.90702588483888,3.90702588483888,3.90702588483888,28.0295826730058,28.0295826730058,28.02…	1.71817e+119	A	0.02389,0.02389,0.02389,0.02389,0.02236,0.02236,0.02236,0.02236,0.02236,0.02236,0.02236,0.02236,0.02389,0.02389,0.02389,0.02389,0.02236,0.02236,0.02236,0.02236,0.02236,0.02236,0.02236,0.02236,0.02119,0.02119,0.02119,0.02119,0.02119,0.02119,0.02119,0.02119	FINEMAPPING-ICBP_GWAS-DBP;FINEMAPPING-ICBP_GWAS-SBP;FINEMAPPING-ICBP_GWAS-SBP;FINEMAPPING-ICBP_GWAS-SBP
chr10:104403375	rs12764388	10	104413385	3	13	WHI,WHI,WHI,WHI,WHI,WHI,ARIC,ARIC,ARIC,MEC,MEC,MEC,WHI,WHI,WHI,ARIC,ARIC,ARIC,ARIC,ARIC,ARIC,WHI,WHI,WHI,WHI,WHI,WHI,WHI,WHI,WHI,MEC,MEC,MEC,ARIC,ARIC,ARIC,ARIC,ARIC,ARIC	hyptage,hyptage,hyptage,hyptage,hyptage,hyptage,hyptmd01__1,hyptmd01__1,hyptmd01__1,FH_HBP,FH_HBP,FH_HBP,hypt,hypt,hypt,hyptmd01__0,hyptmd01__0,hyptmd01__0,hypert05,hypert05,hypert05,F33pillshyp,F33pillshyp,F33pillshyp,F33PILLSHYPAGE,F33PILLSHYPAGE,F33PILLSHYPAGE,F33PILLSHYPAGE,F33PILLSHYPAGE,F33PILLSHYPAGE,HIBP,HIBP,HIBP,hom10a,hom10a,hom10a,hyptmd01__T,hyptmd01__T,hyptmd01__T	Age told of hypertension,Age told of hypertension,Age told of hypertension,Age told of hypertension,Age told of hypertension,Age told of hypertension,Family history of hypertension reported in 1st degree relative - Qx2,Family history of hypertension reported in 1st degree relative - Qx2,Family history of hypertension reported in 1st degree relative - Qx2,Hypertension ever,Hypertension ever,Hypert…	Hypertension,Hypertension,Hypertension,Hypertension,Hypertension,Hypertension,Hypertension,Hypertension,Hypertension,Hypertension,Hypertension,Hypertension,Hypertension,Hypertension,Hypertension,Hypertension,Hypertension,Hypertension,Hypertension,Hypertension,Hypertension,Hypertension,Hypertension,Hypertension,Hypertension,Hypertension,Hypertension,Hypertension,Hypertension,Hypertension,Hypertens…	None,None,None,Natural log,Natural log,Natural log,None,None,None,None,None,None,None,None,None,None,None,None,None,None,None,None,None,None,Natural log,Natural log,Natural log,None,None,None,None,None,None,None,None,None,None,None,None	0.001946,0.001946,0.001946,0.002858,0.002858,0.002858,0.003325,0.003325,0.003325,0.005784,0.005784,0.005784,0.008657,0.008657,0.008657,0.0128,0.0128,0.0128,0.05539,0.05539,0.05539,0.2507,0.2507,0.2507,0.4987,0.4987,0.4987,0.508,0.508,0.508,0.5222,0.5222,0.5222,0.9929,0.9929,0.9929,0.9936,0.9936,0.9936	0.7556,0.7556,0.7556,0.2644,0.2644,0.2644,-0.539911204661087,-0.539911204661087,-0.539911204661087,1.0681530811834,1.0681530811834,1.0681530811834,0.576613364303994,0.576613364303994,0.576613364303994,0.462475362824944,0.462475362824944,0.462475362824944,-0.32545317013878,-0.32545317013878,-0.32545317013878,0.301584977620772,0.301584977620772,0.301584977620772,-0.008418,-0.008418,-0.008418,-0.539…	0.243584784010316,0.243584784010316,0.243584784010316,0.0885465505693235,0.0885465505693235,0.0885465505693235,0.183893462078027,0.183893462078027,0.183893462078027,0.387011985936015,0.387011985936015,0.387011985936015,0.219662234020569,0.219662234020569,0.219662234020569,0.185807699005602,0.185807699005602,0.185807699005602,0.169860735980574,0.169860735980574,0.169860735980574,0.262476046667339,…	2.0482e+149	G	0.0225,0.0225,0.0225,0.0225,0.0225,0.0225,0.02208,0.02208,0.02208,0.03179,0.03179,0.03179,0.0225,0.0225,0.0225,0.02208,0.02208,0.02208,0.02208,0.02208,0.02208,0.0225,0.0225,0.0225,0.0225,0.0225,0.0225,0.0225,0.0225,0.0225,0.03179,0.03179,0.03179,0.02208,0.02208,0.02208,0.02208,0.02208,0.02208	FINEMAPPING-ICBP_GWAS-DBP;FINEMAPPING-ICBP_GWAS-SBP;FINEMAPPING-ICBP_GWAS-SBP;FINEMAPPING-ICBP_GWAS-SBP
chr10:104461965	rs4919669	10	104471975	2	8	WHI,WHI,WHI,WHI,ARIC,ARIC,ARIC,ARIC,ARIC,ARIC,ARIC,ARIC,WHI,WHI,WHI,WHI,MEC,MEC,MEC,MEC,ARIC,ARIC,ARIC,ARIC,ARIC,ARIC,ARIC,ARIC,MEC,MEC,MEC,MEC	insu,insu,insu,insu,inssiu01,inssiu01,inssiu01,inssiu01,chma16,chma16,chma16,chma16,insu,insu,insu,insu,X_insulin,X_insulin,X_insulin,X_insulin,chma16,chma16,chma16,chma16,inssiu01,inssiu01,inssiu01,inssiu01,X_insulin,X_insulin,X_insulin,X_insulin	insuline,insuline,insuline,insuline,INSULIN in pmol/L,INSULIN in pmol/L,INSULIN in pmol/L,INSULIN in pmol/L,INSULIN (UU-ML) Q16,INSULIN (UU-ML) Q16,INSULIN (UU-ML) Q16,INSULIN (UU-ML) Q16,insuline,insuline,insuline,insuline,INSULIN (UU-ML) Q16,INSULIN (UU-ML) Q16,INSULIN (UU-ML) Q16,INSULIN (UU-ML) Q16,INSULIN in pmol/L,INSULIN in pmol/L,INSULIN in pmol/L,INSULIN in pmol/L	Insulin,Insulin,Insulin,Insulin,Insulin,Insulin,Insulin,Insulin,Insulin,Insulin,Insulin,Insulin,Insulin,Insulin,Insulin,Insulin,Insulin,Insulin,Insulin,Insulin,Insulin,Insulin,Insulin,Insulin,Insulin,Insulin,Insulin,Insulin,Insulin,Insulin,Insulin,Insulin	None,None,None,None,Natural log,Natural log,Natural log,Natural log,Natural log,Natural log,Natural log,Natural log,Natural log,Natural log,Natural log,Natural log,Natural log,Natural log,Natural log,Natural log,None,None,None,None,None,None,None,None,None,None,None,None	0.0003189,0.0003189,0.0003189,0.0003189,0.007069,0.007069,0.007069,0.007069,0.008402,0.008402,0.008402,0.008402,0.08303,0.08303,0.08303,0.08303,0.3665,0.3665,0.3665,0.3665,0.4395,0.4395,0.4395,0.4395,0.4395,0.4395,0.4395,0.4395,0.5448,0.5448,0.5448,0.5448	14.88,14.88,14.88,14.88,0.158,0.158,0.158,0.158,0.1456,0.1456,0.1456,0.1456,0.09403,0.09403,0.09403,0.09403,-0.1238,-0.1238,-0.1238,-0.1238,2.633,2.633,2.633,2.633,18.89,18.89,18.89,18.89,-1.28,-1.28,-1.28,-1.28	4.12531189354034,4.12531189354034,4.12531189354034,4.12531189354034,0.0586270871985158,0.0586270871985158,0.0586270871985158,0.0586270871985158,0.0552142586272279,0.0552142586272279,0.0552142586272279,0.0552142586272279,0.0542272202998847,0.0542272202998847,0.0542272202998847,0.0542272202998847,0.136946902654867,0.136946902654867,0.136946902654867,0.136946902654867,3.40576898202044,3.405768982020…	1.71817e+119	T	0.03108,0.03108,0.03108,0.03108,0.03001,0.03001,0.03001,0.03001,0.03001,0.03001,0.03001,0.03001,0.03108,0.03108,0.03108,0.03108,0.02601,0.02601,0.02601,0.02601,0.03001,0.03001,0.03001,0.03001,0.03001,0.03001,0.03001,0.03001,0.02601,0.02601,0.02601,0.02601	FINEMAPPING-ICBP_GWAS-DBP;FINEMAPPING-ICBP_GWAS-SBP;FINEMAPPING-ICBP_GWAS-SBP;FINEMAPPING-ICBP_GWAS-SBP
chr10:104486588	rs9645569	10	104496598	2	13	MEC,MEC,MEC,ARIC,ARIC,ARIC,ARIC,ARIC,ARIC,ARIC,ARIC,ARIC,WHI,WHI,WHI,WHI,WHI,WHI,WHI,WHI,WHI,WHI,WHI,WHI,WHI,WHI,WHI,WHI,WHI,WHI,ARIC,ARIC,ARIC,MEC,MEC,MEC,ARIC,ARIC,ARIC	FH_HBP,FH_HBP,FH_HBP,hyptmd01__1,hyptmd01__1,hyptmd01__1,hypert05,hypert05,hypert05,hyptmd01__0,hyptmd01__0,hyptmd01__0,hyptage,hyptage,hyptage,hyptage,hyptage,hyptage,F33pillshyp,F33pillshyp,F33pillshyp,hypt,hypt,hypt,F33PILLSHYPAGE,F33PILLSHYPAGE,F33PILLSHYPAGE,F33PILLSHYPAGE,F33PILLSHYPAGE,F33PILLSHYPAGE,hom10a,hom10a,hom10a,HIBP,HIBP,HIBP,hyptmd01__T,hyptmd01__T,hyptmd01__T	Family history of hypertension reported in 1st degree relative - Qx2,Family history of hypertension reported in 1st degree relative - Qx2,Family history of hypertension reported in 1st degree relative - Qx2,HYPERTENSION, DEFINITION 5,HYPERTENSION, DEFINITION 5,HYPERTENSION, DEFINITION 5,Age told of hypertension,Age told of hypertension,Age told of hypertension,Age told of hypertension,Age told of…	Hypertension,Hypertension,Hypertension,Hypertension,Hypertension,Hypertension,Hypertension,Hypertension,Hypertension,Hypertension,Hypertension,Hypertension,Hypertension,Hypertension,Hypertension,Hypertension,Hypertension,Hypertension,Hypertension,Hypertension,Hypertension,Hypertension,Hypertension,Hypertension,Hypertension,Hypertension,Hypertension,Hypertension,Hypertension,Hypertension,Hypertens…	None,None,None,None,None,None,None,None,None,None,None,None,None,None,None,Natural log,Natural log,Natural log,None,None,None,None,None,None,Natural log,Natural log,Natural log,None,None,None,None,None,None,None,None,None,None,None,None	0.004156,0.004156,0.004156,0.00715,0.00715,0.00715,0.01716,0.01716,0.01716,0.03655,0.03655,0.03655,0.06236,0.06236,0.06236,0.08509,0.08509,0.08509,0.1542,0.1542,0.1542,0.1716,0.1716,0.1716,0.4387,0.4387,0.4387,0.4785,0.4785,0.4785,0.6386,0.6386,0.6386,0.963,0.963,0.963,0.9928,0.9928,0.9928	0.984696764538215,0.984696764538215,0.984696764538215,-0.431706419313391,-0.431706419313391,-0.431706419313391,-0.363843433417345,-0.363843433417345,-0.363843433417345,0.340748793388473,0.340748793388473,0.340748793388473,0.4003,0.4003,0.4003,0.1344,0.1344,0.1344,0.332894415273329,0.332894415273329,0.332894415273329,0.25696509978972,0.25696509978972,0.25696509978972,-0.008446,-0.008446,-0.008446,…	0.343578773390864,0.343578773390864,0.343578773390864,0.16048565773732,0.16048565773732,0.16048565773732,0.152682934711433,0.152682934711433,0.152682934711433,0.16295972902366,0.16295972902366,0.16295972902366,0.214638069705094,0.214638069705094,0.214638069705094,0.0780034822983169,0.0780034822983169,0.0780034822983169,0.233610115981283,0.233610115981283,0.233610115981283,0.187977395603307,0.1879…	4.55455e+149	G	0.04143,0.04143,0.04143,0.0278,0.0278,0.0278,0.0278,0.0278,0.0278,0.0278,0.0278,0.0278,0.02922,0.02922,0.02922,0.02922,0.02922,0.02922,0.02922,0.02922,0.02922,0.02922,0.02922,0.02922,0.02922,0.02922,0.02922,0.02922,0.02922,0.02922,0.0278,0.0278,0.0278,0.04143,0.04143,0.04143,0.0278,0.0278,0.0278	FINEMAPPING-ICBP_GWAS-DBP;FINEMAPPING-ICBP_GWAS-SBP;FINEMAPPING-ICBP_GWAS-SBP;FINEMAPPING-ICBP_GWAS-SBP
chr10:104489022	rs59287650	10	104499032	2	4	WHI,WHI,WHI,WHI,WHI,WHI,WHI,WHI,WHI,WHI,WHI,WHI,WHI,WHI,WHI,WHI,WHI,WHI,WHI,WHI,ARIC,ARIC,ARIC,ARIC,ARIC,ARIC,ARIC,ARIC,ARIC,ARIC,ARIC,ARIC,ARIC,ARIC,ARIC,ARIC,ARIC,ARIC,ARIC,ARIC	hematocr,hematocr,hematocr,hematocr,hematocr,hematocr,hematocr,hematocr,hematocr,hematocr,hematocr,hematocr,hematocr,hematocr,hematocr,hematocr,hematocr,hematocr,hematocr,hematocr,hmta01,hmta01,hmta01,hmta01,hmta01,hmta01,hmta01,hmta01,hmta01,hmta01,hmta01,hmta01,hmta01,hmta01,hmta01,hmta01,hmta01,hmta01,hmta01,hmta01	Hematocrit,Hematocrit,Hematocrit,Hematocrit,Hematocrit,Hematocrit,Hematocrit,Hematocrit,Hematocrit,Hematocrit,Hematocrit,Hematocrit,Hematocrit,Hematocrit,Hematocrit,Hematocrit,Hematocrit,Hematocrit,Hematocrit,Hematocrit,HEMATOCRIT Q1,HEMATOCRIT Q1,HEMATOCRIT Q1,HEMATOCRIT Q1,HEMATOCRIT Q1,HEMATOCRIT Q1,HEMATOCRIT Q1,HEMATOCRIT Q1,HEMATOCRIT Q1,HEMATOCRIT Q1,HEMATOCRIT Q1,HEMATOCRIT Q1,HEMATOCRIT …	Hematocrit,Hematocrit,Hematocrit,Hematocrit,Hematocrit,Hematocrit,Hematocrit,Hematocrit,Hematocrit,Hematocrit,Hematocrit,Hematocrit,Hematocrit,Hematocrit,Hematocrit,Hematocrit,Hematocrit,Hematocrit,Hematocrit,Hematocrit,Hematocrit,Hematocrit,Hematocrit,Hematocrit,Hematocrit,Hematocrit,Hematocrit,Hematocrit,Hematocrit,Hematocrit,Hematocrit,Hematocrit,Hematocrit,Hematocrit,Hematocrit,Hematocrit,Hem…	Natural log,Natural log,Natural log,Natural log,Natural log,Natural log,Natural log,Natural log,Natural log,Natural log,None,None,None,None,None,None,None,None,None,None,Natural log,Natural log,Natural log,Natural log,Natural log,Natural log,Natural log,Natural log,Natural log,Natural log,None,None,None,None,None,None,None,None,None,None	0.0004256,0.0004256,0.0004256,0.0004256,0.0004256,0.0004256,0.0004256,0.0004256,0.0004256,0.0004256,0.0005284,0.0005284,0.0005284,0.0005284,0.0005284,0.0005284,0.0005284,0.0005284,0.0005284,0.0005284,0.008001,0.008001,0.008001,0.008001,0.008001,0.008001,0.008001,0.008001,0.008001,0.008001,0.06249,0.06249,0.06249,0.06249,0.06249,0.06249,0.06249,0.06249,0.06249,0.06249	0.01397,0.01397,0.01397,0.01397,0.01397,0.01397,0.01397,0.01397,0.01397,0.01397,0.5741,0.5741,0.5741,0.5741,0.5741,0.5741,0.5741,0.5741,0.5741,0.5741,-0.01021,-0.01021,-0.01021,-0.01021,-0.01021,-0.01021,-0.01021,-0.01021,-0.01021,-0.01021,-0.3389,-0.3389,-0.3389,-0.3389,-0.3389,-0.3389,-0.3389,-0.3389,-0.3389,-0.3389	0.00395862850665911,0.00395862850665911,0.00395862850665911,0.00395862850665911,0.00395862850665911,0.00395862850665911,0.00395862850665911,0.00395862850665911,0.00395862850665911,0.00395862850665911,0.1653990204552,0.1653990204552,0.1653990204552,0.1653990204552,0.1653990204552,0.1653990204552,0.1653990204552,0.1653990204552,0.1653990204552,0.1653990204552,0.00384702336096458,0.00384702336096458…	2.08721e+159	A	0.1053,0.1053,0.1053,0.1053,0.1053,0.1053,0.1053,0.1053,0.1053,0.1053,0.1053,0.1053,0.1053,0.1053,0.1053,0.1053,0.1053,0.1053,0.1053,0.1053,0.1022,0.1022,0.1022,0.1022,0.1022,0.1022,0.1022,0.1022,0.1022,0.1022,0.1022,0.1022,0.1022,0.1022,0.1022,0.1022,0.1022,0.1022,0.1022,0.1022	FINEMAPPING-ICBP_GWAS-DBP;FINEMAPPING-ICBP_GWAS-SBP;FINEMAPPING-ICBP_GWAS-SBP;FINEMAPPING-ICBP_GWAS-SBP
chr10:104562871	rs17115061	10	104572881	2	8	ARIC,ARIC,ARIC,ARIC,ARIC,ARIC,ARIC,ARIC,ARIC,ARIC,ARIC,ARIC,ARIC,ARIC,ARIC,ARIC,ARIC,ARIC,ARIC,ARIC,WHI,WHI,WHI,WHI,WHI,WHI,WHI,WHI,WHI,WHI,ARIC,ARIC,ARIC,ARIC,ARIC,ARIC,ARIC,ARIC,ARIC,ARIC,WHI,WHI,WHI,WHI,WHI,WHI,WHI,WHI,WHI,WHI,ARIC,ARIC,ARIC,ARIC,ARIC,ARIC,ARIC,ARIC,ARIC,ARIC,WHI,WHI,WHI,WHI,WHI,WHI,WHI,WHI,WHI,WHI,WHI,WHI,WHI,WHI,WHI,WHI,WHI,WHI,WHI,WHI	hmta01,hmta01,hmta01,hmta01,hmta01,hmta01,hmta01,hmta01,hmta01,hmta01,hmta01,hmta01,hmta01,hmta01,hmta01,hmta01,hmta01,hmta01,hmta01,hmta01,hematocr,hematocr,hematocr,hematocr,hematocr,hematocr,hematocr,hematocr,hematocr,hematocr,hmta02,hmta02,hmta02,hmta02,hmta02,hmta02,hmta02,hmta02,hmta02,hmta02,hemoglbn,hemoglbn,hemoglbn,hemoglbn,hemoglbn,hemoglbn,hemoglbn,hemoglbn,hemoglbn,hemoglbn,hmta02,hm…	HEMATOCRIT Q1,HEMATOCRIT Q1,HEMATOCRIT Q1,HEMATOCRIT Q1,HEMATOCRIT Q1,HEMATOCRIT Q1,HEMATOCRIT Q1,HEMATOCRIT Q1,HEMATOCRIT Q1,HEMATOCRIT Q1,HEMATOCRIT Q1,HEMATOCRIT Q1,HEMATOCRIT Q1,HEMATOCRIT Q1,HEMATOCRIT Q1,HEMATOCRIT Q1,HEMATOCRIT Q1,HEMATOCRIT Q1,HEMATOCRIT Q1,HEMATOCRIT Q1,Hematocrit,Hematocrit,Hematocrit,Hematocrit,Hematocrit,Hematocrit,Hematocrit,Hematocrit,Hematocrit,Hematocrit,HEMOGLOBI…	Hematocrit,Hematocrit,Hematocrit,Hematocrit,Hematocrit,Hematocrit,Hematocrit,Hematocrit,Hematocrit,Hematocrit,Hematocrit,Hematocrit,Hematocrit,Hematocrit,Hematocrit,Hematocrit,Hematocrit,Hematocrit,Hematocrit,Hematocrit,Hematocrit,Hematocrit,Hematocrit,Hematocrit,Hematocrit,Hematocrit,Hematocrit,Hematocrit,Hematocrit,Hematocrit,Hemoglobin,Hemoglobin,Hemoglobin,Hemoglobin,Hemoglobin,Hemoglobin,Hem…	None,None,None,None,None,None,None,None,None,None,Natural log,Natural log,Natural log,Natural log,Natural log,Natural log,Natural log,Natural log,Natural log,Natural log,Natural log,Natural log,Natural log,Natural log,Natural log,Natural log,Natural log,Natural log,Natural log,Natural log,None,None,None,None,None,None,None,None,None,None,Natural log,Natural log,Natural log,Natural log,Natural log…	0.001998,0.001998,0.001998,0.001998,0.001998,0.001998,0.001998,0.001998,0.001998,0.001998,0.00298,0.00298,0.00298,0.00298,0.00298,0.00298,0.00298,0.00298,0.00298,0.00298,0.004452,0.004452,0.004452,0.004452,0.004452,0.004452,0.004452,0.004452,0.004452,0.004452,0.004706,0.004706,0.004706,0.004706,0.004706,0.004706,0.004706,0.004706,0.004706,0.004706,0.006773,0.006773,0.006773,0.006773,0.006773,0.00…	-0.595,-0.595,-0.595,-0.595,-0.595,-0.595,-0.595,-0.595,-0.595,-0.595,-0.0121,-0.0121,-0.0121,-0.0121,-0.0121,-0.0121,-0.0121,-0.0121,-0.0121,-0.0121,0.01207,0.01207,0.01207,0.01207,0.01207,0.01207,0.01207,0.01207,0.01207,0.01207,-0.1843,-0.1843,-0.1843,-	0.192369867442612,0.192369867442612,0.192369867442612,0.192369867442612,0.192369867442612,0.192369867442612,0.192369867442612,0.192369867442612,0.192369867442612,0.192369867442612,0.00407133243606999,0.00407133243606999,0.00407133243606999,0.00407133243606999,0.00407133243606999,0.00407133243606999,0.00407133243606999,0.00407133243606999,0.00407133243606999,0.00407133243606999,0.00423955040393397…	3213,3213,3213,3213,3213,3213,3213,3213,3213,3213,3213,3213,3213,3213,3213,3213,3213,3213,3213,3213,2087,2087,2087,2087,2087,2087,2087,2087,2087,2087,3213,3213,3213,3213,3213,3213,3213,3213,3213,3213,2086,2086,2086,2086,2086,2086,2086,2086,2086,2086,3213,3213,3213,3213,3213,3213,3213,3213,3213,3213,2087,2087,2087,2087,2087,2087,2087,2087,2087,2087,2086,2086,2086,2086,2086,2086,2086,2086,2086,2086	T	0.09235,0.09235,0.09235,0.09235,0.09235,0.09235,0.09235,0.09235,0.09235,0.09235,0.09235,0.09235,0.09235,0.09235,0.09235,0.09235,0.09235,0.09235,0.09235,0.09235,0.08882,0.08882,0.08882,0.08882,0.08882,0.08882,0.08882,0.08882,0.08882,0.08882,0.09235,0.09235,0.09235,0.09235,0.09235,0.09235,0.09235,0.09235,0.09235,0.09235,0.08882,0.08882,0.08882,0.08882,0.08882,0.08882,0.08882,0.08882,0.08882,0.08882…	FINEMAPPING-ICBP_GWAS-DBP;FINEMAPPING-ICBP_GWAS-SBP;FINEMAPPING-ICBP_GWAS-SBP;FINEMAPPING-ICBP_GWAS-SBP
chr10:104580913	rs45528237	10	104590923	2	15	WHI,WHI,WHI,WHI,WHI,WHI,WHI,WHI,ARIC,ARIC,ARIC,ARIC,ARIC,ARIC,ARIC,ARIC,WHI,WHI,WHI,WHI,MEC,MEC,MEC,MEC,ARIC,ARIC,ARIC,ARIC,WHI,WHI,WHI,WHI,WHI,WHI,WHI,WHI,MEC,MEC,MEC,MEC,WHI,WHI,WHI,WHI,ARIC,ARIC,ARIC,ARIC,ARIC,ARIC,ARIC,ARIC,MEC,MEC,MEC,MEC,MEC,MEC,MEC,MEC	f33diabtxage,f33diabtxage,f33diabtxage,f33diabtxage,f33diabtxage,f33diabtxage,f33diabtxage,f33diabtxage,diabts03__T,diabts03__T,diabts03__T,diabts03__T,momhistorydia,momhistorydia,momhistorydia,momhistorydia,diab,diab,diab,diab,DIABET,DIABET,DIABET,DIABET,dadhistorydia,dadhistorydia,dadhistorydia,dadhistorydia,diabage,diabage,diabage,diabage,f33diabtx,f33diabtx,f33diabtx,f33diabtx,FH_DIAB,FH_DIAB…	F33 Age started treatment for diabetes,F33 Age started treatment for diabetes,F33 Age started treatment for diabetes,F33 Age started treatment for diabetes,F33 Age started treatment for diabetes,F33 Age started treatment for diabetes,F33 Age started treatment for diabetes,F33 Age started treatment for diabetes,New Maternal History of diabetes,New Maternal History of diabetes,New Maternal History …	Diabetes,Diabetes,Diabetes,Diabetes,Diabetes,Diabetes,Diabetes,Diabetes,Diabetes,Diabetes,Diabetes,Diabetes,Diabetes,Diabetes,Diabetes,Diabetes,Diabetes,Diabetes,Diabetes,Diabetes,Diabetes,Diabetes,Diabetes,Diabetes,Diabetes,Diabetes,Diabetes,Diabetes,Diabetes,Diabetes,Diabetes,Diabetes,Diabetes,Diabetes,Diabetes,Diabetes,Diabetes,Diabetes,Diabetes,Diabetes,Diabetes,Diabetes,Diabetes,Diabetes,Dia…	Natural log,Natural log,Natural log,Natural log,None,None,None,None,None,None,None,None,None,None,None,None,None,None,None,None,None,None,None,None,None,None,None,None,None,None,None,None,None,None,None,None,None,None,None,None,Natural log,Natural log,Natural log,Natural log,None,None,None,None,None,None,None,None,None,None,None,None,None,None,None,None	0.00221,0.00221,0.00221,0.00221,0.002859,0.002859,0.002859,0.002859,0.008069,0.008069,0.008069,0.008069,0.1138,0.1138,0.1138,0.1138,0.3854,0.3854,0.3854,0.3854,0.4804,0.4804,0.4804,0.4804,0.5711,0.5711,0.5711,0.5711,0.6866,0.6866,0.6866,0.6866,0.7612,0.7612,0.7612,0.7612,0.7857,0.7857,0.7857,0.7857,0.8078,0.8078,0.8078,0.8078,0.882,0.882,0.882,0.882,0.9441,0.9441,0.9441,0.9441,1,1,1,1,1,1,1,1	-0.05768,-0.05768,-0.05768,-0.05768,-3.773,-3.773,-3.773,-3.773,1.67297593323809,1.67297593323809,1.67297593323809,1.67297593323809,0.288931291852213,0.288931291852213,0.288931291852213,0.288931291852213,-0.32144570260459,-0.32144570260459,-0.321445702604	0.0187760416666667,0.0187760416666667,0.0187760416666667,0.0187760416666667,1.26018704074816,1.26018704074816,1.26018704074816,1.26018704074816,0.631549993672362,0.631549993672362,0.631549993672362,0.631549993672362,0.182752240260729,0.182752240260729,0.182752240260729,0.182752240260729,0.370329150466118,0.370329150466118,0.370329150466118,0.370329150466118,0.557529091374568,0.557529091374568,0.5…	668,668,668,668,668,668,668,668,3429,3429,3429,3429,3041,3041,3041,3041,2086,2086,2086,2086,455,455,455,455,2703,2703,2703,2703,207,207,207,207,2089,2089,2089,2089,455,455,455,455,207,207,207,207,3429,3429,3429,3429,3429,3429,3429,3429,18,18,18,18,381,381,381,381	C	0.02597,0.02597,0.02597,0.02597,0.02597,0.02597,0.02597,0.02597,0.0256,0.0256,0.0256,0.0256,0.0256,0.0256,0.0256,0.0256,0.02597,0.02597,0.02597,0.02597,0.02312,0.02312,0.02312,0.02312,0.0256,0.0256,0.0256,0.0256,0.02597,0.02597,0.02597,0.02597,0.02597,0.02597,0.02597,0.02597,0.02312,0.02312,0.02312,0.02312,0.02597,0.02597,0.02597,0.02597,0.0256,0.0256,0.0256,0.0256,0.0256,0.0256,0.0256,0.0256,0.0…	FINEMAPPING-ICBP_GWAS-DBP;FINEMAPPING-ICBP_GWAS-SBP;FINEMAPPING-ICBP_GWAS-SBP;FINEMAPPING-ICBP_GWAS-SBP
chr10:104582239	rs4919686	10	104592249	2	13	ARIC,ARIC,ARIC,WHI,WHI,WHI,MEC,MEC,MEC,WHI,WHI,WHI,WHI,WHI,WHI,WHI,WHI,WHI,ARIC,ARIC,ARIC,ARIC,ARIC,ARIC,WHI,WHI,WHI,WHI,WHI,WHI,MEC,MEC,MEC,ARIC,ARIC,ARIC,ARIC,ARIC,ARIC	hyptmd01__1,hyptmd01__1,hyptmd01__1,F33pillshyp,F33pillshyp,F33pillshyp,FH_HBP,FH_HBP,FH_HBP,hyptage,hyptage,hyptage,hyptage,hyptage,hyptage,hypt,hypt,hypt,hyptmd01__0,hyptmd01__0,hyptmd01__0,hypert05,hypert05,hypert05,F33PILLSHYPAGE,F33PILLSHYPAGE,F33PILLSHYPAGE,F33PILLSHYPAGE,F33PILLSHYPAGE,F33PILLSHYPAGE,HIBP,HIBP,HIBP,hom10a,hom10a,hom10a,hyptmd01__T,hyptmd01__T,hyptmd01__T	F33 Pills for Hypertension,F33 Pills for Hypertension,F33 Pills for Hypertension,Family history of hypertension reported in 1st degree relative - Qx2,Family history of hypertension reported in 1st degree relative - Qx2,Family history of hypertension reported in 1st degree relative - Qx2,Age told of hypertension,Age told of hypertension,Age told of hypertension,Age told of hypertension,Age told of…	Hypertension,Hypertension,Hypertension,Hypertension,Hypertension,Hypertension,Hypertension,Hypertension,Hypertension,Hypertension,Hypertension,Hypertension,Hypertension,Hypertension,Hypertension,Hypertension,Hypertension,Hypertension,Hypertension,Hypertension,Hypertension,Hypertension,Hypertension,Hypertension,Hypertension,Hypertension,Hypertension,Hypertension,Hypertension,Hypertension,Hypertens…	None,None,None,None,None,None,None,None,None,None,None,None,Natural log,Natural log,Natural log,None,None,None,None,None,None,None,None,None,Natural log,Natural log,Natural log,None,None,None,None,None,None,None,None,None,None,None,None	0.00802,0.00802,0.00802,0.009809,0.009809,0.009809,0.02392,0.02392,0.02392,0.0302,0.0302,0.0302,0.03384,0.03384,0.03384,0.0559,0.0559,0.0559,0.06443,0.06443,0.06443,0.3077,0.3077,0.3077,0.4259,0.4259,0.4259,0.4303,0.4303,0.4303,0.858,0.858,0.858,0.8746,0.8746,0.8746,0.9153,0.9153,0.9153	-0.271283926642145,-0.271283926642145,-0.271283926642145,0.392042087776024,0.392042087776024,0.392042087776024,0.520577915208669,0.520577915208669,0.520577915208669,0.3012,0.3012,0.3012,0.1072,0.1072,0.1072,0.231905056982782,0.231905056982782,0.2319050569	0.102332676967991,0.102332676967991,0.102332676967991,0.151836594800939,0.151836594800939,0.151836594800939,0.230548235256275,0.230548235256275,0.230548235256275,0.138865836791148,0.138865836791148,0.138865836791148,0.0504945831370702,0.0504945831370702,0.0504945831370702,0.121289255744133,0.121289255744133,0.121289255744133,0.103986959246686,0.103986959246686,0.103986959246686,0.0994893813233862…	3.42334e+149	A	0.06661,0.06661,0.06661,0.07514,0.07514,0.07514,0.08863,0.08863,0.08863,0.07514,0.07514,0.07514,0.07514,0.07514,0.07514,0.07514,0.07514,0.07514,0.06661,0.06661,0.06661,0.06661,0.06661,0.06661,0.07514,0.07514,0.07514,0.07514,0.07514,0.07514,0.08863,0.08863,0.08863,0.06661,0.06661,0.06661,0.06661,0.06661,0.06661	FINEMAPPING-ICBP_GWAS-DBP;FINEMAPPING-ICBP_GWAS-SBP;FINEMAPPING-ICBP_GWAS-SBP;FINEMAPPING-ICBP_GWAS-SBP
chr10:104625749	rs143910868	10	104635759	2	6	MEC,MEC,MEC,MEC,MEC,MEC,MEC,MEC,ARIC,ARIC,ARIC,ARIC,ARIC,ARIC,ARIC,ARIC,WHI,WHI,WHI,WHI,WHI,WHI,WHI,WHI	X_gluc,X_gluc,X_gluc,X_gluc,X_gluc,X_gluc,X_gluc,X_gluc,glucos01,glucos01,glucos01,glucos01,glucos01,glucos01,glucos01,glucos01,gluc,gluc,gluc,gluc,gluc,gluc,gluc,gluc	DERIVED GLUCOSE VALUE in mg/dl,DERIVED GLUCOSE VALUE in mg/dl,DERIVED GLUCOSE VALUE in mg/dl,DERIVED GLUCOSE VALUE in mg/dl,DERIVED GLUCOSE VALUE in mg/dl,DERIVED GLUCOSE VALUE in mg/dl,DERIVED GLUCOSE VALUE in mg/dl,DERIVED GLUCOSE VALUE in mg/dl,glucose,glucose,glucose,glucose,glucose,glucose,glucose,glucose	Glucose,Glucose,Glucose,Glucose,Glucose,Glucose,Glucose,Glucose,Glucose,Glucose,Glucose,Glucose,Glucose,Glucose,Glucose,Glucose,Glucose,Glucose,Glucose,Glucose,Glucose,Glucose,Glucose,Glucose	None,None,None,None,Natural log,Natural log,Natural log,Natural log,None,None,None,None,Natural log,Natural log,Natural log,Natural log,None,None,None,None,Natural log,Natural log,Natural log,Natural log	0.000712,0.000712,0.000712,0.000712,0.00364,0.00364,0.00364,0.00364,0.009188,0.009188,0.009188,0.009188,0.01348,0.01348,0.01348,0.01348,0.6232,0.6232,0.6232,0.6232,0.8432,0.8432,0.8432,0.8432	14.78,14.78,14.78,14.78,0.1105,0.1105,0.1105,0.1105,5.37,5.37,5.37,5.37,0.02874,0.02874,0.02874,0.02874,0.7564,0.7564,0.7564,0.7564,0.002199,0.002199,0.002199,0.002199	4.33558228219419,4.33558228219419,4.33558228219419,4.33558228219419,0.0377906976744186,0.0377906976744186,0.0377906976744186,0.0377906976744186,2.05983889528193,2.05983889528193,2.05983889528193,2.05983889528193,0.011626213592233,0.011626213592233,0.011626213592233,0.011626213592233,1.53958884591899,1.53958884591899,1.53958884591899,1.53958884591899,0.0111172901921132,0.0111172901921132,0.0111172…	4.42442e+87	G	0.132,0.132,0.132,0.132,0.132,0.132,0.132,0.132,0.1366,0.1366,0.1366,0.1366,0.1366,0.1366,0.1366,0.1366,0.1359,0.1359,0.1359,0.1359,0.1359,0.1359,0.1359,0.1359	FINEMAPPING-ICBP_GWAS-DBP;FINEMAPPING-ICBP_GWAS-SBP;FINEMAPPING-ICBP_GWAS-SBP;FINEMAPPING-ICBP_GWAS-SBP
chr10:104743461	rs74156606	10	104753471	2	14	MEC,MEC,MEC,MEC,MEC,MEC,MEC,MEC,MEC,MEC,MEC,MEC,MEC,MEC,MEC,MEC,MEC,MEC,ARIC,ARIC,ARIC,ARIC,ARIC,ARIC,ARIC,ARIC,ARIC,ARIC,ARIC,ARIC,ARIC,ARIC,ARIC,ARIC,ARIC,ARIC,MEC,MEC,MEC,MEC,MEC,MEC,MEC,MEC,MEC,ARIC,ARIC,ARIC,ARIC,ARIC,ARIC,ARIC,ARIC,ARIC,MEC,MEC,MEC,MEC,MEC,MEC,MEC,MEC,MEC,ARIC,ARIC,ARIC,ARIC,ARIC,ARIC,ARIC,ARIC,ARIC,ARIC,ARIC,ARIC,ARIC,ARIC,ARIC,ARIC,ARIC,ARIC,ARIC,ARIC,ARIC,ARIC,ARIC,ARIC,…	X_ldl_chol,X_ldl_chol,X_ldl_chol,X_ldl_chol,X_ldl_chol,X_ldl_chol,X_ldl_chol,X_ldl_chol,X_ldl_chol,X_tot_chol,X_tot_chol,X_tot_chol,X_tot_chol,X_tot_chol,X_tot_chol,X_tot_chol,X_tot_chol,X_tot_chol,tchsiu01,tchsiu01,tchsiu01,tchsiu01,tchsiu01,tchsiu01,tchsiu01,tchsiu01,tchsiu01,totchol,totchol,totchol,totchol,totchol,totchol,totchol,totchol,totchol,X_tot_chol,X_tot_chol,X_tot_chol,X_tot_chol,X_to…	TOTAL CHOLESTEROL in mmol/L,TOTAL CHOLESTEROL in mmol/L,TOTAL CHOLESTEROL in mmol/L,TOTAL CHOLESTEROL in mmol/L,TOTAL CHOLESTEROL in mmol/L,TOTAL CHOLESTEROL in mmol/L,TOTAL CHOLESTEROL in mmol/L,TOTAL CHOLESTEROL in mmol/L,TOTAL CHOLESTEROL in mmol/L,total cholesterol mg/dL,total cholesterol mg/dL,total cholesterol mg/dL,total cholesterol mg/dL,total cholesterol mg/dL,total cholesterol mg/dL,tot…	LDL,LDL,LDL,LDL,LDL,LDL,LDL,LDL,LDL,TotalCholesterol,TotalCholesterol,TotalCholesterol,TotalCholesterol,TotalCholesterol,TotalCholesterol,TotalCholesterol,TotalCholesterol,TotalCholesterol,TotalCholesterol,TotalCholesterol,TotalCholesterol,TotalCholesterol,TotalCholesterol,TotalCholesterol,TotalCholesterol,TotalCholesterol,TotalCholesterol,TotalCholesterol,TotalCholesterol,TotalCholesterol,TotalC…	Natural log,Natural log,Natural log,Natural log,Natural log,Natural log,Natural log,Natural log,Natural log,Natural log,Natural log,Natural log,Natural log,Natural log,Natural log,Natural log,Natural log,Natural log,None,None,None,None,None,None,None,None,None,None,None,None,None,None,None,None,None,None,None,None,None,None,None,None,None,None,None,None,None,None,None,None,None,None,None,None,Non…	0.0008222,0.0008222,0.0008222,0.0008222,0.0008222,0.0008222,0.0008222,0.0008222,0.0008222,0.0008686,0.0008686,0.0008686,0.0008686,0.0008686,0.0008686,0.0008686,0.0008686,0.0008686,0.004643,0.004643,0.004643,0.004643,0.004643,0.004643,0.004643,0.004643,0.004643,0.004643,0.004643,0.004643,0.004643,0.004643,0.004643,0.004643,0.004643,0.004643,0.004974,0.004974,0.004974,0.004974,0.004974,0.004974,0.0…	-0.2451,-0.2451,-0.2451,-0.2451,-0.2451,-0.2451,-0.2451,-0.2451,-0.2451,-0.1592,-0.1592,-0.1592,-0.1592,-0.1592,-0.1592,-0.1592,-0.1592,-0.1592,-0.1859,-0.1859,-0.1859,-0.1859,-0.1859,-0.1859,-0.1859,-0.1859,-0.1859,-7.178,-7.178,-7.178,-7.178,-7.178,-7.1	0.0726652831307441,0.0726652831307441,0.0726652831307441,0.0726652831307441,0.0726652831307441,0.0726652831307441,0.0726652831307441,0.0726652831307441,0.0726652831307441,0.0474232946082812,0.0474232946082812,0.0474232946082812,0.0474232946082812,0.0474232946082812,0.0474232946082812,0.0474232946082812,0.0474232946082812,0.0474232946082812,0.0656194846452524,0.0656194846452524,0.0656194846452524,…	380,380,380,380,380,380,380,380,380,380,380,380,380,380,380,380,380,380,3188,3188,3188,3188,3188,3188,3188,3188,3188,3188,3188,3188,3188,3188,3188,3188,3188,3188,380,380,380,380,380,380,380,380,380,3163,3163,3163,3163,3163,3163,3163,3163,3163,380,380,380,380,380,380,380,380,380,3188,3188,3188,3188,3188,3188,3188,3188,3188,3188,3188,3188,3188,3188,3188,3188,3188,3188,3163,3163,3163,3163,3163,3163,…	C	0.04143,0.04143,0.04143,0.04143,0.04143,0.04143,0.04143,0.04143,0.04143,0.04143,0.04143,0.04143,0.04143,0.04143,0.04143,0.04143,0.04143,0.04143,0.05456,0.05456,0.05456,0.05456,0.05456,0.05456,0.05456,0.05456,0.05456,0.05456,0.05456,0.05456,0.05456,0.05456,0.05456,0.05456,0.05456,0.05456,0.04143,0.04143,0.04143,0.04143,0.04143,0.04143,0.04143,0.04143,0.04143,0.05456,0.05456,0.05456,0.05456,0.05456…	FINEMAPPING-ICBP_GWAS-DBP;FINEMAPPING-ICBP_GWAS-SBP;FINEMAPPING-ICBP_GWAS-SBP;FINEMAPPING-ICBP_GWAS-SBP
chr10:104754180	rs79363415	10	104764190	2	6	ARIC,ARIC,ARIC,ARIC,MEC,MEC,MEC,MEC,ARIC,ARIC,ARIC,ARIC,MEC,MEC,MEC,MEC,WHI,WHI,WHI,WHI,WHI,WHI,WHI,WHI	glucos01,glucos01,glucos01,glucos01,X_gluc,X_gluc,X_gluc,X_gluc,glucos01,glucos01,glucos01,glucos01,X_gluc,X_gluc,X_gluc,X_gluc,gluc,gluc,gluc,gluc,gluc,gluc,gluc,gluc	DERIVED GLUCOSE VALUE in mg/dl,DERIVED GLUCOSE VALUE in mg/dl,DERIVED GLUCOSE VALUE in mg/dl,DERIVED GLUCOSE VALUE in mg/dl,DERIVED GLUCOSE VALUE in mg/dl,DERIVED GLUCOSE VALUE in mg/dl,DERIVED GLUCOSE VALUE in mg/dl,DERIVED GLUCOSE VALUE in mg/dl,glucose,glucose,glucose,glucose,glucose,glucose,glucose,glucose	Glucose,Glucose,Glucose,Glucose,Glucose,Glucose,Glucose,Glucose,Glucose,Glucose,Glucose,Glucose,Glucose,Glucose,Glucose,Glucose,Glucose,Glucose,Glucose,Glucose,Glucose,Glucose,Glucose,Glucose	None,None,None,None,None,None,None,None,Natural log,Natural log,Natural log,Natural log,Natural log,Natural log,Natural log,Natural log,Natural log,Natural log,Natural log,Natural log,None,None,None,None	0.005468,0.005468,0.005468,0.005468,0.00746,0.00746,0.00746,0.00746,0.02924,0.02924,0.02924,0.02924,0.03577,0.03577,0.03577,0.03577,0.5122,0.5122,0.5122,0.5122,0.613,0.613,0.613,0.613	8.85,8.85,8.85,8.85,19.37,19.37,19.37,19.37,0.03919,0.03919,0.03919,0.03919,0.1323,0.1323,0.1323,0.1323,-0.01125,-0.01125,-0.01125,-0.01125,-1.198,-1.198,-1.198,-1.198	3.18345323741007,3.18345323741007,3.18345323741007,3.18345323741007,7.2061011904762,7.2061011904762,7.2061011904762,7.2061011904762,0.0179688216414489,0.0179688216414489,0.0179688216414489,0.0179688216414489,0.0628205128205128,0.0628205128205128,0.0628205128205128,0.0628205128205128,0.0171598535692495,0.0171598535692495,0.0171598535692495,0.0171598535692495,2.36805692824669,2.36805692824669,2.368…	3.24432e+87	A	0.05119,0.05119,0.05119,0.05119,0.04528,0.04528,0.04528,0.04528,0.05119,0.05119,0.05119,0.05119,0.04528,0.04528,0.04528,0.04528,0.0506,0.0506,0.0506,0.0506,0.0506,0.0506,0.0506,0.0506	FINEMAPPING-ICBP_GWAS-DBP;FINEMAPPING-ICBP_GWAS-SBP;FINEMAPPING-ICBP_GWAS-SBP;FINEMAPPING-ICBP_GWAS-SBP
chr10:104780989	rs7087459	10	104790999	2	13	WHI,ARIC,WHI,ARIC,WHI,WHI,WHI,MEC,ARIC,ARIC,WHI,WHI,ARIC	mi_f2_age,mi07,mi_f2_age,inc_by07,mi_f2,mirel,mi,HATTACK,mhxa30,hom10c,mi_age,mi_age,mhxa30	F2 age at MI,MI by 2007,F2 age at MI,MI/FATCHD by 2007,F2 MI ever,relative with MI,MI,Heart attack reported at baseline,AGE AT FIRST HEART ATTACK Q30,HEART ATTACK EVER DIAGNOSED? Q10C,Age at MI,Age at MI,AGE AT FIRST HEART ATTACK Q30	MI,MI,MI,MI,MI,MI,MI,MI,MI,MI,MI,MI,MI	Natural log,None,None,None,None,None,None,None,None,None,None,Natural log,Natural log	0.008565,0.009296,0.01207,0.01328,0.05796,0.2579,0.4468,0.5491,0.8124,0.8872,0.9146,0.9251,0.9909	-0.2936,0.23031775506221,-1.087,0.193096629961913,-0.64017529579384,-0.0793679353835727,-0.137539414022061,-0.147688272899604,-0.2844,0.0188217542405877,0.1312,0.001645,-0.0003243	0.102157272094642,0.0885496943722453,0.398899082568807,0.0779873303561846,0.337645198203502,0.0701750091808777,0.180782615696716,0.246516896844607,1.19546027742749,0.13264097421133,1.21819870009285,0.0174350821409645,0.0284473684210526	27,3340,27,3340,2088,1902,2089,455,110,3308,77,77,110	T	0.3126,0.3156,0.3126,0.3156,0.3126,0.3126,0.3126,0.3102,0.3156,0.3156,0.3126,0.3126,0.3156	FINEMAPPING-ICBP_GWAS-DBP;FINEMAPPING-ICBP_GWAS-SBP;FINEMAPPING-ICBP_GWAS-SBP;FINEMAPPING-ICBP_GWAS-SBP
chr10:104786335	rs12415388	10	104796345	2	13	WHI,ARIC,WHI,ARIC,WHI,WHI,WHI,MEC,ARIC,ARIC,WHI,WHI,ARIC	mi_f2_age,mi07,mi_f2_age,inc_by07,mi_f2,mirel,mi,HATTACK,mhxa30,hom10c,mi_age,mi_age,mhxa30	F2 age at MI,MI by 2007,F2 age at MI,MI/FATCHD by 2007,F2 MI ever,relative with MI,MI,Heart attack reported at baseline,AGE AT FIRST HEART ATTACK Q30,HEART ATTACK EVER DIAGNOSED? Q10C,Age at MI,Age at MI,AGE AT FIRST HEART ATTACK Q30	MI,MI,MI,MI,MI,MI,MI,MI,MI,MI,MI,MI,MI	Natural log,None,None,None,None,None,None,None,None,None,None,Natural log,Natural log	0.008565,0.009815,0.01207,0.01406,0.05796,0.2579,0.4468,0.5491,0.8124,0.8954,0.9146,0.9251,0.9909	-0.2936,0.22872792960811,-1.087,0.191446464570955,-0.64017529579384,-0.0793679353835727,-0.137539414022061,-0.147688272899604,-0.2844,0.0168571170664228,0.1312,0.001645,-0.0003243	0.102157272094642,0.0885855653013595,0.398899082568807,0.0779505148904541,0.337645198203502,0.0701750091808777,0.180782615696716,0.246516896844607,1.19546027742749,0.128191004307398,1.21819870009285,0.0174350821409645,0.0284473684210526	27,3338,27,3338,2088,1902,2089,455,110,3306,77,77,110	T	0.3126,0.3159,0.3126,0.3159,0.3126,0.3126,0.3126,0.3102,0.3159,0.3159,0.3126,0.3126,0.3159	FINEMAPPING-ICBP_GWAS-DBP;FINEMAPPING-ICBP_GWAS-SBP;FINEMAPPING-ICBP_GWAS-SBP;FINEMAPPING-ICBP_GWAS-SBP
chr10:104786777	rs10218853	10	104796787	2	13	WHI,ARIC,WHI,ARIC,WHI,WHI,WHI,MEC,ARIC,ARIC,WHI,WHI,ARIC	mi_f2_age,mi07,mi_f2_age,inc_by07,mi_f2,mirel,mi,HATTACK,mhxa30,hom10c,mi_age,mi_age,mhxa30	F2 age at MI,MI by 2007,F2 age at MI,MI/FATCHD by 2007,F2 MI ever,relative with MI,MI,Heart attack reported at baseline,AGE AT FIRST HEART ATTACK Q30,HEART ATTACK EVER DIAGNOSED? Q10C,Age at MI,Age at MI,AGE AT FIRST HEART ATTACK Q30	MI,MI,MI,MI,MI,MI,MI,MI,MI,MI,MI,MI,MI	Natural log,None,None,None,None,None,None,None,None,None,None,Natural log,Natural log	0.008565,0.009432,0.01207,0.01354,0.05796,0.2579,0.4468,0.5491,0.8124,0.8918,0.9146,0.9251,0.9909	-0.2936,0.23031775506221,-1.087,0.192271887647123,-0.64017529579384,-0.0793679353835727,-0.137539414022061,-0.147688272899604,-0.2844,0.017839918128331,0.1312,0.001645,-0.0003243	0.102157272094642,0.0887202446310516,0.398899082568807,0.0778743975889521,0.337645198203502,0.0701750091808777,0.180782615696716,0.246516896844607,1.19546027742749,0.131175868590669,1.21819870009285,0.0174350821409645,0.0284473684210526	27,3339,27,3339,2088,1902,2089,455,110,3307,77,77,110	A	0.3128,0.3158,0.3128,0.3158,0.3128,0.3128,0.3128,0.3112,0.3158,0.3158,0.3128,0.3128,0.3158	FINEMAPPING-ICBP_GWAS-DBP;FINEMAPPING-ICBP_GWAS-SBP;FINEMAPPING-ICBP_GWAS-SBP;FINEMAPPING-ICBP_GWAS-SBP
chr10:104787413	rs7073323	10	104797423	2	13	WHI,ARIC,WHI,ARIC,WHI,WHI,WHI,MEC,ARIC,WHI,ARIC,ARIC,WHI	mi_f2_age,mi07,mi_f2_age,inc_by07,mi_f2,mirel,mi,HATTACK,hom10c,mi_age,mhxa30,mhxa30,mi_age	F2 age at MI,MI by 2007,F2 age at MI,MI/FATCHD by 2007,F2 MI ever,relative with MI,MI,Heart attack reported at baseline,HEART ATTACK EVER DIAGNOSED? Q10C,Age at MI,AGE AT FIRST HEART ATTACK Q30,AGE AT FIRST HEART ATTACK Q30,Age at MI	MI,MI,MI,MI,MI,MI,MI,MI,MI,MI,MI,MI,MI	Natural log,None,None,None,None,None,None,None,None,None,None,Natural log,Natural log	0.008565,0.009894,0.01207,0.01428,0.05763,0.2745,0.4422,0.5491,0.7971,0.9146,0.9176,0.9185,0.9251	-0.2936,0.22872792960811,-1.087,0.191446464570955,-0.641124152492794,-0.0766650849354854,-0.139032208695557,-0.147688272899604,0.0334347760862374,0.1312,-0.1214,0.002859,0.001645	0.102157272094642,0.0886542362822133,0.398899082568807,0.078141414110594,0.337611454709212,0.0701418892364917,0.180913739356613,0.246516896844607,0.130045803524844,1.21819870009285,1.17068466730955,0.0278654970760234,0.0174350821409645	27,3338,27,3338,2088,1902,2089,455,3306,77,110,110,77	A	0.3128,0.3159,0.3128,0.3159,0.3128,0.3128,0.3128,0.3102,0.3159,0.3128,0.3159,0.3159,0.3128	FINEMAPPING-ICBP_GWAS-DBP;FINEMAPPING-ICBP_GWAS-SBP;FINEMAPPING-ICBP_GWAS-SBP;FINEMAPPING-ICBP_GWAS-SBP
chr10:104812799	rs11191540	10	104822809	2	13	ARIC,WHI,ARIC,WHI,WHI,WHI,WHI,MEC,ARIC,ARIC,WHI,WHI,ARIC	mi07,mi_f2_age,inc_by07,mi_f2_age,mi_f2,mirel,mi,HATTACK,mhxa30,hom10c,mi_age,mi_age,mhxa30	MI by 2007,F2 age at MI,MI/FATCHD by 2007,F2 age at MI,F2 MI ever,relative with MI,MI,Heart attack reported at baseline,AGE AT FIRST HEART ATTACK Q30,HEART ATTACK EVER DIAGNOSED? Q10C,Age at MI,Age at MI,AGE AT FIRST HEART ATTACK Q30	MI,MI,MI,MI,MI,MI,MI,MI,MI,MI,MI,MI,MI	None,Natural log,None,None,None,None,None,None,None,None,None,Natural log,Natural log	0.007955,0.008565,0.01129,0.01207,0.0592,0.2366,0.46,0.5491,0.8124,0.8683,0.9146,0.9251,0.9909	0.235072122179483,-0.2936,0.198030850499135,-1.087,-0.638090974811867,-0.0831642412607688,-0.133874308556328,-0.147688272899604,-0.2844,0.0217614917815127,0.1312,0.001645,-0.0003243	0.0885727664579817,0.102157272094642,0.0781495069057358,0.398899082568807,0.338151020038085,0.0702400686324061,0.181180550218335,0.246516896844607,1.19546027742749,0.131172343469034,1.21819870009285,0.0174350821409645,0.0284473684210526	3340,27,3340,27,2088,1902,2089,455,110,3308,77,77,110	G	0.3147,0.3117,0.3147,0.3117,0.3117,0.3117,0.3117,0.3102,0.3147,0.3147,0.3117,0.3117,0.3147	FINEMAPPING-ICBP_GWAS-DBP;FINEMAPPING-ICBP_GWAS-SBP;FINEMAPPING-ICBP_GWAS-SBP;FINEMAPPING-ICBP_GWAS-SBP
chr10:104813899	rs7092029	10	104823909	2	13	ARIC,WHI,ARIC,WHI,WHI,WHI,WHI,MEC,ARIC,ARIC,WHI,WHI,ARIC	mi07,mi_f2_age,inc_by07,mi_f2_age,mi_f2,mirel,mi,HATTACK,hom10c,mhxa30,mi_age,mi_age,mhxa30	MI by 2007,F2 age at MI,MI/FATCHD by 2007,F2 age at MI,F2 MI ever,relative with MI,MI,Heart attack reported at baseline,HEART ATTACK EVER DIAGNOSED? Q10C,AGE AT FIRST HEART ATTACK Q30,Age at MI,Age at MI,AGE AT FIRST HEART ATTACK Q30	MI,MI,MI,MI,MI,MI,MI,MI,MI,MI,MI,MI,MI	None,Natural log,None,None,None,None,None,None,None,Natural log,None,Natural log,None	0.007251,0.008565,0.01062,0.01207,0.0592,0.2366,0.46,0.5491,0.7817,0.8471,0.9146,0.9251,0.9643	0.237440856015034,-0.2936,0.198850858745165,-1.087,-0.638090974811867,-0.0831642412607688,-0.133874308556328,-0.147688272899604,0.0353671438372913,0.005276,0.1312,0.001645,-0.05145	0.0884323486089513,0.102157272094642,0.0778281247534893,0.398899082568807,0.338151020038085,0.0702400686324061,0.181180550218335,0.246516896844607,0.127633142682394,0.0273084886128364,1.21819870009285,0.0174350821409645,1.14741302408564	3339,27,3339,27,2088,1902,2089,455,3307,110,77,77,110	A	0.3154,0.3119,0.3154,0.3119,0.3119,0.3119,0.3119,0.3112,0.3154,0.3154,0.3119,0.3119,0.3154	FINEMAPPING-ICBP_GWAS-DBP;FINEMAPPING-ICBP_GWAS-SBP;FINEMAPPING-ICBP_GWAS-SBP;FINEMAPPING-ICBP_GWAS-SBP
chr10:104853270	rs116614723	10	104863280	2	6	ARIC,ARIC,ARIC,ARIC,MEC,MEC,MEC,MEC,ARIC,ARIC,ARIC,ARIC,MEC,MEC,MEC,MEC,WHI,WHI,WHI,WHI,WHI,WHI,WHI,WHI	glucos01,glucos01,glucos01,glucos01,X_gluc,X_gluc,X_gluc,X_gluc,glucos01,glucos01,glucos01,glucos01,X_gluc,X_gluc,X_gluc,X_gluc,gluc,gluc,gluc,gluc,gluc,gluc,gluc,gluc	DERIVED GLUCOSE VALUE in mg/dl,DERIVED GLUCOSE VALUE in mg/dl,DERIVED GLUCOSE VALUE in mg/dl,DERIVED GLUCOSE VALUE in mg/dl,DERIVED GLUCOSE VALUE in mg/dl,DERIVED GLUCOSE VALUE in mg/dl,DERIVED GLUCOSE VALUE in mg/dl,DERIVED GLUCOSE VALUE in mg/dl,glucose,glucose,glucose,glucose,glucose,glucose,glucose,glucose	Glucose,Glucose,Glucose,Glucose,Glucose,Glucose,Glucose,Glucose,Glucose,Glucose,Glucose,Glucose,Glucose,Glucose,Glucose,Glucose,Glucose,Glucose,Glucose,Glucose,Glucose,Glucose,Glucose,Glucose	None,None,None,None,None,None,None,None,Natural log,Natural log,Natural log,Natural log,Natural log,Natural log,Natural log,Natural log,Natural log,Natural log,Natural log,Natural log,None,None,None,None	0.004482,0.004482,0.004482,0.004482,0.00746,0.00746,0.00746,0.00746,0.02391,0.02391,0.02391,0.02391,0.03577,0.03577,0.03577,0.03577,0.6148,0.6148,0.6148,0.6148,0.6975,0.6975,0.6975,0.6975	9.039,9.039,9.039,9.039,19.37,19.37,19.37,19.37,0.04054,0.04054,0.04054,0.04054,0.1323,0.1323,0.1323,0.1323,-0.008667,-0.008667,-0.008667,-0.008667,-0.9268,-0.9268,-0.9268,-0.9268	3.17827004219409,3.17827004219409,3.17827004219409,3.17827004219409,7.2061011904762,7.2061011904762,7.2061011904762,7.2061011904762,0.0179380530973451,0.0179380530973451,0.0179380530973451,0.0179380530973451,0.0628205128205128,0.0628205128205128,0.0628205128205128,0.0628205128205128,0.0172203457182595,0.0172203457182595,0.0172203457182595,0.0172203457182595,2.38435811679959,2.38435811679959,2.384…	3.24332e+87	T	0.0515,0.0515,0.0515,0.0515,0.04528,0.04528,0.04528,0.04528,0.0515,0.0515,0.0515,0.0515,0.04528,0.04528,0.04528,0.04528,0.05079,0.05079,0.05079,0.05079,0.05079,0.05079,0.05079,0.05079	FINEMAPPING-ICBP_GWAS-DBP;FINEMAPPING-ICBP_GWAS-SBP;FINEMAPPING-ICBP_GWAS-SBP;FINEMAPPING-ICBP_GWAS-SBP
chr10:112961664	rs116675607	10	112971674	2	6	MEC,MEC,MEC,MEC,MEC,MEC,MEC,MEC,MEC,WHI,WHI,WHI,WHI,WHI,WHI,WHI,WHI,WHI,MEC,MEC,MEC,MEC,MEC,MEC,MEC,MEC,MEC,WHI,WHI,WHI,WHI,WHI,WHI,WHI,WHI,WHI,ARIC,ARIC,ARIC,ARIC,ARIC,ARIC,ARIC,ARIC,ARIC,ARIC,ARIC,ARIC,ARIC,ARIC,ARIC,ARIC,ARIC,ARIC	X_ldl_chol,X_ldl_chol,X_ldl_chol,X_ldl_chol,X_ldl_chol,X_ldl_chol,X_ldl_chol,X_ldl_chol,X_ldl_chol,norm_ldl,norm_ldl,norm_ldl,norm_ldl,norm_ldl,norm_ldl,norm_ldl,norm_ldl,norm_ldl,X_ldl_chol,X_ldl_chol,X_ldl_chol,X_ldl_chol,X_ldl_chol,X_ldl_chol,X_ldl_chol,X_ldl_chol,X_ldl_chol,norm_ldl,norm_ldl,norm_ldl,norm_ldl,norm_ldl,norm_ldl,norm_ldl,norm_ldl,norm_ldl,ldl02,ldl02,ldl02,ldl02,ldl02,ldl02,ldl…	normalized LDL,normalized LDL,normalized LDL,normalized LDL,normalized LDL,normalized LDL,normalized LDL,normalized LDL,normalized LDL,normalized LDL,normalized LDL,normalized LDL,normalized LDL,normalized LDL,normalized LDL,normalized LDL,normalized LDL,normalized LDL,RE-CALIBRATED LDL CHOL. in mg/dl,RE-CALIBRATED LDL CHOL. in mg/dl,RE-CALIBRATED LDL CHOL. in mg/dl,RE-CALIBRATED LDL CHOL. in mg/…	LDL,LDL,LDL,LDL,LDL,LDL,LDL,LDL,LDL,LDL,LDL,LDL,LDL,LDL,LDL,LDL,LDL,LDL,LDL,LDL,LDL,LDL,LDL,LDL,LDL,LDL,LDL,LDL,LDL,LDL,LDL,LDL,LDL,LDL,LDL,LDL,LDL,LDL,LDL,LDL,LDL,LDL,LDL,LDL,LDL,LDL,LDL,LDL,LDL,LDL,LDL,LDL,LDL,LDL	None,None,None,None,None,None,None,None,None,Natural log,Natural log,Natural log,Natural log,Natural log,Natural log,Natural log,Natural log,Natural log,Natural log,Natural log,Natural log,Natural log,Natural log,Natural log,Natural log,Natural log,Natural log,None,None,None,None,None,None,None,None,None,Natural log,Natural log,Natural log,Natural log,Natural log,Natural log,Natural log,Natural l…	0.002464,0.002464,0.002464,0.002464,0.002464,0.002464,0.002464,0.002464,0.002464,0.004249,0.004249,0.004249,0.004249,0.004249,0.004249,0.004249,0.004249,0.004249,0.004251,0.004251,0.004251,0.004251,0.004251,0.004251,0.004251,0.004251,0.004251,0.03524,0.03524,0.03524,0.03524,0.03524,0.03524,0.03524,0.03524,0.03524,0.6401,0.6401,0.6401,0.6401,0.6401,0.6401,0.6401,0.6401,0.6401,0.646,0.646,0.646,0.6…	40.2,40.2,40.2,40.2,40.2,40.2,40.2,40.2,40.2,-0.1219,-0.1219,-0.1219,-0.1219,-0.1219,-0.1219,-0.1219,-0.1219,-0.1219,0.3253,0.3253,0.3253,0.3253,0.3253,0.3253,0.3253,0.3253,0.3253,-11.19,-11.19,-11.19,-11.19,-11.19,-11.19,-11.19,-11.19,-11.19,-0.01283,-0.01283,-0.01283,-0.01283,-0.01283,-0.01283,-0.01283,-0.01283,-0.01283,-1.593,-1.593,-1.593,-1.593,-1.593,-1.593,-1.593,-1.593,-1.593	13.1889763779528,13.1889763779528,13.1889763779528,13.1889763779528,13.1889763779528,13.1889763779528,13.1889763779528,13.1889763779528,13.1889763779528,0.0425479930191972,0.0425479930191972,0.0425479930191972,0.0425479930191972,0.0425479930191972,0.0425479930191972,0.0425479930191972,0.0425479930191972,0.0425479930191972,0.113108484005563,0.113108484005563,0.113108484005563,0.113108484005563,0.1…	3.8038e+197	C	0.0183,0.0183,0.0183,0.0183,0.0183,0.0183,0.0183,0.0183,0.0183,0.02365,0.02365,0.02365,0.02365,0.02365,0.02365,0.02365,0.02365,0.02365,0.0183,0.0183,0.0183,0.0183,0.0183,0.0183,0.0183,0.0183,0.0183,0.02365,0.02365,0.02365,0.02365,0.02365,0.02365,0.02365,0.02365,0.02365,0.02618,0.02618,0.02618,0.02618,0.02618,0.02618,0.02618,0.02618,0.02618,0.02618,0.02618,0.02618,0.02618,0.02618,0.02618,0.02618,0…	FINEMAPPING-MAGIC-fastGLU
chr10:112965286	rs115683228	10	112975296	2	31	WHI,MEC,WHI,WHI,WHI,WHI,MEC,ARIC,MEC,WHI,MEC,ARIC,ARIC,ARIC,MEC,ARIC,WHI,ARIC,ARIC,MEC,ARIC,MEC,ARIC,ARIC,MEC,ARIC,WHI,ARIC,WHI,ARIC,ARIC	packyrs,CURRSMOKE,smokyrs,smokyrs,smoking__0,packyrs,SMKQUIT,cigt01__2,SMKQUIT,smoking__1,SMKYRS,hom31,hom31,cigtyr01,SMKYRS,hom34,smoking__2,cigt01__1,cigtyr01,EVERSMOKE,hom28,PACKYRS_CAT,smk_dur,cigt01__3,PACKYRS_CAT,hom29,qsmokage,smk_dur,qsmokage,hom29,hom34	Pack years of smoking,Currently smoke? (reported at baseline),years a regular smoker,years a regular smoker,Pack years of smoking,Number of years since quit smoking (reported at baseline),Number of years since quit smoking (reported at baseline),Smoking duration (years) reported at baseline,AGE STOPPED SMOKING CIGARETTES Q31,AGE STOPPED SMOKING CIGARETTES Q31,CIGARETTE YEARS OF SMOKING,Smoking du…	Smoking,Smoking,Smoking,Smoking,Smoking,Smoking,Smoking,Smoking,Smoking,Smoking,Smoking,Smoking,Smoking,Smoking,Smoking,Smoking,Smoking,Smoking,Smoking,Smoking,Smoking,Smoking,Smoking,Smoking,Smoking,Smoking,Smoking,Smoking,Smoking,Smoking,Smoking	Natural log,None,Natural log,None,None,None,None,None,Natural log,None,None,Natural log,None,None,Natural log,Natural log,None,None,Natural log,None,None,Natural log,Natural log,None,None,Natural log,Natural log,None,None,None,None	0.005796,0.007082,0.01565,0.01752,0.01824,0.02127,0.1345,0.1364,0.1485,0.1539,0.2672,0.2836,0.3114,0.3258,0.3306,0.3391,0.3714,0.4742,0.5511,0.5625,0.5661,0.5671,0.5692,0.6188,0.747,0.7712,0.8165,0.8434,0.845,0.9525,0.9903	-0.553,1.1213517756376,-0.2771,-0.736,0.719789111506366,-4.669,1.11,0.314810739840034,0.2286,-0.45823317364682,0.3639,0.05251,1.944,36.61,0.126,0.1323,-0.53785429615391,-0.152801590257963,0.166,0.264669298142708,0.111541374732908,0.05132,0.04119,-0.096731	0.200217233888487,0.416395015090085,0.114551467548574,0.309503784693019,0.304866205635903,2.02559652928416,0.73901464713715,0.211424271215603,0.157655172413793,0.321341636498471,0.327542754275428,0.0489375582479031,1.91905231984205,37.254502900173,0.129363449691992,0.138287864534337,0.601694033061763,0.213529332389551,0.278430057027843,0.457035569232789,0.194390684442153,0.089594972067039,0.07233…	2.01745e+109	A	0.01229,0.02697,0.01229,0.01229,0.01229,0.01229,0.02697,0.01794,0.02697,0.01229,0.02697,0.01794,0.01794,0.01794,0.02697,0.01794,0.01229,0.01794,0.01794,0.02697,0.01794,0.02697,0.01794,0.01794,0.02697,0.01794,0.01229,0.01794,0.01229,0.01794,0.01794	FINEMAPPING-MAGIC-fastGLU
chr10:112994037	rs114616578	10	113004047	2	31	WHI,MEC,WHI,WHI,WHI,WHI,MEC,ARIC,MEC,WHI,MEC,ARIC,ARIC,ARIC,MEC,ARIC,WHI,ARIC,ARIC,MEC,ARIC,MEC,ARIC,ARIC,MEC,ARIC,WHI,ARIC,WHI,ARIC,ARIC	packyrs,CURRSMOKE,smokyrs,smokyrs,smoking__0,packyrs,SMKQUIT,cigt01__2,SMKQUIT,smoking__1,SMKYRS,hom31,hom31,cigtyr01,SMKYRS,hom34,smoking__2,cigt01__1,cigtyr01,EVERSMOKE,hom28,PACKYRS_CAT,smk_dur,cigt01__3,PACKYRS_CAT,hom29,qsmokage,smk_dur,qsmokage,hom29,hom34	Pack years of smoking,Currently smoke? (reported at baseline),years a regular smoker,years a regular smoker,Pack years of smoking,Number of years since quit smoking (reported at baseline),Number of years since quit smoking (reported at baseline),Smoking duration (years) reported at baseline,AGE STOPPED SMOKING CIGARETTES Q31,AGE STOPPED SMOKING CIGARETTES Q31,CIGARETTE YEARS OF SMOKING,Smoking du…	Smoking,Smoking,Smoking,Smoking,Smoking,Smoking,Smoking,Smoking,Smoking,Smoking,Smoking,Smoking,Smoking,Smoking,Smoking,Smoking,Smoking,Smoking,Smoking,Smoking,Smoking,Smoking,Smoking,Smoking,Smoking,Smoking,Smoking,Smoking,Smoking,Smoking,Smoking	Natural log,None,Natural log,None,None,None,None,None,Natural log,None,None,Natural log,None,None,Natural log,Natural log,None,None,Natural log,None,None,Natural log,Natural log,None,None,Natural log,Natural log,None,None,None,None	0.005796,0.007082,0.01565,0.01752,0.01824,0.02127,0.1345,0.1364,0.1485,0.1539,0.2672,0.2836,0.3114,0.3258,0.3306,0.3391,0.3714,0.4742,0.5511,0.5625,0.5661,0.5671,0.5692,0.6188,0.747,0.7712,0.8165,0.8434,0.845,0.9525,0.9903	-0.553,1.1213517756376,-0.2771,-0.736,0.719789111506366,-4.669,1.11,0.314810739840034,0.2286,-0.45823317364682,0.3639,0.05251,1.944,36.61,0.126,0.1323,-0.53785429615391,-0.152801590257963,0.166,0.264669298142708,0.111541374732908,0.05132,0.04119,-0.096731	0.200217233888487,0.416395015090085,0.114551467548574,0.309503784693019,0.304866205635903,2.02559652928416,0.73901464713715,0.211424271215603,0.157655172413793,0.321341636498471,0.327542754275428,0.0489375582479031,1.91905231984205,37.254502900173,0.129363449691992,0.138287864534337,0.601694033061763,0.213529332389551,0.278430057027843,0.457035569232789,0.194390684442153,0.089594972067039,0.07233…	2.01745e+109	C	0.01229,0.02697,0.01229,0.01229,0.01229,0.01229,0.02697,0.01794,0.02697,0.01229,0.02697,0.01794,0.01794,0.01794,0.02697,0.01794,0.01229,0.01794,0.01794,0.02697,0.01794,0.02697,0.01794,0.01794,0.02697,0.01794,0.01229,0.01794,0.01229,0.01794,0.01794	FINEMAPPING-MAGIC-fastGLU
chr10:113000251	rs76080696	10	113010261	2	31	WHI,MEC,WHI,WHI,WHI,WHI,MEC,ARIC,MEC,WHI,MEC,ARIC,ARIC,ARIC,MEC,ARIC,WHI,ARIC,ARIC,MEC,ARIC,MEC,ARIC,ARIC,MEC,ARIC,WHI,ARIC,WHI,ARIC,ARIC	packyrs,CURRSMOKE,smokyrs,smokyrs,smoking__0,packyrs,SMKQUIT,cigt01__2,SMKQUIT,smoking__1,SMKYRS,hom31,hom31,cigtyr01,SMKYRS,hom34,smoking__2,cigt01__1,cigtyr01,EVERSMOKE,hom28,PACKYRS_CAT,smk_dur,cigt01__3,PACKYRS_CAT,hom29,qsmokage,smk_dur,qsmokage,hom29,hom34	Pack years of smoking,Currently smoke? (reported at baseline),years a regular smoker,years a regular smoker,Pack years of smoking,Number of years since quit smoking (reported at baseline),Number of years since quit smoking (reported at baseline),Smoking duration (years) reported at baseline,AGE STOPPED SMOKING CIGARETTES Q31,AGE STOPPED SMOKING CIGARETTES Q31,CIGARETTE YEARS OF SMOKING,Smoking du…	Smoking,Smoking,Smoking,Smoking,Smoking,Smoking,Smoking,Smoking,Smoking,Smoking,Smoking,Smoking,Smoking,Smoking,Smoking,Smoking,Smoking,Smoking,Smoking,Smoking,Smoking,Smoking,Smoking,Smoking,Smoking,Smoking,Smoking,Smoking,Smoking,Smoking,Smoking	Natural log,None,Natural log,None,None,None,None,None,Natural log,None,None,Natural log,None,None,Natural log,Natural log,None,None,Natural log,None,None,Natural log,Natural log,None,None,Natural log,Natural log,None,None,None,None	0.005796,0.007082,0.01565,0.01752,0.01824,0.02127,0.1345,0.1364,0.1485,0.1539,0.2672,0.2836,0.3114,0.3258,0.3306,0.3391,0.3714,0.4742,0.5511,0.5625,0.5661,0.5671,0.5692,0.6188,0.747,0.7712,0.8165,0.8434,0.845,0.9525,0.9903	-0.553,1.1213517756376,-0.2771,-0.736,0.719789111506366,-4.669,1.11,0.314810739840034,0.2286,-0.45823317364682,0.3639,0.05251,1.944,36.61,0.126,0.1323,-0.53785429615391,-0.152801590257963,0.166,0.264669298142708,0.111541374732908,0.05132,0.04119,-0.096731	0.200217233888487,0.416395015090085,0.114551467548574,0.309503784693019,0.304866205635903,2.02559652928416,0.73901464713715,0.211424271215603,0.157655172413793,0.321341636498471,0.327542754275428,0.0489375582479031,1.91905231984205,37.254502900173,0.129363449691992,0.138287864534337,0.601694033061763,0.213529332389551,0.278430057027843,0.457035569232789,0.194390684442153,0.089594972067039,0.07233…	2.01745e+109	A	0.01229,0.02697,0.01229,0.01229,0.01229,0.01229,0.02697,0.01794,0.02697,0.01229,0.02697,0.01794,0.01794,0.01794,0.02697,0.01794,0.01229,0.01794,0.01794,0.02697,0.01794,0.02697,0.01794,0.01794,0.02697,0.01794,0.01229,0.01794,0.01229,0.01794,0.01794	FINEMAPPING-MAGIC-fastGLU
chr10:113004798	rs12254900	10	113014808	2	31	WHI,WHI,ARIC,WHI,WHI,MEC,MEC,MEC,MEC,ARIC,MEC,WHI,ARIC,WHI,ARIC,WHI,ARIC,ARIC,ARIC,MEC,MEC,ARIC,ARIC,ARIC,WHI,ARIC,MEC,ARIC,WHI,ARIC,ARIC	packyrs,packyrs,cigtyr01,qsmokage,qsmokage,PACKYRS_CAT,SMKYRS,PACKYRS_CAT,SMKYRS,cigtyr01,EVERSMOKE,smokyrs,cigt01__1,smoking__1,hom31,smokyrs,smk_dur,hom31,smk_dur,CURRSMOKE,SMKQUIT,cigt01__2,hom29,cigt01__3,smoking__0,hom28,SMKQUIT,hom34,smoking__2,hom34,hom29	Pack years of smoking,Pack years of smoking,CIGARETTE YEARS OF SMOKING,Pack-years of smoking (cigarettes) reported at baseline,Smoking duration (years) reported at baseline,Pack-years of smoking (cigarettes) reported at baseline,Smoking duration (years) reported at baseline,CIGARETTE YEARS OF SMOKING,Ever smoke? (reported at baseline),years a regular smoker,AGE STOPPED SMOKING CIGARETTES Q31,year…	Smoking,Smoking,Smoking,Smoking,Smoking,Smoking,Smoking,Smoking,Smoking,Smoking,Smoking,Smoking,Smoking,Smoking,Smoking,Smoking,Smoking,Smoking,Smoking,Smoking,Smoking,Smoking,Smoking,Smoking,Smoking,Smoking,Smoking,Smoking,Smoking,Smoking,Smoking	None,Natural log,None,None,Natural log,Natural log,Natural log,None,None,Natural log,None,None,None,None,Natural log,Natural log,Natural log,None,None,None,Natural log,None,None,None,None,None,None,None,None,Natural log,Natural log	0.001762,0.002336,0.003626,0.005278,0.005477,0.0266,0.0299,0.03214,0.03326,0.04371,0.04577,0.05752,0.09172,0.1111,0.1146,0.1153,0.1176,0.1216,0.169,0.2698,0.3201,0.3514,0.3754,0.3791,0.3864,0.3989,0.3991,0.4102,0.5159,0.5182,0.7882	-6.01,-0.5784,129.9,-1.619,-0.2192,-0.2566,-0.3633,-0.9311,-0.9023,0.6729,-1.03648291720256,-0.5485,0.394067063155795,-0.471925474808434,0.1115,-0.1683,0.1303,4.291,2.314,-1.15074804308864,0.157,-0.266834239938943,-0.8384,-0.209487224866724,0.235072122179	1.91890166028097,0.189763779527559,44.6238406046032,0.578627591136526,0.0786791098348887,0.115325842696629,0.166727856815053,0.43306976744186,0.422425093632959,0.333448959365709,0.519019988584157,0.288684210526316,0.233728981705691,0.296249513376293,0.0705696202531646,0.106789340101523,0.083205619412516,2.76838709677419,1.68168604651163,1.04234424192811,0.157567242071457,0.286364284115629,0.94563…	2.0172e+109	A	0.01299,0.01299,0.01191,0.01299,0.01299,0.01541,0.01541,0.01541,0.01541,0.01191,0.01541,0.01299,0.01191,0.01299,0.01191,0.01299,0.01191,0.01191,0.01191,0.01541,0.01541,0.01191,0.01191,0.01191,0.01299,0.01191,0.01541,0.01191,0.01299,0.01191,0.01191	FINEMAPPING-MAGIC-fastGLU
chr10:113006244	rs67388667	10	113016254	2	31	WHI,ARIC,WHI,WHI,WHI,MEC,MEC,MEC,MEC,MEC,ARIC,WHI,ARIC,ARIC,ARIC,ARIC,ARIC,WHI,WHI,ARIC,MEC,MEC,ARIC,MEC,ARIC,ARIC,WHI,WHI,ARIC,ARIC,ARIC	packyrs,cigtyr01,packyrs,qsmokage,qsmokage,PACKYRS_CAT,SMKYRS,PACKYRS_CAT,SMKYRS,EVERSMOKE,cigtyr01,smokyrs,cigt01__1,hom31,smk_dur,hom31,smk_dur,smoking__1,smokyrs,cigt01__2,CURRSMOKE,SMKQUIT,hom29,SMKQUIT,cigt01__3,hom28,smoking__0,smoking__2,hom34,hom34,hom29	Pack years of smoking,CIGARETTE YEARS OF SMOKING,Pack years of smoking,Pack-years of smoking (cigarettes) reported at baseline,Smoking duration (years) reported at baseline,Pack-years of smoking (cigarettes) reported at baseline,Smoking duration (years) reported at baseline,Ever smoke? (reported at baseline),CIGARETTE YEARS OF SMOKING,years a regular smoker,AGE STOPPED SMOKING CIGARETTES Q31,Smok…	Smoking,Smoking,Smoking,Smoking,Smoking,Smoking,Smoking,Smoking,Smoking,Smoking,Smoking,Smoking,Smoking,Smoking,Smoking,Smoking,Smoking,Smoking,Smoking,Smoking,Smoking,Smoking,Smoking,Smoking,Smoking,Smoking,Smoking,Smoking,Smoking,Smoking,Smoking	None,None,Natural log,None,Natural log,Natural log,Natural log,None,None,None,Natural log,None,None,None,Natural log,Natural log,None,None,Natural log,None,None,Natural log,None,None,None,None,None,None,None,Natural log,Natural log	0.002033,0.00291,0.003068,0.005278,0.005477,0.0266,0.0299,0.03214,0.03326,0.04577,0.04736,0.07217,0.07324,0.08729,0.09026,0.09029,0.1239,0.1339,0.1445,0.2638,0.2698,0.3201,0.3629,0.3991,0.4133,0.4335,0.4649,0.4844,0.4922,0.6813,0.7355	-5.984,133.7,-0.5679,-1.619,-0.2192,-0.2566,-0.3633,-0.9311,-0.9023,-1.03648291720256,0.6658,-0.524,0.420682073913025,4.891,0.1426,0.1235,2.616,-0.445974651446374,-0.1574,-0.32808748708682,-1.15074804308864,0.157,-0.8697,0.6244,-0.195649987005287,0.188137	1.93719650372289,44.8808324941255,0.191599190283401,0.578627591136526,0.0786791098348887,0.115325842696629,0.166727856815053,0.43306976744186,0.422425093632959,0.519019988584157,0.335584677419355,0.291272929405225,0.234886696768858,2.85689252336449,0.0841297935103245,0.0728183962264151,1.69980506822612,0.297514777482571,0.107808219178082,0.293459290775331,1.04234424192811,0.157567242071457,0.9555…	2.01732e+109	G	0.01276,0.01176,0.01276,0.01276,0.01276,0.01541,0.01541,0.01541,0.01541,0.01541,0.01176,0.01276,0.01176,0.01176,0.01176,0.01176,0.01176,0.01276,0.01276,0.01176,0.01541,0.01541,0.01176,0.01541,0.01176,0.01176,0.01276,0.01276,0.01176,0.01176,0.01176	FINEMAPPING-MAGIC-fastGLU
chr10:113026214	rs4918635	10	113036224	2	31	WHI,ARIC,ARIC,WHI,MEC,WHI,ARIC,ARIC,ARIC,WHI,ARIC,WHI,ARIC,ARIC,ARIC,ARIC,ARIC,WHI,WHI,MEC,MEC,WHI,ARIC,MEC,MEC,ARIC,MEC,MEC,WHI,MEC,ARIC	smoking__1,hom31,hom31,smokyrs,EVERSMOKE,smokyrs,cigtyr01,smk_dur,cigtyr01,smoking__0,smk_dur,packyrs,hom34,cigt01__3,hom34,hom28,cigt01__2,qsmokage,smoking__2,SMKYRS,PACKYRS_CAT,qsmokage,hom29,PACKYRS_CAT,SMKYRS,hom29,SMKQUIT,SMKQUIT,packyrs,CURRSMOKE,cigt01__1	AGE STOPPED SMOKING CIGARETTES Q31,AGE STOPPED SMOKING CIGARETTES Q31,years a regular smoker,Ever smoke? (reported at baseline),years a regular smoker,CIGARETTE YEARS OF SMOKING,Smoking duration,CIGARETTE YEARS OF SMOKING,Smoking duration,Pack years of smoking,NUM YRS ABSTAINED FROM CIGARETTES Q34,NUM YRS ABSTAINED FROM CIGARETTES Q34,HAVE YOU EVER SMOKED CIGARETTES? Q28,Smoking duration (years) …	Smoking,Smoking,Smoking,Smoking,Smoking,Smoking,Smoking,Smoking,Smoking,Smoking,Smoking,Smoking,Smoking,Smoking,Smoking,Smoking,Smoking,Smoking,Smoking,Smoking,Smoking,Smoking,Smoking,Smoking,Smoking,Smoking,Smoking,Smoking,Smoking,Smoking,Smoking	None,Natural log,None,Natural log,None,None,None,None,Natural log,None,Natural log,Natural log,None,None,Natural log,None,None,Natural log,None,Natural log,Natural log,None,Natural log,None,None,None,None,Natural log,None,None,None	0.005958,0.007002,0.01162,0.05976,0.1215,0.126,0.1359,0.1379,0.1732,0.2138,0.2188,0.26,0.2612,0.3394,0.3945,0.4511,0.4596,0.4796,0.48,0.4948,0.5476,0.5892,0.596,0.6335,0.733,0.8335,0.8941,0.9063,0.969,0.9719,0.9889	-0.185847766570513,0.04107,1.505,-0.04903,-0.24245379984871,-0.1077,15.64,0.6147,0.1067,0.0778865386570712,0.02524,-0.05158,-0.3009,-0.0508723303737565,-0.03328,0.0411419433311752,0.0449733656427312,-0.01219,0.0741793981742515,-0.03168,-0.01942,-0.0685,0.	0.067581006025641,0.0151886094674556,0.594861660079051,0.0260244161358811,0.156623901711053,0.0703461789679948,10.4896042924212,0.413939393939394,0.0783406754772393,0.0626601276404434,0.020520325203252,0.0457675244010648,0.267466666666667,0.0532471534161153,0.0390564487736181,0.0546011192185471,0.0608241353025848,0.0172345539375088,0.105025340753577,0.0463700234192037,0.0322644957634158,0.1267814…	2.18677e+109	G	0.3567,0.3397,0.3397,0.3567,0.394,0.3567,0.3397,0.3397,0.3397,0.3567,0.3397,0.3567,0.3397,0.3397,0.3397,0.3397,0.3397,0.3567,0.3567,0.394,0.394,0.3567,0.3397,0.394,0.394,0.3397,0.394,0.394,0.3567,0.394,0.3397	FINEMAPPING-MAGIC-fastGLU
chr10:113026596	rs11195500	10	113036606	2	31	ARIC,WHI,WHI,WHI,WHI,MEC,MEC,MEC,MEC,ARIC,MEC,WHI,ARIC,ARIC,ARIC,ARIC,ARIC,WHI,WHI,ARIC,MEC,ARIC,WHI,MEC,ARIC,MEC,ARIC,ARIC,WHI,ARIC,ARIC	cigtyr01,packyrs,packyrs,qsmokage,qsmokage,PACKYRS_CAT,SMKYRS,PACKYRS_CAT,SMKYRS,cigtyr01,EVERSMOKE,smokyrs,hom31,hom31,smk_dur,cigt01__1,smk_dur,smoking__1,smokyrs,cigt01__2,CURRSMOKE,hom29,smoking__0,SMKQUIT,cigt01__3,SMKQUIT,hom28,hom34,smoking__2,hom29,hom34	CIGARETTE YEARS OF SMOKING,Pack years of smoking,Pack years of smoking,Pack-years of smoking (cigarettes) reported at baseline,Smoking duration (years) reported at baseline,Pack-years of smoking (cigarettes) reported at baseline,Smoking duration (years) reported at baseline,CIGARETTE YEARS OF SMOKING,Ever smoke? (reported at baseline),years a regular smoker,AGE STOPPED SMOKING CIGARETTES Q31,AGE …	Smoking,Smoking,Smoking,Smoking,Smoking,Smoking,Smoking,Smoking,Smoking,Smoking,Smoking,Smoking,Smoking,Smoking,Smoking,Smoking,Smoking,Smoking,Smoking,Smoking,Smoking,Smoking,Smoking,Smoking,Smoking,Smoking,Smoking,Smoking,Smoking,Smoking,Smoking	None,None,Natural log,None,Natural log,Natural log,Natural log,None,None,Natural log,None,None,None,Natural log,Natural log,None,None,None,Natural log,None,None,None,None,Natural log,None,None,None,None,None,Natural log,Natural log	0.0007682,0.001599,0.001833,0.005278,0.005477,0.0266,0.0299,0.03214,0.03326,0.03547,0.04577,0.04647,0.05064,0.05399,0.06205,0.06433,0.07545,0.09257,0.09261,0.2559,0.2698,0.2916,0.3174,0.3201,0.3914,0.3991,0.4163,0.532,0.5451,0.5871,0.7058	146.7,-6.007,-0.5865,-1.619,-0.2192,-0.2566,-0.3633,-0.9311,-0.9023,0.6854,-1.03648291720256,-0.5698,5.419,0.1362,0.1524,0.421994410059375,2.933,-0.496265472434661,-0.1781,-0.323378337110055,-1.15074804308864,-0.978,0.269263486927763,0.157,-0.199060880798253,0.6244,0.189793571632656,-0.6868,0.237440856015034,-0.0241,-0.06081	43.5699435699436,1.90094936708861,0.187980769230769,0.578627591136526,0.0786791098348887,0.115325842696629,0.166727856815053,0.43306976744186,0.422425093632959,0.325760456273764,0.519019988584157,0.286044176706827,2.76762002042901,0.0705699481865285,0.0816282806641671,0.228105086518581,1.6486790331647,0.295044870650809,0.1058229352347,0.284664029146175,1.04234424192811,0.927014218009479,0.2693173…	3.2342e+109	C	0.0125,0.01322,0.01322,0.01322,0.01322,0.01541,0.01541,0.01541,0.01541,0.0125,0.01541,0.01322,0.0125,0.0125,0.0125,0.0125,0.0125,0.01322,0.01322,0.0125,0.01541,0.0125,0.01322,0.01541,0.0125,0.01541,0.0125,0.0125,0.01322,0.0125,0.0125	FINEMAPPING-MAGIC-fastGLU
chr10:113029371	rs12268482	10	113039381	2	31	WHI,WHI,ARIC,WHI,WHI,MEC,ARIC,MEC,MEC,MEC,WHI,MEC,ARIC,ARIC,WHI,ARIC,WHI,ARIC,ARIC,WHI,MEC,ARIC,ARIC,MEC,ARIC,ARIC,MEC,ARIC,WHI,ARIC,ARIC	packyrs,packyrs,cigtyr01,qsmokage,qsmokage,PACKYRS_CAT,cigtyr01,SMKYRS,PACKYRS_CAT,SMKYRS,smokyrs,EVERSMOKE,hom31,hom31,smokyrs,cigt01__1,smoking__1,smk_dur,smk_dur,smoking__0,CURRSMOKE,cigt01__3,hom28,SMKQUIT,cigt01__2,hom29,SMKQUIT,hom34,smoking__2,hom34,hom29	Pack years of smoking,Pack years of smoking,CIGARETTE YEARS OF SMOKING,Pack-years of smoking (cigarettes) reported at baseline,CIGARETTE YEARS OF SMOKING,Smoking duration (years) reported at baseline,Pack-years of smoking (cigarettes) reported at baseline,Smoking duration (years) reported at baseline,years a regular smoker,Ever smoke? (reported at baseline),AGE STOPPED SMOKING CIGARETTES Q31,AGE …	Smoking,Smoking,Smoking,Smoking,Smoking,Smoking,Smoking,Smoking,Smoking,Smoking,Smoking,Smoking,Smoking,Smoking,Smoking,Smoking,Smoking,Smoking,Smoking,Smoking,Smoking,Smoking,Smoking,Smoking,Smoking,Smoking,Smoking,Smoking,Smoking,Smoking,Smoking	None,Natural log,None,None,Natural log,Natural log,Natural log,Natural log,None,None,None,None,None,Natural log,Natural log,None,None,Natural log,None,None,None,None,None,Natural log,None,None,None,None,None,Natural log,Natural log	0.001231,0.001287,0.001677,0.005278,0.005477,0.0266,0.02759,0.0299,0.03214,0.03326,0.03485,0.04577,0.05064,0.05399,0.07001,0.07299,0.07502,0.09191,0.1229,0.2592,0.2698,0.2923,0.3077,0.3201,0.3956,0.399,0.3991,0.532,0.5847,0.7058,0.7935	-6.1,-0.6009,141.1,-1.619,-0.2192,-0.2566,0.7395,-0.3633,-0.9311,-0.9023,-0.5991,-1.03648291720256,5.419,0.1362,-0.1904,0.420682073913025,-0.523573196588493,0.1404,2.596,0.302324349188651,-1.15074804308864,-0.25282986168457,0.246078522596706,0.157,-0.2437	1.88504326328801,0.186441203847347,44.8648648648649,0.578627591136526,0.0786791098348887,0.115325842696629,0.335526315789474,0.166727856815053,0.43306976744186,0.422425093632959,0.283664772727273,0.519019988584157,2.76762002042901,0.0705699481865285,0.105019305019305,0.234624692645301,0.294142245274434,0.0832740213523132,1.68243681140635,0.268018040060861,1.04234424192811,0.240104332084112,0.2412…	2.0172e+109	C	0.01345,0.01345,0.01176,0.01345,0.01345,0.01541,0.01176,0.01541,0.01541,0.01541,0.01345,0.01541,0.01176,0.01176,0.01345,0.01176,0.01345,0.01176,0.01176,0.01345,0.01541,0.01176,0.01176,0.01541,0.01176,0.01176,0.01541,0.01176,0.01345,0.01176,0.01176	FINEMAPPING-MAGIC-fastGLU
chr10:113029853	rs12240756	10	113039863	2	31	WHI,WHI,ARIC,WHI,WHI,WHI,MEC,ARIC,MEC,MEC,MEC,MEC,ARIC,WHI,ARIC,WHI,ARIC,ARIC,ARIC,WHI,MEC,ARIC,ARIC,MEC,ARIC,ARIC,MEC,ARIC,WHI,ARIC,ARIC	packyrs,packyrs,cigtyr01,qsmokage,qsmokage,smokyrs,PACKYRS_CAT,cigtyr01,SMKYRS,PACKYRS_CAT,SMKYRS,EVERSMOKE,hom31,smokyrs,hom31,smoking__1,cigt01__1,smk_dur,smk_dur,smoking__0,CURRSMOKE,cigt01__3,hom28,SMKQUIT,cigt01__2,hom29,SMKQUIT,hom34,smoking__2,hom34,hom29	Pack years of smoking,Pack years of smoking,CIGARETTE YEARS OF SMOKING,years a regular smoker,Pack-years of smoking (cigarettes) reported at baseline,CIGARETTE YEARS OF SMOKING,Smoking duration (years) reported at baseline,Pack-years of smoking (cigarettes) reported at baseline,Smoking duration (years) reported at baseline,Ever smoke? (reported at baseline),AGE STOPPED SMOKING CIGARETTES Q31,year…	Smoking,Smoking,Smoking,Smoking,Smoking,Smoking,Smoking,Smoking,Smoking,Smoking,Smoking,Smoking,Smoking,Smoking,Smoking,Smoking,Smoking,Smoking,Smoking,Smoking,Smoking,Smoking,Smoking,Smoking,Smoking,Smoking,Smoking,Smoking,Smoking,Smoking,Smoking	Natural log,None,None,None,Natural log,None,Natural log,Natural log,Natural log,None,None,None,None,Natural log,Natural log,None,None,Natural log,None,None,None,None,None,Natural log,None,None,None,None,None,Natural log,Natural log	0.0009327,0.0009998,0.001677,0.005278,0.005477,0.02654,0.0266,0.02759,0.0299,0.03214,0.03326,0.04577,0.05064,0.05336,0.05399,0.06103,0.07299,0.09191,0.1229,0.2094,0.2698,0.2923,0.3077,0.3201,0.3956,0.399,0.3991,0.532,0.6213,0.7058,0.7935	-0.6127,-6.159,141.1,-1.619,-0.2192,-0.6246,-0.2566,0.7395,-0.3633,-0.9311,-0.9023,-1.03648291720256,5.419,-0.2013,0.1362,-0.549046836586188,0.420682073913025,0.1404,2.596,0.333611004340181,-1.15074804308864,-0.25282986168457,0.246078522596706,0.157,-0.24	0.184826546003017,1.86919575113809,44.8648648648649,0.578627591136526,0.0786791098348887,0.281351351351351,0.115325842696629,0.335526315789474,0.166727856815053,0.43306976744186,0.422425093632959,0.519019988584157,2.76762002042901,0.104138644593896,0.0705699481865285,0.293137659682962,0.234624692645301,0.0832740213523132,1.68243681140635,0.265825501466279,1.04234424192811,0.240104332084112,0.2412…	2.0172e+109	C	0.01368,0.01368,0.01176,0.01368,0.01368,0.01368,0.01541,0.01176,0.01541,0.01541,0.01541,0.01541,0.01176,0.01368,0.01176,0.01368,0.01176,0.01176,0.01176,0.01368,0.01541,0.01176,0.01176,0.01541,0.01176,0.01176,0.01541,0.01176,0.01368,0.01176,0.01176	FINEMAPPING-MAGIC-fastGLU
chr10:113035772	rs7915505	10	113045782	2	13	MEC,MEC,MEC,ARIC,ARIC,ARIC,ARIC,ARIC,ARIC,ARIC,ARIC,ARIC,WHI,WHI,WHI,WHI,WHI,WHI,ARIC,ARIC,ARIC,ARIC,ARIC,ARIC,WHI,WHI,WHI,WHI,WHI,WHI,WHI,WHI,WHI,MEC,MEC,MEC,WHI,WHI,WHI	FH_HBP,FH_HBP,FH_HBP,hyptmd01__1,hyptmd01__1,hyptmd01__1,hyptmd01__0,hyptmd01__0,hyptmd01__0,hom10a,hom10a,hom10a,F33PILLSHYPAGE,F33PILLSHYPAGE,F33PILLSHYPAGE,F33PILLSHYPAGE,F33PILLSHYPAGE,F33PILLSHYPAGE,hypert05,hypert05,hypert05,hyptmd01__T,hyptmd01__T,hyptmd01__T,hypt,hypt,hypt,F33pillshyp,F33pillshyp,F33pillshyp,hyptage,hyptage,hyptage,HIBP,HIBP,HIBP,hyptage,hyptage,hyptage	Family history of hypertension reported in 1st degree relative - Qx2,Family history of hypertension reported in 1st degree relative - Qx2,Family history of hypertension reported in 1st degree relative - Qx2,HIGH BP EVER DIAGNOSED? Q10A,HIGH BP EVER DIAGNOSED? Q10A,HIGH BP EVER DIAGNOSED? Q10A,F33 Age started taking pills for hypertension,F33 Age started taking pills for hypertension,F33 Age start…	Hypertension,Hypertension,Hypertension,Hypertension,Hypertension,Hypertension,Hypertension,Hypertension,Hypertension,Hypertension,Hypertension,Hypertension,Hypertension,Hypertension,Hypertension,Hypertension,Hypertension,Hypertension,Hypertension,Hypertension,Hypertension,Hypertension,Hypertension,Hypertension,Hypertension,Hypertension,Hypertension,Hypertension,Hypertension,Hypertension,Hypertens…	None,None,None,None,None,None,None,None,None,None,None,None,None,None,None,Natural log,Natural log,Natural log,None,None,None,None,None,None,None,None,None,None,None,None,Natural log,Natural log,Natural log,None,None,None,None,None,None	0.004327,0.004327,0.004327,0.00499,0.00499,0.00499,0.04415,0.04415,0.04415,0.2205,0.2205,0.2205,0.326,0.326,0.326,0.3527,0.3527,0.3527,0.506,0.506,0.506,0.6113,0.6113,0.6113,0.7461,0.7461,0.7461,0.8659,0.8659,0.8659,0.9002,0.9002,0.9002,0.9644,0.9644,0.9644,0.995,0.995,0.995	-0.416880010923463,-0.416880010923463,-0.416880010923463,0.139761942375159,0.139761942375159,0.139761942375159,-0.102032725565152,-0.102032725565152,-0.102032725565152,0.0620353909194527,0.0620353909194527,0.0620353909194527,-0.2478,-0.2478,-0.2478,-0.003	0.146119877645798,0.146119877645798,0.146119877645798,0.0497727715011249,0.0497727715011249,0.0497727715011249,0.0506868979459273,0.0506868979459273,0.0506868979459273,0.0506411354444512,0.0506411354444512,0.0506411354444512,0.252213740458015,0.252213740458015,0.252213740458015,0.0038485532967624,0.0038485532967624,0.0038485532967624,0.0502702993327882,0.0502702993327882,0.0502702993327882,0.3521…	4.55455e+149	T	0.4451,0.4451,0.4451,0.4559,0.4559,0.4559,0.4559,0.4559,0.4559,0.4559,0.4559,0.4559,0.4321,0.4321,0.4321,0.4321,0.4321,0.4321,0.4559,0.4559,0.4559,0.4559,0.4559,0.4559,0.4321,0.4321,0.4321,0.4321,0.4321,0.4321,0.4321,0.4321,0.4321,0.4451,0.4451,0.4451,0.4321,0.4321,0.4321	FINEMAPPING-MAGIC-fastGLU
chr10:113037681	rs61870739	10	113047691	2	8	WHI,WHI,WHI,WHI,ARIC,ARIC,ARIC,ARIC,ARIC,ARIC,ARIC,ARIC,ARIC,ARIC,ARIC,ARIC,MEC,MEC,MEC,MEC,ARIC,ARIC,ARIC,ARIC,MEC,MEC,MEC,MEC,WHI,WHI,WHI,WHI	insu,insu,insu,insu,chma16,chma16,chma16,chma16,inssiu01,inssiu01,inssiu01,inssiu01,chma16,chma16,chma16,chma16,X_insulin,X_insulin,X_insulin,X_insulin,inssiu01,inssiu01,inssiu01,inssiu01,X_insulin,X_insulin,X_insulin,X_insulin,insu,insu,insu,insu	insuline,insuline,insuline,insuline,INSULIN (UU-ML) Q16,INSULIN (UU-ML) Q16,INSULIN (UU-ML) Q16,INSULIN (UU-ML) Q16,INSULIN in pmol/L,INSULIN in pmol/L,INSULIN in pmol/L,INSULIN in pmol/L,INSULIN (UU-ML) Q16,INSULIN (UU-ML) Q16,INSULIN (UU-ML) Q16,INSULIN (UU-ML) Q16,INSULIN in pmol/L,INSULIN in pmol/L,INSULIN in pmol/L,INSULIN in pmol/L,insuline,insuline,insuline,insuline	Insulin,Insulin,Insulin,Insulin,Insulin,Insulin,Insulin,Insulin,Insulin,Insulin,Insulin,Insulin,Insulin,Insulin,Insulin,Insulin,Insulin,Insulin,Insulin,Insulin,Insulin,Insulin,Insulin,Insulin,Insulin,Insulin,Insulin,Insulin,Insulin,Insulin,Insulin,Insulin	Natural log,Natural log,Natural log,Natural log,None,None,None,None,None,None,None,None,Natural log,Natural log,Natural log,Natural log,None,None,None,None,Natural log,Natural log,Natural log,Natural log,Natural log,Natural log,Natural log,Natural log,None,None,None,None	0.0003539,0.0003539,0.0003539,0.0003539,0.007065,0.007065,0.007065,0.007065,0.007065,0.007065,0.007065,0.007065,0.1349,0.1349,0.1349,0.1349,0.1413,0.1413,0.1413,0.1413,0.2026,0.2026,0.2026,0.2026,0.6066,0.6066,0.6066,0.6066,0.8529,0.8529,0.8529,0.8529	0.1377,0.1377,0.1377,0.1377,6.101,6.101,6.101,6.101,43.77,43.77,43.77,43.77,0.05497,0.05497,0.05497,0.05497,1.772,1.772,1.772,1.772,0.04974,0.04974,0.04974,0.04974,0.04029,0.04029,0.04029,0.04029,0.5465,0.5465,0.5465,0.5465	0.0384744341994971,0.0384744341994971,0.0384744341994971,0.0384744341994971,2.26382189239332,2.26382189239332,2.26382189239332,2.26382189239332,16.2411873840445,16.2411873840445,16.2411873840445,16.2411873840445,0.0367692307692308,0.0367692307692308,0.0367692307692308,0.0367692307692308,1.20217096336499,1.20217096336499,1.20217096336499,1.20217096336499,0.0390423861852433,0.0390423861852433,0.039…	1.71817e+119	T	0.06888,0.06888,0.06888,0.06888,0.07206,0.07206,0.07206,0.07206,0.07206,0.07206,0.07206,0.07206,0.07206,0.07206,0.07206,0.07206,0.08189,0.08189,0.08189,0.08189,0.07206,0.07206,0.07206,0.07206,0.08189,0.08189,0.08189,0.08189,0.06888,0.06888,0.06888,0.06888	FINEMAPPING-MAGIC-fastGLU
chr10:113038311	rs10885123	10	113048321	2	31	MEC,WHI,WHI,MEC,MEC,ARIC,MEC,MEC,ARIC,ARIC,ARIC,ARIC,WHI,WHI,ARIC,WHI,MEC,WHI,MEC,ARIC,ARIC,ARIC,ARIC,ARIC,ARIC,ARIC,ARIC,WHI,WHI,WHI,MEC	EVERSMOKE,qsmokage,qsmokage,SMKYRS,PACKYRS_CAT,hom31,PACKYRS_CAT,SMKYRS,hom31,smk_dur,smk_dur,cigt01__1,packyrs,smoking__2,cigtyr01,packyrs,SMKQUIT,smoking__0,SMKQUIT,cigt01__2,hom34,hom34,hom28,cigt01__3,cigtyr01,hom29,hom29,smokyrs,smokyrs,smoking__1,CURRSMOKE	Ever smoke? (reported at baseline),Smoking duration (years) reported at baseline,Pack-years of smoking (cigarettes) reported at baseline,AGE STOPPED SMOKING CIGARETTES Q31,Pack-years of smoking (cigarettes) reported at baseline,Smoking duration (years) reported at baseline,AGE STOPPED SMOKING CIGARETTES Q31,Smoking duration,Smoking duration,Pack years of smoking,CIGARETTE YEARS OF SMOKING,Pack ye…	Smoking,Smoking,Smoking,Smoking,Smoking,Smoking,Smoking,Smoking,Smoking,Smoking,Smoking,Smoking,Smoking,Smoking,Smoking,Smoking,Smoking,Smoking,Smoking,Smoking,Smoking,Smoking,Smoking,Smoking,Smoking,Smoking,Smoking,Smoking,Smoking,Smoking,Smoking	None,None,Natural log,Natural log,Natural log,None,None,None,Natural log,Natural log,None,None,None,None,None,Natural log,Natural log,None,None,None,None,Natural log,None,None,Natural log,None,Natural log,Natural log,None,None,None	0.0008546,0.002499,0.003061,0.01374,0.02388,0.0666,0.06761,0.06944,0.07352,0.1546,0.1991,0.2035,0.2402,0.3072,0.3117,0.3475,0.363,0.3652,0.3831,0.4331,0.4339,0.4769,0.5192,0.5538,0.5747,0.59,0.6553,0.7619,0.7773,0.8582,0.9311	0.695145183222618,0.4305,0.05733,0.1365,0.08728,-1.23,0.2653,0.2552,-0.03058,-0.03221,-0.5867,0.0806579030174545,0.605,-0.125336491311298,11.83,0.04786,0.04163,0.0657877405380032,0.1871,-0.0547730258472915,-0.2291,-0.03041,0.0392207131532813,-0.0359381068056292,0.04903,0.1379,0.005463,-0.008812,-0.02223,0.0129162252665462,-0.0189789665978029	0.208501854595866,0.141891891891892,0.0192965331538203,0.0551738075990299,0.0385002205558006,0.669569951007077,0.144814410480349,0.14021978021978,0.0170647321428571,0.0226193820224719,0.456575875486381,0.063410301114351,0.514893617021277,0.122758561519391,11.6897233201581,0.0509311482387996,0.0456669591926284,0.0726615203644833,0.214097722851585,0.0698635533766474,0.292555229217214,0.042722674908…	4.51761e+109	C	0.2091,0.2222,0.2222,0.2091,0.2091,0.2267,0.2091,0.2091,0.2267,0.2267,0.2267,0.2267,0.2222,0.2222,0.2267,0.2222,0.2091,0.2222,0.2091,0.2267,0.2267,0.2267,0.2267,0.2267,0.2267,0.2267,0.2267,0.2222,0.2222,0.2222,0.2091	FINEMAPPING-MAGIC-fastGLU
chr10:113038797	rs12256243	10	113048807	2	31	WHI,WHI,ARIC,WHI,WHI,MEC,WHI,MEC,MEC,MEC,WHI,MEC,MEC,WHI,ARIC,ARIC,ARIC,ARIC,WHI,ARIC,ARIC,ARIC,ARIC,ARIC,ARIC,MEC,ARIC,WHI,MEC,ARIC,ARIC	packyrs,packyrs,cigtyr01,qsmokage,qsmokage,SMKYRS,smokyrs,SMKYRS,PACKYRS_CAT,PACKYRS_CAT,smokyrs,EVERSMOKE,CURRSMOKE,smoking__1,cigtyr01,hom29,cigt01__2,smk_dur,smoking__0,hom29,cigt01__1,smk_dur,hom31,hom31,hom34,SMKQUIT,hom34,smoking__2,SMKQUIT,hom28,cigt01__3	Pack years of smoking,Pack years of smoking,CIGARETTE YEARS OF SMOKING,Smoking duration (years) reported at baseline,years a regular smoker,Smoking duration (years) reported at baseline,Pack-years of smoking (cigarettes) reported at baseline,Pack-years of smoking (cigarettes) reported at baseline,years a regular smoker,Ever smoke? (reported at baseline),Currently smoke? (reported at baseline),CIG…	Smoking,Smoking,Smoking,Smoking,Smoking,Smoking,Smoking,Smoking,Smoking,Smoking,Smoking,Smoking,Smoking,Smoking,Smoking,Smoking,Smoking,Smoking,Smoking,Smoking,Smoking,Smoking,Smoking,Smoking,Smoking,Smoking,Smoking,Smoking,Smoking,Smoking,Smoking	None,Natural log,None,None,Natural log,None,None,Natural log,None,Natural log,Natural log,None,None,None,Natural log,None,None,None,None,Natural log,None,Natural log,Natural log,None,None,Natural log,Natural log,None,None,None,None	0.0003,0.001435,0.006092,0.02239,0.02424,0.03957,0.04102,0.05381,0.05394,0.05897,0.09314,0.1015,0.2117,0.2365,0.2522,0.2815,0.3088,0.3369,0.3893,0.3966,0.4106,0.4261,0.4393,0.4527,0.5384,0.7226,0.771,0.7961,0.9489,0.9607,0.9741	-5.769,-0.5032,115.1,-1.024,-0.1374,-0.8249,-0.49,-0.3052,-0.7924,-0.2068,-0.149,-0.808109199029627,-1.2975511512855,-0.282628198149102,0.3594,-1,-0.274831660472961,1.586,0.193920692637306,-0.03767,0.185649346886629,0.06513,0.05163,1.967,-0.654,0.04973,-0	1.59276642738818,0.157644110275689,41.9307832422586,0.447552447552448,0.0608503100088574,0.399660852713178,0.23960880195599,0.157807652533609,0.409932747025349,0.109244585314316,0.0886904761904762,0.493351159358747,1.03887201864332,0.238706248436742,0.313886462882096,0.928505106778087,0.269972161564795,1.65122332118688,0.225253447133589,0.0444274088925581,0.225631194563234,0.081821608040201,0.066…	2.0172e+109	T	0.01902,0.01902,0.01353,0.01902,0.01902,0.01734,0.01902,0.01734,0.01734,0.01734,0.01902,0.01734,0.01734,0.01902,0.01353,0.01353,0.01353,0.01353,0.01902,0.01353,0.01353,0.01353,0.01353,0.01353,0.01353,0.01734,0.01353,0.01902,0.01734,0.01353,0.01353	FINEMAPPING-MAGIC-fastGLU
chr10:114763598	rs55899248	10	114773608	2	5	ARIC,ARIC,ARIC,ARIC,WHI,WHI,WHI,WHI,WHI,WHI,WHI,WHI,WHI,WHI,WHI,WHI,WHI,WHI,WHI,WHI	inchf07,inchf07,inchf07,inchf07,chf_age,chf_age,chf_age,chf_age,chf_age,chf_age,chf_age,chf_age,chf,chf,chf,chf,chf_f2,chf_f2,chf_f2,chf_f2	Incident HF (from discharge codes),Incident HF (from discharge codes),Incident HF (from discharge codes),Incident HF (from discharge codes),Age at heart failure,Age at heart failure,Age at heart failure,Age at heart failure,Age at heart failure,Age at heart failure,Age at heart failure,Age at heart failure,Heart failure,Heart failure,Heart failure,Heart failure,F2 Heart failure ever,F2 Heart fail…	HeartFailure,HeartFailure,HeartFailure,HeartFailure,HeartFailure,HeartFailure,HeartFailure,HeartFailure,HeartFailure,HeartFailure,HeartFailure,HeartFailure,HeartFailure,HeartFailure,HeartFailure,HeartFailure,HeartFailure,HeartFailure,HeartFailure,HeartFailure	None,None,None,None,Natural log,Natural log,Natural log,Natural log,None,None,None,None,None,None,None,None,None,None,None,None	0.002098,0.002098,0.002098,0.002098,0.00963,0.00963,0.00963,0.00963,0.01479,0.01479,0.01479,0.01479,0.1922,0.1922,0.1922,0.1922,0.9598,0.9598,0.9598,0.9598	0.361164849211584,0.361164849211584,0.361164849211584,0.361164849211584,-0.1555,-0.1555,-0.1555,-0.1555,-10.22,-10.22,-10.22,-10.22,-0.774791169600456,-0.774791169600456,-0.774791169600456,-0.774791169600456,-0.0307685336716365,-0.0307685336716365,-0.0307685336716365,-0.0307685336716365	0.117413800133805,0.117413800133805,0.117413800133805,0.117413800133805,0.0572533136966127,0.0572533136966127,0.0572533136966127,0.0572533136966127,4.01571709233792,4.01571709233792,4.01571709233792,4.01571709233792,0.594165007362313,0.594165007362313,0.594165007362313,0.594165007362313,0.610244618636186,0.610244618636186,0.610244618636186,0.610244618636186	3050,3050,3050,3050,45,45,45,45,45,45,45,45,2089,2089,2089,2089,2089,2089,2089,2089	A	0.07324,0.07324,0.07324,0.07324,0.07885,0.07885,0.07885,0.07885,0.07885,0.07885,0.07885,0.07885,0.07885,0.07885,0.07885,0.07885,0.07885,0.07885,0.07885,0.07885	FINEMAPPING-DIAGRAM-T2D
chr10:114777716	rs12262948	10	114787726	2	6	MEC,MEC,MEC,MEC,MEC,MEC,MEC,MEC,ARIC,ARIC,ARIC,ARIC,ARIC,ARIC,ARIC,ARIC,WHI,WHI,WHI,WHI,WHI,WHI,WHI,WHI	X_gluc,X_gluc,X_gluc,X_gluc,X_gluc,X_gluc,X_gluc,X_gluc,glucos01,glucos01,glucos01,glucos01,glucos01,glucos01,glucos01,glucos01,gluc,gluc,gluc,gluc,gluc,gluc,gluc,gluc	DERIVED GLUCOSE VALUE in mg/dl,DERIVED GLUCOSE VALUE in mg/dl,DERIVED GLUCOSE VALUE in mg/dl,DERIVED GLUCOSE VALUE in mg/dl,DERIVED GLUCOSE VALUE in mg/dl,DERIVED GLUCOSE VALUE in mg/dl,DERIVED GLUCOSE VALUE in mg/dl,DERIVED GLUCOSE VALUE in mg/dl,glucose,glucose,glucose,glucose,glucose,glucose,glucose,glucose	Glucose,Glucose,Glucose,Glucose,Glucose,Glucose,Glucose,Glucose,Glucose,Glucose,Glucose,Glucose,Glucose,Glucose,Glucose,Glucose,Glucose,Glucose,Glucose,Glucose,Glucose,Glucose,Glucose,Glucose	None,None,None,None,Natural log,Natural log,Natural log,Natural log,Natural log,Natural log,Natural log,Natural log,None,None,None,None,None,None,None,None,Natural log,Natural log,Natural log,Natural log	0.0004437,0.0004437,0.0004437,0.0004437,0.001569,0.001569,0.001569,0.001569,0.005569,0.005569,0.005569,0.005569,0.006961,0.006961,0.006961,0.006961,0.1616,0.1616,0.1616,0.1616,0.2163,0.2163,0.2163,0.2163	35.75,35.75,35.75,35.75,0.2799,0.2799,0.2799,0.2799,-0.07635,-0.07635,-0.07635,-0.07635,-13.17,-13.17,-13.17,-13.17,-4.957,-4.957,-4.957,-4.957,-0.03163,-0.03163,-0.03163,-0.03163	10.0988700564972,10.0988700564972,10.0988700564972,10.0988700564972,0.0879635449402891,0.0879635449402891,0.0879635449402891,0.0879635449402891,0.0275234318673396,0.0275234318673396,0.0275234318673396,0.0275234318673396,4.87777777777778,4.87777777777778,4.87777777777778,4.87777777777778,3.54071428571429,3.54071428571429,3.54071428571429,3.54071428571429,0.0255699272433306,0.0255699272433306,0.025…	4.42442e+87	G	0.02216,0.02216,0.02216,0.02216,0.02216,0.02216,0.02216,0.02216,0.02029,0.02029,0.02029,0.02029,0.02029,0.02029,0.02029,0.02029,0.0225,0.0225,0.0225,0.0225,0.0225,0.0225,0.0225,0.0225	FINEMAPPING-DIAGRAM-T2D
chr10:12212462	rs116519240	10	12172456	2	7	WHI,WHI,ARIC,ARIC,ARIC,ARIC,MEC,MEC,WHI,WHI,ARIC	crp,crp,crp,crp,crp,crp,X_crp,X_crp,crp,crp,log_crp	CRP,CRP,CRP,CRP,CRP,CRP,CRP,CRP,Log(CRP)	CRP,CRP,CRP,CRP,CRP,CRP,CRP,CRP,CRP,CRP,CRP	None,None,Natural log,Natural log,None,None,Natural log,None,Natural log,Natural log,None	0.002796,0.002796,0.007771,0.007771,0.06832,0.06832,0.1829,0.384,0.4796,0.4796,0.7928	4.242,4.242,-0.6138,-0.6138,-4.263,-4.263,-0.1438,-0.4526,0.05551,0.05551,0.03922	1.41588785046729,1.41588785046729,0.227417562060022,0.227417562060022,2.3218954248366,2.3218954248366,0.107796101949025,0.519274896741625,0.0784926470588235,0.0784926470588235,0.14923896499239	1.07111e+36	C	0.06076,0.06076,0.07088,0.07088,0.07088,0.07088,0.06744,0.06744,0.06076,0.06076,0.07088	FINEMAPPING-DIAGRAM-T2D
chr10:12252413	rs114728470	10	12212407	2	4	ARIC,WHI,WHI,ARIC	sbpa22,dias,dias,sbpa22	2ND AND 3RD DIASTOLIC BP AVERAGE Q22,diastolic blood pressure,diastolic blood pressure,2ND AND 3RD DIASTOLIC BP AVERAGE Q22	DiastolicBloodPressure,DiastolicBloodPressure,DiastolicBloodPressure,DiastolicBloodPressure	Natural log,None,Natural log,None	0.001006,0.001612,0.003063,0.0721	-0.04779,3.406,0.04126,-1.95	0.0145170109356015,1.07853071564281,0.0139156829679595,1.08393551973319	3336208820883330	G	0.02001,0.01971,0.01971,0.02001	FINEMAPPING-DIAGRAM-T2D
chr10:12256592	rs116057453	10	12216586	2	4	ARIC,WHI,WHI,ARIC	sbpa22,dias,dias,sbpa22	2ND AND 3RD DIASTOLIC BP AVERAGE Q22,diastolic blood pressure,diastolic blood pressure,2ND AND 3RD DIASTOLIC BP AVERAGE Q22	DiastolicBloodPressure,DiastolicBloodPressure,DiastolicBloodPressure,DiastolicBloodPressure	Natural log,None,Natural log,None	0.0005532,0.002791,0.005332,0.04691	-0.04862,3.136,0.0377,-2.088	0.01406421752965,1.04777814901437,0.0135173897454285,1.05030181086519	3337208820883330	A	0.02132,0.02087,0.02087,0.02132	FINEMAPPING-DIAGRAM-T2D
chr10:12258218	rs150733365	10	12218212	2	4	ARIC,WHI,WHI,ARIC	sbpa22,dias,dias,sbpa22	2ND AND 3RD DIASTOLIC BP AVERAGE Q22,diastolic blood pressure,diastolic blood pressure,2ND AND 3RD DIASTOLIC BP AVERAGE Q22	DiastolicBloodPressure,DiastolicBloodPressure,DiastolicBloodPressure,DiastolicBloodPressure	Natural log,None,Natural log,None	0.0009312,0.001612,0.003063,0.06697	-0.04709,3.406,0.04126,-1.945	0.0142094146047073,1.07853071564281,0.0139156829679595,1.06168122270742	3337208820883330	A	0.02088,0.01971,0.01971,0.02088	FINEMAPPING-DIAGRAM-T2D
chr10:12273966	rs114449386	10	12233960	2	4	ARIC,WHI,WHI,ARIC	sbpa22,dias,dias,sbpa22	2ND AND 3RD DIASTOLIC BP AVERAGE Q22,diastolic blood pressure,diastolic blood pressure,2ND AND 3RD DIASTOLIC BP AVERAGE Q22	DiastolicBloodPressure,DiastolicBloodPressure,DiastolicBloodPressure,DiastolicBloodPressure	Natural log,None,Natural log,None	0.001048,0.001795,0.003678,0.06237	-0.0468,3.312,0.03975,-1.986	0.0142682926829268,1.0595009596929,0.0136691884456671,1.06545064377682	3331208820883330	G	0.02077,0.02041,0.02041,0.02077	FINEMAPPING-DIAGRAM-T2D
chr10:12284085	rs10508438	10	12244079	2	15	ARIC,ARIC,ARIC,ARIC,ARIC,ARIC,ARIC,ARIC,WHI,WHI,WHI,WHI,ARIC,ARIC,ARIC,ARIC,ARIC,ARIC,ARIC,ARIC,ARIC,ARIC,ARIC,ARIC,MEC,MEC,MEC,MEC,WHI,WHI,WHI,WHI,WHI,WHI,WHI,WHI,MEC,MEC,MEC,MEC,WHI,WHI,WHI,WHI,WHI,WHI,WHI,WHI,WHI,WHI,WHI,WHI,MEC,MEC,MEC,MEC,MEC,MEC,MEC,MEC	diabts03__1,diabts03__1,diabts03__1,diabts03__1,diabts03__0,diabts03__0,diabts03__0,diabts03__0,diab,diab,diab,diab,dadhistorydia,dadhistorydia,dadhistorydia,dadhistorydia,momhistorydia,momhistorydia,momhistorydia,momhistorydia,diabts03__T,diabts03__T,diabts03__T,diabts03__T,FH_DIAB,FH_DIAB,FH_DIAB,FH_DIAB,f33diabtxage,f33diabtxage,f33diabtxage,f33diabtxage,f33diabtxage,f33diabtxage,f33diabtxage,…	Diabetes ever,Diabetes ever,Diabetes ever,Diabetes ever,New Paternal History of diabetes,New Paternal History of diabetes,New Paternal History of diabetes,New Paternal History of diabetes,New Maternal History of diabetes,New Maternal History of diabetes,New Maternal History of diabetes,New Maternal History of diabetes,Family history of diabetes reported in 1st degree relative - Qx2,Family history…	Diabetes,Diabetes,Diabetes,Diabetes,Diabetes,Diabetes,Diabetes,Diabetes,Diabetes,Diabetes,Diabetes,Diabetes,Diabetes,Diabetes,Diabetes,Diabetes,Diabetes,Diabetes,Diabetes,Diabetes,Diabetes,Diabetes,Diabetes,Diabetes,Diabetes,Diabetes,Diabetes,Diabetes,Diabetes,Diabetes,Diabetes,Diabetes,Diabetes,Diabetes,Diabetes,Diabetes,Diabetes,Diabetes,Diabetes,Diabetes,Diabetes,Diabetes,Diabetes,Diabetes,Dia…	None,None,None,None,None,None,None,None,None,None,None,None,None,None,None,None,None,None,None,None,None,None,None,None,None,None,None,None,None,None,None,None,Natural log,Natural log,Natural log,Natural log,None,None,None,None,None,None,None,None,Natural log,Natural log,Natural log,Natural log,None,None,None,None,None,None,None,None,None,None,None,None	0.0008815,0.0008815,0.0008815,0.0008815,0.003681,0.003681,0.003681,0.003681,0.004866,0.004866,0.004866,0.004866,0.1686,0.1686,0.1686,0.1686,0.4293,0.4293,0.4293,0.4293,0.4744,0.4744,0.4744,0.4744,0.4772,0.4772,0.4772,0.4772,0.5019,0.5019,0.5019,0.5019,0.5469,0.5469,0.5469,0.5469,0.7759,0.7759,0.7759,0.7759,0.8113,0.8113,0.8113,0.8113,0.8465,0.8465,0.8465,0.8465,0.8747,0.8747,0.8747,0.8747,1,1,1,1…	0.220740666697899,0.220740666697899,0.220740666697899,0.220740666697899,-0.184523980349155,-0.184523980349155,-0.184523980349155,-0.184523980349155,-0.337432697716337,-0.337432697716337,-0.337432697716337,-0.337432697716337,0.130150684465045,0.130150684465045,0.130150684465045,0.130150684465045,0.0525924501191706,0.0525924501191706,0.0525924501191706,0.0525924501191706,-0.332539978093608,-0.33253…	0.0663682100715272,0.0663682100715272,0.0663682100715272,0.0663682100715272,0.0635413155472296,0.0635413155472296,0.0635413155472296,0.0635413155472296,0.11982695231404,0.11982695231404,0.11982695231404,0.11982695231404,0.094517563155443,0.094517563155443,0.094517563155443,0.094517563155443,0.0665390310212179,0.0665390310212179,0.0665390310212179,0.0665390310212179,0.46483083323121,0.464830833231…	3427,3427,3427,3427,3427,3427,3427,3427,2086,2086,2086,2086,2701,2701,2701,2701,3039,3039,3039,3039,3427,3427,3427,3427,455,455,455,455,668,668,668,668,668,668,668,668,455,455,455,455,207,207,207,207,207,207,207,207,2089,2089,2089,2089,18,18,18,18,381,381,381,381	G	0.291,0.291,0.291,0.291,0.291,0.291,0.291,0.291,0.3026,0.3026,0.3026,0.3026,0.291,0.291,0.291,0.291,0.291,0.291,0.291,0.291,0.291,0.291,0.291,0.291,0.2948,0.2948,0.2948,0.2948,0.3026,0.3026,0.3026,0.3026,0.3026,0.3026,0.3026,0.3026,0.2948,0.2948,0.2948,0.2948,0.3026,0.3026,0.3026,0.3026,0.3026,0.3026,0.3026,0.3026,0.3026,0.3026,0.3026,0.3026,0.2948,0.2948,0.2948,0.2948,0.2948,0.2948,0.2948,0.2948	FINEMAPPING-DIAGRAM-T2D
chr10:12312557	rs79886136	10	12272551	2	6	ARIC,ARIC,ARIC,ARIC,ARIC,ARIC,ARIC,ARIC,ARIC,ARIC,ARIC,ARIC,ARIC,ARIC,ARIC,ARIC,ARIC,ARIC,WHI,WHI,WHI,WHI,WHI,WHI,WHI,WHI,WHI,WHI,WHI,WHI,WHI,WHI,WHI,WHI,WHI,WHI,MEC,MEC,MEC,MEC,MEC,MEC,MEC,MEC,MEC,MEC,MEC,MEC,MEC,MEC,MEC,MEC,MEC,MEC	ldl02,ldl02,ldl02,ldl02,ldl02,ldl02,ldl02,ldl02,ldl02,ldl02,ldl02,ldl02,ldl02,ldl02,ldl02,ldl02,ldl02,ldl02,norm_ldl,norm_ldl,norm_ldl,norm_ldl,norm_ldl,norm_ldl,norm_ldl,norm_ldl,norm_ldl,norm_ldl,norm_ldl,norm_ldl,norm_ldl,norm_ldl,norm_ldl,norm_ldl,norm_ldl,norm_ldl,X_ldl_chol,X_ldl_chol,X_ldl_chol,X_ldl_chol,X_ldl_chol,X_ldl_chol,X_ldl_chol,X_ldl_chol,X_ldl_chol,X_ldl_chol,X_ldl_chol,X_ldl_ch…	RE-CALIBRATED LDL CHOL. in mg/dl,RE-CALIBRATED LDL CHOL. in mg/dl,RE-CALIBRATED LDL CHOL. in mg/dl,RE-CALIBRATED LDL CHOL. in mg/dl,RE-CALIBRATED LDL CHOL. in mg/dl,RE-CALIBRATED LDL CHOL. in mg/dl,RE-CALIBRATED LDL CHOL. in mg/dl,RE-CALIBRATED LDL CHOL. in mg/dl,RE-CALIBRATED LDL CHOL. in mg/dl,RE-CALIBRATED LDL CHOL. in mg/dl,RE-CALIBRATED LDL CHOL. in mg/dl,RE-CALIBRATED LDL CHOL. in mg/dl,RE-…	LDL,LDL,LDL,LDL,LDL,LDL,LDL,LDL,LDL,LDL,LDL,LDL,LDL,LDL,LDL,LDL,LDL,LDL,LDL,LDL,LDL,LDL,LDL,LDL,LDL,LDL,LDL,LDL,LDL,LDL,LDL,LDL,LDL,LDL,LDL,LDL,LDL,LDL,LDL,LDL,LDL,LDL,LDL,LDL,LDL,LDL,LDL,LDL,LDL,LDL,LDL,LDL,LDL,LDL	None,None,None,None,None,None,None,None,None,Natural log,Natural log,Natural log,Natural log,Natural log,Natural log,Natural log,Natural log,Natural log,Natural log,Natural log,Natural log,Natural log,Natural log,Natural log,Natural log,Natural log,Natural log,None,None,None,None,None,None,None,None,None,None,None,None,None,None,None,None,None,None,Natural log,Natural log,Natural log,Natural log,…	0.004009,0.004009,0.004009,0.004009,0.004009,0.004009,0.004009,0.004009,0.004009,0.00792,0.00792,0.00792,0.00792,0.00792,0.00792,0.00792,0.00792,0.00792,0.009114,0.009114,0.009114,0.009114,0.009114,0.009114,0.009114,0.009114,0.009114,0.03178,0.03178,0.03178,0.03178,0.03178,0.03178,0.03178,0.03178,0.03178,0.06396,0.06396,0.06396,0.06396,0.06396,0.06396,0.06396,0.06396,0.06396,0.1831,0.1831,0.1831,…	-4.386,-4.386,-4.386,-4.386,-4.386,-4.386,-4.386,-4.386,-4.386,-0.03204,-0.03204,-0.03204,-0.03204,-0.03204,-0.03204,-0.03204,-0.03204,-0.03204,0.0481,0.0481,0.0481,0.0481,0.0481,0.0481,0.0481,0.0481,0.0481,4.933,4.933,4.933,4.933,4.933,4.933,4.933,4.933,	1.52291666666667,1.52291666666667,1.52291666666667,1.52291666666667,1.52291666666667,1.52291666666667,1.52291666666667,1.52291666666667,1.52291666666667,0.0120587128340233,0.0120587128340233,0.0120587128340233,0.0120587128340233,0.0120587128340233,0.0120587128340233,0.0120587128340233,0.0120587128340233,0.0120587128340233,0.0184150076569678,0.0184150076569678,0.0184150076569678,0.0184150076569678…	3.15532e+197	G	0.1561,0.1561,0.1561,0.1561,0.1561,0.1561,0.1561,0.1561,0.1561,0.1561,0.1561,0.1561,0.1561,0.1561,0.1561,0.1561,0.1561,0.1561,0.1405,0.1405,0.1405,0.1405,0.1405,0.1405,0.1405,0.1405,0.1405,0.1405,0.1405,0.1405,0.1405,0.1405,0.1405,0.1405,0.1405,0.1405,0.1387,0.1387,0.1387,0.1387,0.1387,0.1387,0.1387,0.1387,0.1387,0.1387,0.1387,0.1387,0.1387,0.1387,0.1387,0.1387,0.1387,0.1387	FINEMAPPING-DIAGRAM-T2D
chr10:12347617	rs11257654	10	12307611	2	11	ARIC,ARIC,WHI,WHI,ARIC,ARIC,WHI,WHI,WHI,WHI,WHI,WHI,MEC,MEC,ARIC,ARIC,ARIC,ARIC,MEC,MEC,MEC,MEC,WHI,WHI,WHI,WHI	momhistorystr,momhistorystr,strkrel,strkrel,dadhistorystr,dadhistorystr,stroke_age,stroke_age,stroke_f2,stroke_f2,stroke_age,stroke_age,FH_STROKE,FH_STROKE,in07dp,in07dp,in07dpp,in07dpp,STROKE,STROKE,STROKE,STROKE,stroke,stroke,stroke,stroke	New Maternal History of Stroke,New Maternal History of Stroke,relative with stroke,relative with stroke,New Paternal History of Stroke,New Paternal History of Stroke,stroke ever,stroke ever,Family history of stroke reported in 1st degree relative - Qx2,Family history of stroke reported in 1st degree relative - Qx2,Def/Prob Incident Stroke by 2007,Def/Prob Incident Stroke by 2007,Def/Prob/Poss Inc…	Stroke,Stroke,Stroke,Stroke,Stroke,Stroke,Stroke,Stroke,Stroke,Stroke,Stroke,Stroke,Stroke,Stroke,Stroke,Stroke,Stroke,Stroke,Stroke,Stroke,Stroke,Stroke,Stroke,Stroke,Stroke,Stroke	None,None,None,None,None,None,None,None,None,None,Natural log,Natural log,None,None,None,None,None,None,None,None,None,None,None,None,None,None	0.005394,0.005394,0.007883,0.007883,0.2783,0.2783,0.4276,0.4276,0.439,0.439,0.5052,0.5052,0.7538,0.7538,0.8743,0.8743,0.906,0.906,0.9401,0.9401,0.9401,0.9401,0.9432,0.9432,0.9432,0.9432	0.332177312338332,0.332177312338332,-0.345735003900398,-0.345735003900398,0.144100343973757,0.144100343973757,2.071,2.071,0.424613926946925,0.424613926946925,0.02554,0.02554,0.0852598439508234,0.0852598439508234,0.0237165266173161,0.0237165266173161,0.017839918128331,0.017839918128331,-0.0575231862436661,-0.0575231862436661,-0.0575231862436661,-0.0575231862436661,-0.0231662780318396,-0.0231662780…	0.119359436700802,0.119359436700802,0.130122319872186,0.130122319872186,0.132933896654757,0.132933896654757,2.59556335380374,2.59556335380374,0.548738597760307,0.548738597760307,0.0381364790204569,0.0381364790204569,0.271787835354872,0.271787835354872,0.150009656023505,0.150009656023505,0.151057731823294,0.151057731823294,0.765241269704219,0.765241269704219,0.765241269704219,0.765241269704219,0.3…	3043,3043,1934,1934,2721,2721,76,76,2089,2089,76,76,454,454,3340,3340,3340,3340,454,454,454,454,2089,2089,2089,2089	C	0.07471,0.07471,0.07839,0.07839,0.07471,0.07471,0.07839,0.07839,0.07839,0.07839,0.07839,0.07839,0.0888,0.0888,0.07471,0.07471,0.07471,0.07471,0.0888,0.0888,0.0888,0.0888,0.07839,0.07839,0.07839,0.07839	FINEMAPPING-DIAGRAM-T2D
chr10:12369185	rs74118751	10	12329179	2	8	ARIC,ARIC,ARIC,ARIC,ARIC,ARIC,ARIC,ARIC,MEC,MEC,MEC,MEC,ARIC,ARIC,ARIC,ARIC,ARIC,ARIC,ARIC,ARIC,MEC,MEC,MEC,MEC,WHI,WHI,WHI,WHI,WHI,WHI,WHI,WHI	inssiu01,inssiu01,inssiu01,inssiu01,chma16,chma16,chma16,chma16,X_insulin,X_insulin,X_insulin,X_insulin,chma16,chma16,chma16,chma16,inssiu01,inssiu01,inssiu01,inssiu01,X_insulin,X_insulin,X_insulin,X_insulin,insu,insu,insu,insu,insu,insu,insu,insu	INSULIN in pmol/L,INSULIN in pmol/L,INSULIN in pmol/L,INSULIN in pmol/L,INSULIN (UU-ML) Q16,INSULIN (UU-ML) Q16,INSULIN (UU-ML) Q16,INSULIN (UU-ML) Q16,INSULIN (UU-ML) Q16,INSULIN (UU-ML) Q16,INSULIN (UU-ML) Q16,INSULIN (UU-ML) Q16,INSULIN in pmol/L,INSULIN in pmol/L,INSULIN in pmol/L,INSULIN in pmol/L,insuline,insuline,insuline,insuline,insuline,insuline,insuline,insuline	Insulin,Insulin,Insulin,Insulin,Insulin,Insulin,Insulin,Insulin,Insulin,Insulin,Insulin,Insulin,Insulin,Insulin,Insulin,Insulin,Insulin,Insulin,Insulin,Insulin,Insulin,Insulin,Insulin,Insulin,Insulin,Insulin,Insulin,Insulin,Insulin,Insulin,Insulin,Insulin	Natural log,Natural log,Natural log,Natural log,Natural log,Natural log,Natural log,Natural log,Natural log,Natural log,Natural log,Natural log,None,None,None,None,None,None,None,None,None,None,None,None,Natural log,Natural log,Natural log,Natural log,None,None,None,None	0.0005395,0.0005395,0.0005395,0.0005395,0.001193,0.001193,0.001193,0.001193,0.007214,0.007214,0.007214,0.007214,0.01381,0.01381,0.01381,0.01381,0.01381,0.01381,0.01381,0.01381,0.03458,0.03458,0.03458,0.03458,0.9109,0.9109,0.9109,0.9109,0.9782,0.9782,0.9782,0.9782	0.1761,0.1761,0.1761,0.1761,0.1553,0.1553,0.1553,0.1553,-0.2992,-0.2992,-0.2992,-0.2992,7.273,7.273,7.273,7.273,52.18,52.18,52.18,52.18,-3.633,-3.633,-3.633,-3.633,0.005557,0.005557,0.005557,0.005557,0.1036,0.1036,0.1036,0.1036	0.050837182448037,0.050837182448037,0.050837182448037,0.050837182448037,0.0478877582485353,0.0478877582485353,0.0478877582485353,0.0478877582485353,0.110855872545387,0.110855872545387,0.110855872545387,0.110855872545387,2.9529029638652,2.9529029638652,2.9529029638652,2.9529029638652,21.1855460820138,21.1855460820138,21.1855460820138,21.1855460820138,1.71367924528302,1.71367924528302,1.71367924528…	3.24432e+119	C	0.04029,0.04029,0.04029,0.04029,0.04029,0.04029,0.04029,0.04029,0.04432,0.04432,0.04432,0.04432,0.04029,0.04029,0.04029,0.04029,0.04029,0.04029,0.04029,0.04029,0.04432,0.04432,0.04432,0.04432,0.03711,0.03711,0.03711,0.03711,0.03711,0.03711,0.03711,0.03711	FINEMAPPING-DIAGRAM-T2D
chr10:12370741	rs6602571	10	12330735	2	6	ARIC,ARIC,ARIC,ARIC,ARIC,ARIC,ARIC,ARIC,MEC,MEC,MEC,MEC,MEC,MEC,MEC,MEC,WHI,WHI,WHI,WHI,WHI,WHI,WHI,WHI	glucos01,glucos01,glucos01,glucos01,glucos01,glucos01,glucos01,glucos01,X_gluc,X_gluc,X_gluc,X_gluc,X_gluc,X_gluc,X_gluc,X_gluc,gluc,gluc,gluc,gluc,gluc,gluc,gluc,gluc	DERIVED GLUCOSE VALUE in mg/dl,DERIVED GLUCOSE VALUE in mg/dl,DERIVED GLUCOSE VALUE in mg/dl,DERIVED GLUCOSE VALUE in mg/dl,DERIVED GLUCOSE VALUE in mg/dl,DERIVED GLUCOSE VALUE in mg/dl,DERIVED GLUCOSE VALUE in mg/dl,DERIVED GLUCOSE VALUE in mg/dl,glucose,glucose,glucose,glucose,glucose,glucose,glucose,glucose	Glucose,Glucose,Glucose,Glucose,Glucose,Glucose,Glucose,Glucose,Glucose,Glucose,Glucose,Glucose,Glucose,Glucose,Glucose,Glucose,Glucose,Glucose,Glucose,Glucose,Glucose,Glucose,Glucose,Glucose	None,None,None,None,Natural log,Natural log,Natural log,Natural log,None,None,None,None,Natural log,Natural log,Natural log,Natural log,None,None,None,None,Natural log,Natural log,Natural log,Natural log	0.0031,0.0031,0.0031,0.0031,0.005691,0.005691,0.005691,0.005691,0.007421,0.007421,0.007421,0.007421,0.007709,0.007709,0.007709,0.007709,0.8817,0.8817,0.8817,0.8817,0.8945,0.8945,0.8945,0.8945	4.243,4.243,4.243,4.243,0.0224,0.0224,0.0224,0.0224,8.144,8.144,8.144,8.144,0.07042,0.07042,0.07042,0.07042,0.1582,0.1582,0.1582,0.1582,0.001017,0.001017,0.001017,0.001017	1.43344594594595,1.43344594594595,1.43344594594595,1.43344594594595,0.00809541019154319,0.00809541019154319,0.00809541019154319,0.00809541019154319,3.0275092936803,3.0275092936803,3.0275092936803,3.0275092936803,0.0263055659320134,0.0263055659320134,0.0263055659320134,0.0263055659320134,1.06245802552048,1.06245802552048,1.06245802552048,1.06245802552048,0.00766968325791855,0.00766968325791855,0.0…	3.22432e+87	T	0.4723,0.4723,0.4723,0.4723,0.4723,0.4723,0.4723,0.4723,0.4364,0.4364,0.4364,0.4364,0.4364,0.4364,0.4364,0.4364,0.436,0.436,0.436,0.436,0.436,0.436,0.436,0.436	FINEMAPPING-DIAGRAM-T2D
chr10:32024203	rs75095052	10	31984197	2	4	ARIC,WHI,ARIC,WHI	hema09,fibr,hema09,fibr	FIBRINOGEN VALUE,fibrinogen,FIBRINOGEN VALUE,fibrinogen	Fibrinogen,Fibrinogen,Fibrinogen,Fibrinogen	Natural log,None,None,Natural log	0.006071,0.006403,0.01108,0.01509	0.03712,21.65,11.57,0.06019	0.0135178441369264,7.92459736456808,4.55153422501967,0.0247288414133114	31819893181989	G	0.04253,0.03734,0.04253,0.03734	FINEMAPPING-GIANT-WHR
chr10:43747363	rs77909105	10	44427357	2	9	MEC,MEC,MEC,MEC,MEC,WHI,WHI,WHI,WHI,WHI,MEC,MEC,MEC,MEC,MEC,WHI,WHI,WHI,WHI,WHI,ARIC,ARIC,ARIC,ARIC,ARIC,ARIC,ARIC,ARIC,ARIC,ARIC,ARIC,ARIC,ARIC,ARIC,ARIC,MEC,MEC,MEC,MEC,MEC,MEC,MEC,MEC,MEC,MEC	ETHANOL_CAT__2,ETHANOL_CAT__2,ETHANOL_CAT__2,ETHANOL_CAT__2,ETHANOL_CAT__2,alcohol,alcohol,alcohol,alcohol,alcohol,ETHANOL_CAT__1,ETHANOL_CAT__1,ETHANOL_CAT__1,ETHANOL_CAT__1,ETHANOL_CAT__1,alcohol,alcohol,alcohol,alcohol,alcohol,drnkr01__3,drnkr01__3,drnkr01__3,drnkr01__3,drnkr01__3,drnkr01__2,drnkr01__2,drnkr01__2,drnkr01__2,drnkr01__2,drnkr01__1,drnkr01__1,drnkr01__1,drnkr01__1,drnkr01__1,ETHA…	alcohol intake,alcohol intake,alcohol intake,alcohol intake,alcohol intake,alcohol intake,alcohol intake,alcohol intake,alcohol intake,alcohol intake	Alcohol,Alcohol,Alcohol,Alcohol,Alcohol,Alcohol,Alcohol,Alcohol,Alcohol,Alcohol,Alcohol,Alcohol,Alcohol,Alcohol,Alcohol,Alcohol,Alcohol,Alcohol,Alcohol,Alcohol,Alcohol,Alcohol,Alcohol,Alcohol,Alcohol,Alcohol,Alcohol,Alcohol,Alcohol,Alcohol,Alcohol,Alcohol,Alcohol,Alcohol,Alcohol,Alcohol,Alcohol,Alcohol,Alcohol,Alcohol,Alcohol,Alcohol,Alcohol,Alcohol,Alcohol	None,None,None,None,None,None,None,None,None,None,None,None,None,None,None,Natural log,Natural log,Natural log,Natural log,Natural log,None,None,None,None,None,None,None,None,None,None,None,None,None,None,None,None,None,None,None,None,None,None,None,None,None	0.0006534,0.0006534,0.0006534,0.0006534,0.0006534,0.008777,0.008777,0.008777,0.008777,0.008777,0.01445,0.01445,0.01445,0.01445,0.01445,0.01995,0.01995,0.01995,0.01995,0.01995,0.09907,0.09907,0.09907,0.09907,0.09907,0.1066,0.1066,0.1066,0.1066,0.1066,0.4771,0.4771,0.4771,0.4771,0.4771,0.9963,0.9963,0.9963,0.9963,0.9963,0.9978,0.9978,0.9978,0.9978,0.9978	1.30481311925201,1.30481311925201,1.30481311925201,1.30481311925201,1.30481311925201,0.2987,0.2987,0.2987,0.2987,0.2987,-1.07616609983828,-1.07616609983828,-1.07616609983828,-1.07616609983828,-1.07616609983828,0.06934,0.06934,0.06934,0.06934,0.06934,-0.218156009803171,-0.218156009803171,-0.218156009803171,-0.218156009803171,-0.218156009803171,0.218331994316988,0.218331994316988,0.218331994316988,…	0.382867699311035,0.382867699311035,0.382867699311035,0.382867699311035,0.382867699311035,0.113877239801754,0.113877239801754,0.113877239801754,0.113877239801754,0.113877239801754,0.439969787341897,0.439969787341897,0.439969787341897,0.439969787341897,0.439969787341897,0.0297724345212538,0.0297724345212538,0.0297724345212538,0.0297724345212538,0.0297724345212538,0.132295942876392,0.13229594287639…	5.4955e+159	T	0.03372,0.03372,0.03372,0.03372,0.03372,0.04105,0.04105,0.04105,0.04105,0.04105,0.03372,0.03372,0.03372,0.03372,0.03372,0.04105,0.04105,0.04105,0.04105,0.04105,0.04256,0.04256,0.04256,0.04256,0.04256,0.04256,0.04256,0.04256,0.04256,0.04256,0.04256,0.04256,0.04256,0.04256,0.04256,0.03372,0.03372,0.03372,0.03372,0.03372,0.03372,0.03372,0.03372,0.03372,0.03372	FINEMAPPING-CARDioGRAM-MICAD
chr10:43749125	rs984000	10	44429119	2	11	ARIC,ARIC,WHI,WHI,WHI,WHI,WHI,WHI,WHI,WHI,MEC,MEC,MEC,MEC,MEC,MEC,WHI,WHI,ARIC,ARIC,ARIC,ARIC,ARIC,ARIC,WHI,WHI	dadhistorystr,dadhistorystr,stroke,stroke,stroke,stroke,stroke_age,stroke_age,stroke_age,stroke_age,STROKE,STROKE,STROKE,STROKE,FH_STROKE,FH_STROKE,stroke_f2,stroke_f2,momhistorystr,momhistorystr,in07dpp,in07dpp,in07dp,in07dp,strkrel,strkrel	New Paternal History of Stroke,New Paternal History of Stroke,stroke,stroke,stroke,stroke,Stroke reported at baseline,Stroke reported at baseline,Stroke reported at baseline,Stroke reported at baseline,Family history of stroke reported in 1st degree relative - Qx2,Family history of stroke reported in 1st degree relative - Qx2,stroke ever,stroke ever,New Maternal History of Stroke,New Maternal His…	Stroke,Stroke,Stroke,Stroke,Stroke,Stroke,Stroke,Stroke,Stroke,Stroke,Stroke,Stroke,Stroke,Stroke,Stroke,Stroke,Stroke,Stroke,Stroke,Stroke,Stroke,Stroke,Stroke,Stroke,Stroke,Stroke	None,None,None,None,None,None,Natural log,Natural log,None,None,None,None,None,None,None,None,None,None,None,None,None,None,None,None,None,None	0.004503,0.004503,0.009718,0.009718,0.009718,0.009718,0.01839,0.01839,0.02096,0.02096,0.1778,0.1778,0.1778,0.1778,0.2069,0.2069,0.4048,0.4048,0.4188,0.4188,0.4786,0.4786,0.532,0.532,0.7083,0.7083	0.225540675913931,0.225540675913931,0.444685821261446,0.444685821261446,0.444685821261446,0.444685821261446,-0.04808,-0.04808,-3.212,-3.212,0.583332314552739,0.583332314552739,0.583332314552739,0.583332314552739,-0.222768621609137,-0.222768621609137,0.297137231222536,0.297137231222536,-0.0626203619816673,-0.0626203619816673,0.0639133257436529,0.0639133257436529,0.0563803334361077,0.05638033343610…	0.0793877775128233,0.0793877775128233,0.171958940936367,0.171958940936367,0.171958940936367,0.171958940936367,0.0199254040613344,0.0199254040613344,1.36101694915254,1.36101694915254,0.433060367151254,0.433060367151254,0.433060367151254,0.433060367151254,0.176520302384419,0.176520302384419,0.356664543539234,0.356664543539234,0.0774525194578446,0.0774525194578446,0.090209351790618,0.090209351790618…	2721,2721,2089,2089,2089,2089,76,76,76,76,455,455,455,455,455,455,2089,2089,3043,3043,3340,3340,3340,3340,1934,1934	T	0.266,0.266,0.273,0.273,0.273,0.273,0.273,0.273,0.273,0.273,0.2563,0.2563,0.2563,0.2563,0.2563,0.2563,0.273,0.273,0.266,0.266,0.266,0.266,0.266,0.266,0.273,0.273	FINEMAPPING-CARDioGRAM-MICAD
chr10:43759322	rs12413005	10	44439316	2	13	ARIC,ARIC,WHI,WHI,WHI,MEC,ARIC,ARIC,WHI,WHI,WHI,ARIC,WHI	mhxa30,mhxa30,mi,mi_age,mi_age,HATTACK,hom10c,inc_by07,mi_f2_age,mi_f2_age,mi_f2,mi07,mirel	AGE AT FIRST HEART ATTACK Q30,AGE AT FIRST HEART ATTACK Q30,MI,Age at MI,Age at MI,Heart attack reported at baseline,HEART ATTACK EVER DIAGNOSED? Q10C,MI/FATCHD by 2007,F2 age at MI,F2 age at MI,F2 MI ever,MI by 2007,relative with MI	MI,MI,MI,MI,MI,MI,MI,MI,MI,MI,MI,MI,MI	Natural log,None,None,Natural log,None,None,None,None,None,Natural log,None,None,None	0.0002937,0.004735,0.009388,0.2719,0.2855,0.3343,0.3828,0.6749,0.7235,0.7345,0.7475,0.8729,0.9054	-0.3049,-10.11,0.879626747502564,0.03471,2.36,0.5527350268432,-0.366725279792234,-0.0969515260764504,0.319,0.07941,0.234281295724666,0.0401817896328318,-0.0235757365287057	0.0813934863854778,3.5031185031185,0.338578424750794,0.0313550135501355,2.19330855018587,0.572545086848146,0.42021918161136,0.231112100301431,0.890563930764936,0.231313719778619,0.72780769097442,0.251136185205198,0.198448960679341	110,110,2089,77,77,455,3307,3339,27,27,2088,3339,1902	C	0.02736,0.02736,0.02945,0.02945,0.02945,0.0289,0.02736,0.02736,0.02945,0.02945,0.02945,0.02736,0.02945	FINEMAPPING-CARDioGRAM-MICAD
chr10:43762326	rs78250945	10	44442320	2	13	ARIC,ARIC,WHI,ARIC,WHI,WHI,MEC,ARIC,WHI,WHI,WHI,WHI,ARIC	mhxa30,mhxa30,mi,hom10c,mi_age,mi_age,HATTACK,inc_by07,mi_f2_age,mi_f2_age,mi_f2,mirel,mi07	AGE AT FIRST HEART ATTACK Q30,AGE AT FIRST HEART ATTACK Q30,MI,HEART ATTACK EVER DIAGNOSED? Q10C,Age at MI,Age at MI,Heart attack reported at baseline,MI/FATCHD by 2007,F2 age at MI,F2 age at MI,F2 MI ever,relative with MI,MI by 2007	MI,MI,MI,MI,MI,MI,MI,MI,MI,MI,MI,MI,MI	Natural log,None,None,None,Natural log,None,None,None,None,Natural log,None,None,None	5.413e-05,0.001828,0.00877,0.2276,0.2719,0.2855,0.3395,0.7094,0.7235,0.7345,0.7548,0.8392,0.8503	-0.3759,-12.39,0.900161349944271,-0.55268982786469,0.03471,2.36,0.548121408509688,-0.0861026990534117,0.319,0.07941,0.227932068046007,-0.0400930935664442,0.0478373294141601	0.0892874109263658,3.87550828902096,0.343441949616281,0.458283439357122,0.0313550135501355,2.19330855018587,0.57382894525721,0.231024145568585,0.890563930764936,0.231313719778619,0.729849721569026,0.197600264004161,0.25350995979947	110,110,2089,3301,77,77,455,3333,27,27,2088,1902,3333	T	0.02741,0.02741,0.02945,0.02741,0.02945,0.02945,0.0289,0.02741,0.02945,0.02945,0.02945,0.02945,0.02741	FINEMAPPING-CARDioGRAM-MICAD
chr10:43790961	rs73283848	10	44470955	2	13	ARIC,ARIC,WHI,WHI,WHI,MEC,ARIC,WHI,WHI,WHI,ARIC,ARIC,WHI	mhxa30,mhxa30,mi,mi_age,mi_age,HATTACK,hom10c,mi_f2_age,mi_f2_age,mi_f2,mi07,inc_by07,mirel	AGE AT FIRST HEART ATTACK Q30,AGE AT FIRST HEART ATTACK Q30,MI,Age at MI,Age at MI,Heart attack reported at baseline,HEART ATTACK EVER DIAGNOSED? Q10C,F2 age at MI,F2 age at MI,F2 MI ever,MI by 2007,MI/FATCHD by 2007,relative with MI	MI,MI,MI,MI,MI,MI,MI,MI,MI,MI,MI,MI,MI	Natural log,None,None,Natural log,None,None,None,None,Natural log,None,None,None,None	0.0003842,0.006328,0.008675,0.2719,0.2855,0.301,0.407,0.7235,0.7345,0.7461,0.8054,0.9283,0.9915	-0.3003,-9.824,0.901786045671273,0.03471,2.36,0.595534351692945,-0.348565060975353,0.319,0.07941,0.236651901339002,0.0620353909194527,-0.0204068097776626,-0.0021022080918702	0.0818479149632052,3.52620244077531,0.343537541208104,0.0313550135501355,2.19330855018587,0.575951984229154,0.420413775148176,0.890563930764936,0.231313719778619,0.730858249966034,0.251767008601675,0.226817936841865,0.196101501107295	110,110,2089,77,77,455,3308,27,27,2088,3340,3340,1902	C	0.02691,0.02691,0.02945,0.02945,0.02945,0.02794,0.02691,0.02945,0.02945,0.02945,0.02691,0.02691,0.02945	FINEMAPPING-CARDioGRAM-MICAD
chr10:43836914	rs11238813	10	44516908	2	13	ARIC,ARIC,ARIC,ARIC,ARIC,ARIC,MEC,MEC,MEC,ARIC,ARIC,ARIC,ARIC,ARIC,ARIC,WHI,WHI,WHI,MEC,MEC,MEC,WHI,WHI,WHI,WHI,WHI,WHI,WHI,WHI,WHI,WHI,WHI,WHI,WHI,WHI,WHI,ARIC,ARIC,ARIC	hyptmd01__0,hyptmd01__0,hyptmd01__0,hom10a,hom10a,hom10a,HIBP,HIBP,HIBP,hyptmd01__1,hyptmd01__1,hyptmd01__1,hypert05,hypert05,hypert05,F33pillshyp,F33pillshyp,F33pillshyp,FH_HBP,FH_HBP,FH_HBP,F33PILLSHYPAGE,F33PILLSHYPAGE,F33PILLSHYPAGE,F33PILLSHYPAGE,F33PILLSHYPAGE,F33PILLSHYPAGE,hyptage,hyptage,hyptage,hyptage,hyptage,hyptage,hypt,hypt,hypt,hyptmd01__T,hyptmd01__T,hyptmd01__T	HIGH BP EVER DIAGNOSED? Q10A,HIGH BP EVER DIAGNOSED? Q10A,HIGH BP EVER DIAGNOSED? Q10A,High blood pressure reported at baseline,High blood pressure reported at baseline,High blood pressure reported at baseline,HYPERTENSION, DEFINITION 5,HYPERTENSION, DEFINITION 5,HYPERTENSION, DEFINITION 5,F33 Pills for Hypertension,F33 Pills for Hypertension,F33 Pills for Hypertension,Family history of hypertens…	Hypertension,Hypertension,Hypertension,Hypertension,Hypertension,Hypertension,Hypertension,Hypertension,Hypertension,Hypertension,Hypertension,Hypertension,Hypertension,Hypertension,Hypertension,Hypertension,Hypertension,Hypertension,Hypertension,Hypertension,Hypertension,Hypertension,Hypertension,Hypertension,Hypertension,Hypertension,Hypertension,Hypertension,Hypertension,Hypertension,Hypertens…	None,None,None,None,None,None,None,None,None,None,None,None,None,None,None,None,None,None,None,None,None,None,None,None,Natural log,Natural log,Natural log,Natural log,Natural log,Natural log,None,None,None,None,None,None,None,None,None	0.001204,0.001204,0.001204,0.001414,0.001414,0.001414,0.003733,0.003733,0.003733,0.004711,0.004711,0.004711,0.03324,0.03324,0.03324,0.2419,0.2419,0.2419,0.2671,0.2671,0.2671,0.2914,0.2914,0.2914,0.3073,0.3073,0.3073,0.408,0.408,0.408,0.4129,0.4129,0.4129,0.4625,0.4625,0.4625,0.994,0.994,0.994	-0.592397277459802,-0.592397277459802,-0.592397277459802,0.62057648772511,0.62057648772511,0.62057648772511,-1.51367329044972,-1.51367329044972,-1.51367329044972,0.510425543744651,0.510425543744651,0.510425543744651,0.398776119957368,0.398776119957368,0.3	0.182951598968438,0.182951598968438,0.182951598968438,0.194416192896338,0.194416192896338,0.194416192896338,0.521956307051628,0.521956307051628,0.521956307051628,0.180617672945736,0.180617672945736,0.180617672945736,0.187306773112902,0.187306773112902,0.187306773112902,0.278993077579241,0.278993077579241,0.278993077579241,0.473361960500318,0.473361960500318,0.473361960500318,0.85478672985782,0.85…	3.43034e+149	C	0.01912,0.01912,0.01912,0.01912,0.01912,0.01912,0.02312,0.02312,0.02312,0.01912,0.01912,0.01912,0.01912,0.01912,0.01912,0.02041,0.02041,0.02041,0.02312,0.02312,0.02312,0.02041,0.02041,0.02041,0.02041,0.02041,0.02041,0.02041,0.02041,0.02041,0.02041,0.02041,0.02041,0.02041,0.02041,0.02041,0.01912,0.01912,0.01912	FINEMAPPING-CARDioGRAM-MICAD
chr10:43873239	rs75676906	10	44553233	2	15	MEC,MEC,MEC,MEC,ARIC,ARIC,ARIC,ARIC,MEC,MEC,MEC,MEC,WHI,WHI,WHI,WHI,ARIC,ARIC,ARIC,ARIC,WHI,WHI,WHI,WHI,WHI,WHI,WHI,WHI,WHI,WHI,WHI,WHI,MEC,MEC,MEC,MEC,WHI,WHI,WHI,WHI,WHI,WHI,WHI,WHI,ARIC,ARIC,ARIC,ARIC,ARIC,ARIC,ARIC,ARIC,ARIC,ARIC,ARIC,ARIC,MEC,MEC,MEC,MEC	DB_STATUS1,DB_STATUS1,DB_STATUS1,DB_STATUS1,dadhistorydia,dadhistorydia,dadhistorydia,dadhistorydia,DIABET,DIABET,DIABET,DIABET,f33diabtx,f33diabtx,f33diabtx,f33diabtx,diabts03__1,diabts03__1,diabts03__1,diabts03__1,diab,diab,diab,diab,diabage,diabage,diabage,diabage,diabage,diabage,diabage,diabage,FH_DIAB,FH_DIAB,FH_DIAB,FH_DIAB,f33diabtxage,f33diabtxage,f33diabtxage,f33diabtxage,f33diabtxage,f3…	Diabetes status: PAGE definition based on responses to Qx1, Qx2, and Qx3,Diabetes status: PAGE definition based on responses to Qx1, Qx2, and Qx3,Diabetes status: PAGE definition based on responses to Qx1, Qx2, and Qx3,Diabetes status: PAGE definition based on responses to Qx1, Qx2, and Qx3,New Paternal History of diabetes,New Paternal History of diabetes,New Paternal History of diabetes,New Pate…	Diabetes,Diabetes,Diabetes,Diabetes,Diabetes,Diabetes,Diabetes,Diabetes,Diabetes,Diabetes,Diabetes,Diabetes,Diabetes,Diabetes,Diabetes,Diabetes,Diabetes,Diabetes,Diabetes,Diabetes,Diabetes,Diabetes,Diabetes,Diabetes,Diabetes,Diabetes,Diabetes,Diabetes,Diabetes,Diabetes,Diabetes,Diabetes,Diabetes,Diabetes,Diabetes,Diabetes,Diabetes,Diabetes,Diabetes,Diabetes,Diabetes,Diabetes,Diabetes,Diabetes,Dia…	None,None,None,None,None,None,None,None,None,None,None,None,None,None,None,None,None,None,None,None,None,None,None,None,Natural log,Natural log,Natural log,Natural log,None,None,None,None,None,None,None,None,Natural log,Natural log,Natural log,Natural log,None,None,None,None,None,None,None,None,None,None,None,None,None,None,None,None,None,None,None,None	0,0,0,0,0.002164,0.002164,0.002164,0.002164,0.005571,0.005571,0.005571,0.005571,0.4359,0.4359,0.4359,0.4359,0.4776,0.4776,0.4776,0.4776,0.4822,0.4822,0.4822,0.4822,0.5514,0.5514,0.5514,0.5514,0.5755,0.5755,0.5755,0.5755,0.6231,0.6231,0.6231,0.6231,0.6286,0.6286,0.6286,0.6286,0.6591,0.6591,0.6591,0.6591,0.7239,0.7239,0.7239,0.7239,0.923,0.923,0.923,0.923,0.9931,0.9931,0.9931,0.9931,1,1,1,1	0,0,0,0,0.716375306679153,0.716375306679153,0.716375306679153,0.716375306679153,1.1400740784757,1.1400740784757,1.1400740784757,1.1400740784757,-0.151055474919956,-0.151055474919956,-0.151055474919956,-0.151055474919956,-0.145257012657139,-0.145257012657139,-0.145257012657139,-0.145257012657139,-0.226649690643497,-0.226649690643497,-0.226649690643497,-0.226649690643497,0.03247,0.03247,0.03247,0.0…	0,0,0,0,0.233575254867673,0.233575254867673,0.233575254867673,0.233575254867673,0.411282135092245,0.411282135092245,0.411282135092245,0.411282135092245,0.193859695739163,0.193859695739163,0.193859695739163,0.193859695739163,0.204558530709954,0.204558530709954,0.204558530709954,0.204558530709954,0.322541184920304,0.322541184920304,0.322541184920304,0.322541184920304,0.0544159544159544,0.0544159544…	18,18,18,18,2704,2704,2704,2704,455,455,455,455,2089,2089,2089,2089,3430,3430,3430,3430,2086,2086,2086,2086,207,207,207,207,207,207,207,207,455,455,455,455,668,668,668,668,668,668,668,668,3430,3430,3430,3430,3042,3042,3042,3042,3430,3430,3430,3430,381,381,381,381	C	0.02794,0.02794,0.02794,0.02794,0.02603,0.02603,0.02603,0.02603,0.02794,0.02794,0.02794,0.02794,0.03363,0.03363,0.03363,0.03363,0.02603,0.02603,0.02603,0.02603,0.03363,0.03363,0.03363,0.03363,0.03363,0.03363,0.03363,0.03363,0.03363,0.03363,0.03363,0.03363,0.02794,0.02794,0.02794,0.02794,0.03363,0.03363,0.03363,0.03363,0.03363,0.03363,0.03363,0.03363,0.02603,0.02603,0.02603,0.02603,0.02603,0.02603…	FINEMAPPING-CARDioGRAM-MICAD
chr10:43887771	rs187900	10	44567765	2	9	ARIC,MEC,MEC,MEC,MEC,ARIC,ARIC,ARIC,ARIC	hormon02__1,W_YRSEST,W_YRSEST,W_AGEEST,W_AGEEST,hormon02__2,rhxa16,hormon02__3,hormon02__4	# of years used estrogen: reported at baseline,# of years used estrogen: reported at baseline,Age started estrogen: reported at baseline,Age started estrogen: reported at baseline,EVER TAKEN FEMALE HORMONES? Q16	HormoneUse,HormoneUse,HormoneUse,HormoneUse,HormoneUse,HormoneUse,HormoneUse,HormoneUse,HormoneUse	None,Natural log,None,None,Natural log,None,None,None,None	0.003064,0.008461,0.0173,0.03704,0.0552,0.1657,0.2414,0.3485,0.8113	0.288181947493432,0.3576,1.209,-1.043,-0.2614,-0.474654427461163,0.0806579030174545,-0.0633658756218198,-0.0223478636639076	0.0973258856782952,0.127169274537696,0.480715705765408,0.478659935750344,0.131224899598394,0.342463511876741,0.0688795072736589,0.0675830584703709,0.09362322439844	3425,35,35,35,35,3425,2062,3425,3425	G	0.3862,0.3931,0.3931,0.3931,0.3931,0.3862,0.3862,0.3862,0.3862	FINEMAPPING-CARDioGRAM-MICAD
chr10:43901431	rs268301	10	44581425	2	8	WHI,WHI,WHI,WHI,MEC,MEC,MEC,MEC,MEC,MEC,MEC,MEC,WHI,WHI,WHI,WHI,ARIC,ARIC,ARIC,ARIC,ARIC,ARIC,ARIC,ARIC,ARIC,ARIC,ARIC,ARIC,ARIC,ARIC,ARIC,ARIC	insu,insu,insu,insu,X_insulin,X_insulin,X_insulin,X_insulin,X_insulin,X_insulin,X_insulin,X_insulin,insu,insu,insu,insu,chma16,chma16,chma16,chma16,inssiu01,inssiu01,inssiu01,inssiu01,chma16,chma16,chma16,chma16,inssiu01,inssiu01,inssiu01,inssiu01	insuline,insuline,insuline,insuline,insuline,insuline,insuline,insuline,INSULIN (UU-ML) Q16,INSULIN (UU-ML) Q16,INSULIN (UU-ML) Q16,INSULIN (UU-ML) Q16,INSULIN in pmol/L,INSULIN in pmol/L,INSULIN in pmol/L,INSULIN in pmol/L,INSULIN (UU-ML) Q16,INSULIN (UU-ML) Q16,INSULIN (UU-ML) Q16,INSULIN (UU-ML) Q16,INSULIN in pmol/L,INSULIN in pmol/L,INSULIN in pmol/L,INSULIN in pmol/L	Insulin,Insulin,Insulin,Insulin,Insulin,Insulin,Insulin,Insulin,Insulin,Insulin,Insulin,Insulin,Insulin,Insulin,Insulin,Insulin,Insulin,Insulin,Insulin,Insulin,Insulin,Insulin,Insulin,Insulin,Insulin,Insulin,Insulin,Insulin,Insulin,Insulin,Insulin,Insulin	Natural log,Natural log,Natural log,Natural log,Natural log,Natural log,Natural log,Natural log,None,None,None,None,None,None,None,None,None,None,None,None,None,None,None,None,Natural log,Natural log,Natural log,Natural log,Natural log,Natural log,Natural log,Natural log	0.004015,0.004015,0.004015,0.004015,0.00549,0.00549,0.00549,0.00549,0.02346,0.02346,0.02346,0.02346,0.1378,0.1378,0.1378,0.1378,0.6746,0.6746,0.6746,0.6746,0.6746,0.6746,0.6746,0.6746,0.8771,0.8771,0.8771,0.8771,0.888,0.888,0.888,0.888	-0.07396,-0.07396,-0.07396,-0.07396,-0.167,-0.167,-0.167,-0.167,-2.104,-2.104,-2.104,-2.104,-2.934,-2.934,-2.934,-2.934,-0.6593,-0.6593,-0.6593,-0.6593,-4.73,-4.73,-4.73,-4.73,0.003909,0.003909,0.003909,0.003909,-0.003781,-0.003781,-0.003781,-0.003781	0.0256716417910448,0.0256716417910448,0.0256716417910448,0.0256716417910448,0.0598351845216768,0.0598351845216768,0.0598351845216768,0.0598351845216768,0.925241864555849,0.925241864555849,0.925241864555849,0.925241864555849,1.97575757575758,1.97575757575758,1.97575757575758,1.97575757575758,1.5705097665555,1.5705097665555,1.5705097665555,1.5705097665555,11.2672701286327,11.2672701286327,11.267270…	1.70017e+119	A	0.1717,0.1717,0.1717,0.1717,0.1776,0.1776,0.1776,0.1776,0.1776,0.1776,0.1776,0.1776,0.1717,0.1717,0.1717,0.1717,0.1823,0.1823,0.1823,0.1823,0.1823,0.1823,0.1823,0.1823,0.1823,0.1823,0.1823,0.1823,0.1823,0.1823,0.1823,0.1823	FINEMAPPING-CARDioGRAM-MICAD
chr10:43917782	rs268288	10	44597776	2	8	WHI,WHI,WHI,WHI,MEC,MEC,MEC,MEC,MEC,MEC,MEC,MEC,WHI,WHI,WHI,WHI,ARIC,ARIC,ARIC,ARIC,ARIC,ARIC,ARIC,ARIC,ARIC,ARIC,ARIC,ARIC,ARIC,ARIC,ARIC,ARIC	insu,insu,insu,insu,X_insulin,X_insulin,X_insulin,X_insulin,X_insulin,X_insulin,X_insulin,X_insulin,insu,insu,insu,insu,chma16,chma16,chma16,chma16,inssiu01,inssiu01,inssiu01,inssiu01,chma16,chma16,chma16,chma16,inssiu01,inssiu01,inssiu01,inssiu01	insuline,insuline,insuline,insuline,insuline,insuline,insuline,insuline,INSULIN (UU-ML) Q16,INSULIN (UU-ML) Q16,INSULIN (UU-ML) Q16,INSULIN (UU-ML) Q16,INSULIN in pmol/L,INSULIN in pmol/L,INSULIN in pmol/L,INSULIN in pmol/L,INSULIN (UU-ML) Q16,INSULIN (UU-ML) Q16,INSULIN (UU-ML) Q16,INSULIN (UU-ML) Q16,INSULIN in pmol/L,INSULIN in pmol/L,INSULIN in pmol/L,INSULIN in pmol/L	Insulin,Insulin,Insulin,Insulin,Insulin,Insulin,Insulin,Insulin,Insulin,Insulin,Insulin,Insulin,Insulin,Insulin,Insulin,Insulin,Insulin,Insulin,Insulin,Insulin,Insulin,Insulin,Insulin,Insulin,Insulin,Insulin,Insulin,Insulin,Insulin,Insulin,Insulin,Insulin	Natural log,Natural log,Natural log,Natural log,Natural log,Natural log,Natural log,Natural log,None,None,None,None,None,None,None,None,None,None,None,None,None,None,None,None,Natural log,Natural log,Natural log,Natural log,Natural log,Natural log,Natural log,Natural log	0.002185,0.002185,0.002185,0.002185,0.007698,0.007698,0.007698,0.007698,0.02589,0.02589,0.02589,0.02589,0.1078,0.1078,0.1078,0.1078,0.7403,0.7403,0.7403,0.7403,0.7403,0.7403,0.7403,0.7403,0.8355,0.8355,0.8355,0.8355,0.9422,0.9422,0.9422,0.9422	-0.08126,-0.08126,-0.08126,-0.08126,-0.1617,-0.1617,-0.1617,-0.1617,-2.086,-2.086,-2.086,-2.086,-3.259,-3.259,-3.259,-3.259,-0.5132,-0.5132,-0.5132,-0.5132,-3.682,-3.682,-3.682,-3.682,0.005218,0.005218,0.005218,0.005218,-0.001937,-0.001937,-0.001937,-0.00	0.0264863102998696,0.0264863102998696,0.0264863102998696,0.0264863102998696,0.0604034366828539,0.0604034366828539,0.0604034366828539,0.0604034366828539,0.933333333333333,0.933333333333333,0.933333333333333,0.933333333333333,2.02548166563083,2.02548166563083,2.02548166563083,2.02548166563083,1.54811463046757,1.54811463046757,1.54811463046757,1.54811463046757,11.1070889894419,11.1070889894419,11.10…	1.71617e+119	A	0.1688,0.1688,0.1688,0.1688,0.1763,0.1763,0.1763,0.1763,0.1763,0.1763,0.1763,0.1763,0.1688,0.1688,0.1688,0.1688,0.1798,0.1798,0.1798,0.1798,0.1798,0.1798,0.1798,0.1798,0.1798,0.1798,0.1798,0.1798,0.1798,0.1798,0.1798,0.1798	FINEMAPPING-CARDioGRAM-MICAD
chr10:43919973	rs268291	10	44599967	2	8	WHI,WHI,WHI,WHI,MEC,MEC,MEC,MEC,MEC,MEC,MEC,MEC,WHI,WHI,WHI,WHI,ARIC,ARIC,ARIC,ARIC,ARIC,ARIC,ARIC,ARIC,ARIC,ARIC,ARIC,ARIC,ARIC,ARIC,ARIC,ARIC	insu,insu,insu,insu,X_insulin,X_insulin,X_insulin,X_insulin,X_insulin,X_insulin,X_insulin,X_insulin,insu,insu,insu,insu,chma16,chma16,chma16,chma16,inssiu01,inssiu01,inssiu01,inssiu01,chma16,chma16,chma16,chma16,inssiu01,inssiu01,inssiu01,inssiu01	insuline,insuline,insuline,insuline,insuline,insuline,insuline,insuline,INSULIN (UU-ML) Q16,INSULIN (UU-ML) Q16,INSULIN (UU-ML) Q16,INSULIN (UU-ML) Q16,INSULIN in pmol/L,INSULIN in pmol/L,INSULIN in pmol/L,INSULIN in pmol/L,INSULIN (UU-ML) Q16,INSULIN (UU-ML) Q16,INSULIN (UU-ML) Q16,INSULIN (UU-ML) Q16,INSULIN in pmol/L,INSULIN in pmol/L,INSULIN in pmol/L,INSULIN in pmol/L	Insulin,Insulin,Insulin,Insulin,Insulin,Insulin,Insulin,Insulin,Insulin,Insulin,Insulin,Insulin,Insulin,Insulin,Insulin,Insulin,Insulin,Insulin,Insulin,Insulin,Insulin,Insulin,Insulin,Insulin,Insulin,Insulin,Insulin,Insulin,Insulin,Insulin,Insulin,Insulin	Natural log,Natural log,Natural log,Natural log,Natural log,Natural log,Natural log,Natural log,None,None,None,None,None,None,None,None,None,None,None,None,None,None,None,None,Natural log,Natural log,Natural log,Natural log,Natural log,Natural log,Natural log,Natural log	0.002197,0.002197,0.002197,0.002197,0.007698,0.007698,0.007698,0.007698,0.02589,0.02589,0.02589,0.02589,0.108,0.108,0.108,0.108,0.7432,0.7432,0.7432,0.7432,0.7432,0.7432,0.7432,0.7432,0.8381,0.8381,0.8381,0.8381,0.9484,0.9484,0.9484,0.9484	-0.08114,-0.08114,-0.08114,-0.08114,-0.1617,-0.1617,-0.1617,-0.1617,-2.086,-2.086,-2.086,-2.086,-3.253,-3.253,-3.253,-3.253,-0.5081,-0.5081,-0.5081,-0.5081,-3.646,-3.646,-3.646,-3.646,0.005143,0.005143,0.005143,0.005143,-0.001732,-0.001732,-0.001732,-0.00	0.0264558200195631,0.0264558200195631,0.0264558200195631,0.0264558200195631,0.0604034366828539,0.0604034366828539,0.0604034366828539,0.0604034366828539,0.933333333333333,0.933333333333333,0.933333333333333,0.933333333333333,2.02300995024876,2.02300995024876,2.02300995024876,2.02300995024876,1.5509768009768,1.5509768009768,1.5509768009768,1.5509768009768,11.1294261294261,11.1294261294261,11.129426…	1.71817e+119	G	0.1691,0.1691,0.1691,0.1691,0.1763,0.1763,0.1763,0.1763,0.1763,0.1763,0.1763,0.1763,0.1691,0.1691,0.1691,0.1691,0.1793,0.1793,0.1793,0.1793,0.1793,0.1793,0.1793,0.1793,0.1793,0.1793,0.1793,0.1793,0.1793,0.1793,0.1793,0.1793	FINEMAPPING-CARDioGRAM-MICAD
chr10:43922049	rs268292	10	44602043	2	8	WHI,WHI,WHI,WHI,MEC,MEC,MEC,MEC,MEC,MEC,MEC,MEC,WHI,WHI,WHI,WHI,ARIC,ARIC,ARIC,ARIC,ARIC,ARIC,ARIC,ARIC,ARIC,ARIC,ARIC,ARIC,ARIC,ARIC,ARIC,ARIC	insu,insu,insu,insu,X_insulin,X_insulin,X_insulin,X_insulin,X_insulin,X_insulin,X_insulin,X_insulin,insu,insu,insu,insu,chma16,chma16,chma16,chma16,inssiu01,inssiu01,inssiu01,inssiu01,chma16,chma16,chma16,chma16,inssiu01,inssiu01,inssiu01,inssiu01	insuline,insuline,insuline,insuline,insuline,insuline,insuline,insuline,INSULIN (UU-ML) Q16,INSULIN (UU-ML) Q16,INSULIN (UU-ML) Q16,INSULIN (UU-ML) Q16,INSULIN in pmol/L,INSULIN in pmol/L,INSULIN in pmol/L,INSULIN in pmol/L,INSULIN (UU-ML) Q16,INSULIN (UU-ML) Q16,INSULIN (UU-ML) Q16,INSULIN (UU-ML) Q16,INSULIN in pmol/L,INSULIN in pmol/L,INSULIN in pmol/L,INSULIN in pmol/L	Insulin,Insulin,Insulin,Insulin,Insulin,Insulin,Insulin,Insulin,Insulin,Insulin,Insulin,Insulin,Insulin,Insulin,Insulin,Insulin,Insulin,Insulin,Insulin,Insulin,Insulin,Insulin,Insulin,Insulin,Insulin,Insulin,Insulin,Insulin,Insulin,Insulin,Insulin,Insulin	Natural log,Natural log,Natural log,Natural log,Natural log,Natural log,Natural log,Natural log,None,None,None,None,None,None,None,None,None,None,None,None,None,None,None,None,Natural log,Natural log,Natural log,Natural log,Natural log,Natural log,Natural log,Natural log	0.002205,0.002205,0.002205,0.002205,0.007698,0.007698,0.007698,0.007698,0.02589,0.02589,0.02589,0.02589,0.107,0.107,0.107,0.107,0.7354,0.7354,0.7354,0.7354,0.7354,0.7354,0.7354,0.7354,0.8621,0.8621,0.8621,0.8621,0.9207,0.9207,0.9207,0.9207	-0.08108,-0.08108,-0.08108,-0.08108,-0.1617,-0.1617,-0.1617,-0.1617,-2.086,-2.086,-2.086,-2.086,-3.261,-3.261,-3.261,-3.261,-0.5224,-0.5224,-0.5224,-0.5224,-3.748,-3.748,-3.748,-3.748,0.004359,0.004359,0.004359,0.004359,-0.002652,-0.002652,-0.002652,-0.00	0.0264448793215917,0.0264448793215917,0.0264448793215917,0.0264448793215917,0.0604034366828539,0.0604034366828539,0.0604034366828539,0.0604034366828539,0.933333333333333,0.933333333333333,0.933333333333333,0.933333333333333,2.02169869807812,2.02169869807812,2.02169869807812,2.02169869807812,1.54601953240604,1.54601953240604,1.54601953240604,1.54601953240604,11.0920390648121,11.0920390648121,11.09…	1.71817e+119	G	0.1691,0.1691,0.1691,0.1691,0.1763,0.1763,0.1763,0.1763,0.1763,0.1763,0.1763,0.1763,0.1691,0.1691,0.1691,0.1691,0.1799,0.1799,0.1799,0.1799,0.1799,0.1799,0.1799,0.1799,0.1799,0.1799,0.1799,0.1799,0.1799,0.1799,0.1799,0.1799	FINEMAPPING-CARDioGRAM-MICAD
chr10:43930011	rs268310	10	44610005	2	8	WHI,WHI,WHI,WHI,MEC,MEC,MEC,MEC,MEC,MEC,MEC,MEC,WHI,WHI,WHI,WHI,ARIC,ARIC,ARIC,ARIC,ARIC,ARIC,ARIC,ARIC,ARIC,ARIC,ARIC,ARIC,ARIC,ARIC,ARIC,ARIC	insu,insu,insu,insu,X_insulin,X_insulin,X_insulin,X_insulin,X_insulin,X_insulin,X_insulin,X_insulin,insu,insu,insu,insu,chma16,chma16,chma16,chma16,inssiu01,inssiu01,inssiu01,inssiu01,chma16,chma16,chma16,chma16,inssiu01,inssiu01,inssiu01,inssiu01	insuline,insuline,insuline,insuline,insuline,insuline,insuline,insuline,INSULIN (UU-ML) Q16,INSULIN (UU-ML) Q16,INSULIN (UU-ML) Q16,INSULIN (UU-ML) Q16,INSULIN in pmol/L,INSULIN in pmol/L,INSULIN in pmol/L,INSULIN in pmol/L,INSULIN (UU-ML) Q16,INSULIN (UU-ML) Q16,INSULIN (UU-ML) Q16,INSULIN (UU-ML) Q16,INSULIN in pmol/L,INSULIN in pmol/L,INSULIN in pmol/L,INSULIN in pmol/L	Insulin,Insulin,Insulin,Insulin,Insulin,Insulin,Insulin,Insulin,Insulin,Insulin,Insulin,Insulin,Insulin,Insulin,Insulin,Insulin,Insulin,Insulin,Insulin,Insulin,Insulin,Insulin,Insulin,Insulin,Insulin,Insulin,Insulin,Insulin,Insulin,Insulin,Insulin,Insulin	Natural log,Natural log,Natural log,Natural log,Natural log,Natural log,Natural log,Natural log,None,None,None,None,None,None,None,None,None,None,None,None,None,None,None,None,Natural log,Natural log,Natural log,Natural log,Natural log,Natural log,Natural log,Natural log	0.001638,0.001638,0.001638,0.001638,0.007698,0.007698,0.007698,0.007698,0.02589,0.02589,0.02589,0.02589,0.1034,0.1034,0.1034,0.1034,0.7478,0.7478,0.7478,0.7478,0.7478,0.7478,0.7478,0.7478,0.844,0.844,0.844,0.844,0.9383,0.9383,0.9383,0.9383	-0.08349,-0.08349,-0.08349,-0.08349,-0.1617,-0.1617,-0.1617,-0.1617,-2.086,-2.086,-2.086,-2.086,-3.298,-3.298,-3.298,-3.298,-0.498,-0.498,-0.498,-0.498,-3.573,-3.573,-3.573,-3.573,0.004946,0.004946,0.004946,0.004946,-0.002067,-0.002067,-0.002067,-0.002067	0.0264711477488903,0.0264711477488903,0.0264711477488903,0.0264711477488903,0.0604034366828539,0.0604034366828539,0.0604034366828539,0.0604034366828539,0.933333333333333,0.933333333333333,0.933333333333333,0.933333333333333,2.02455494168201,2.02455494168201,2.02455494168201,2.02455494168201,1.54850746268657,1.54850746268657,1.54850746268657,1.54850746268657,11.1100746268657,11.1100746268657,11.11…	1.71717e+119	G	0.1687,0.1687,0.1687,0.1687,0.1763,0.1763,0.1763,0.1763,0.1763,0.1763,0.1763,0.1763,0.1687,0.1687,0.1687,0.1687,0.1795,0.1795,0.1795,0.1795,0.1795,0.1795,0.1795,0.1795,0.1795,0.1795,0.1795,0.1795,0.1795,0.1795,0.1795,0.1795	FINEMAPPING-CARDioGRAM-MICAD
chr10:43984955	rs74398000	10	44664949	2	13	ARIC,ARIC,ARIC,ARIC,ARIC,ARIC,ARIC,ARIC,ARIC,MEC,MEC,MEC,WHI,WHI,WHI,ARIC,ARIC,ARIC,WHI,WHI,WHI,WHI,WHI,WHI,MEC,MEC,MEC,WHI,WHI,WHI,WHI,WHI,WHI,WHI,WHI,WHI,ARIC,ARIC,ARIC	hyptmd01__0,hyptmd01__0,hyptmd01__0,hyptmd01__1,hyptmd01__1,hyptmd01__1,hom10a,hom10a,hom10a,HIBP,HIBP,HIBP,F33pillshyp,F33pillshyp,F33pillshyp,hypert05,hypert05,hypert05,F33PILLSHYPAGE,F33PILLSHYPAGE,F33PILLSHYPAGE,F33PILLSHYPAGE,F33PILLSHYPAGE,F33PILLSHYPAGE,FH_HBP,FH_HBP,FH_HBP,hypt,hypt,hypt,hyptage,hyptage,hyptage,hyptage,hyptage,hyptage,hyptmd01__T,hyptmd01__T,hyptmd01__T	HIGH BP EVER DIAGNOSED? Q10A,HIGH BP EVER DIAGNOSED? Q10A,HIGH BP EVER DIAGNOSED? Q10A,High blood pressure reported at baseline,High blood pressure reported at baseline,High blood pressure reported at baseline,F33 Pills for Hypertension,F33 Pills for Hypertension,F33 Pills for Hypertension,HYPERTENSION, DEFINITION 5,HYPERTENSION, DEFINITION 5,HYPERTENSION, DEFINITION 5,F33 Age started taking pill…	Hypertension,Hypertension,Hypertension,Hypertension,Hypertension,Hypertension,Hypertension,Hypertension,Hypertension,Hypertension,Hypertension,Hypertension,Hypertension,Hypertension,Hypertension,Hypertension,Hypertension,Hypertension,Hypertension,Hypertension,Hypertension,Hypertension,Hypertension,Hypertension,Hypertension,Hypertension,Hypertension,Hypertension,Hypertension,Hypertension,Hypertens…	None,None,None,None,None,None,None,None,None,None,None,None,None,None,None,None,None,None,None,None,None,Natural log,Natural log,Natural log,None,None,None,None,None,None,Natural log,Natural log,Natural log,None,None,None,None,None,None	0.001223,0.001223,0.001223,0.005324,0.005324,0.005324,0.006126,0.006126,0.006126,0.00812,0.00812,0.00812,0.08969,0.08969,0.08969,0.09557,0.09557,0.09557,0.3005,0.3005,0.3005,0.3015,0.3015,0.3015,0.3876,0.3876,0.3876,0.6893,0.6893,0.6893,0.7861,0.7861,0.7861,0.8616,0.8616,0.8616,0.9936,0.9936,0.9936	-0.554081132436948,-0.554081132436948,-0.554081132436948,0.470628434014578,0.470628434014578,0.470628434014578,0.489806256541915,0.489806256541915,0.489806256541915,-1.14601841106538,-1.14601841106538,-1.14601841106538,0.44660705143934,0.44660705143934,0.	0.171382967038957,0.171382967038957,0.171382967038957,0.16886560244513,0.16886560244513,0.16886560244513,0.178696189909491,0.178696189909491,0.178696189909491,0.432949909733804,0.432949909733804,0.432949909733804,0.263174455768615,0.263174455768615,0.263174455768615,0.17332411028927,0.17332411028927,0.17332411028927,0.761776061776062,0.761776061776062,0.761776061776062,0.0116247582205029,0.011624…	3.42834e+149	C	0.02163,0.02163,0.02163,0.02163,0.02163,0.02163,0.02163,0.02163,0.02163,0.0289,0.0289,0.0289,0.02412,0.02412,0.02412,0.02163,0.02163,0.02163,0.02412,0.02412,0.02412,0.02412,0.02412,0.02412,0.0289,0.0289,0.0289,0.02412,0.02412,0.02412,0.02412,0.02412,0.02412,0.02412,0.02412,0.02412,0.02163,0.02163,0.02163	FINEMAPPING-CARDioGRAM-MICAD;FINEMAPPING-CARDioGRAM-MICAD
chr10:44015314	rs7902040	10	44695308	2	13	WHI,WHI,WHI,ARIC,ARIC,ARIC,WHI,WHI,WHI,WHI,WHI,WHI,WHI,WHI,WHI,ARIC,ARIC,ARIC,ARIC,ARIC,ARIC,ARIC,ARIC,ARIC,ARIC,ARIC,ARIC,MEC,MEC,MEC,MEC,MEC,MEC,WHI,WHI,WHI,WHI,WHI,WHI	F33pillshyp,F33pillshyp,F33pillshyp,hom10a,hom10a,hom10a,hyptage,hyptage,hyptage,hypt,hypt,hypt,hyptage,hyptage,hyptage,hypert05,hypert05,hypert05,hyptmd01__1,hyptmd01__1,hyptmd01__1,hyptmd01__T,hyptmd01__T,hyptmd01__T,hyptmd01__0,hyptmd01__0,hyptmd01__0,HIBP,HIBP,HIBP,FH_HBP,FH_HBP,FH_HBP,F33PILLSHYPAGE,F33PILLSHYPAGE,F33PILLSHYPAGE,F33PILLSHYPAGE,F33PILLSHYPAGE,F33PILLSHYPAGE	F33 Pills for Hypertension,F33 Pills for Hypertension,F33 Pills for Hypertension,HIGH BP EVER DIAGNOSED? Q10A,HIGH BP EVER DIAGNOSED? Q10A,HIGH BP EVER DIAGNOSED? Q10A,Age told of hypertension,Age told of hypertension,Age told of hypertension,Hypertension ever,Hypertension ever,Hypertension ever,Age told of hypertension,Age told of hypertension,Age told of hypertension,HYPERTENSION, DEFINITION 5,…	Hypertension,Hypertension,Hypertension,Hypertension,Hypertension,Hypertension,Hypertension,Hypertension,Hypertension,Hypertension,Hypertension,Hypertension,Hypertension,Hypertension,Hypertension,Hypertension,Hypertension,Hypertension,Hypertension,Hypertension,Hypertension,Hypertension,Hypertension,Hypertension,Hypertension,Hypertension,Hypertension,Hypertension,Hypertension,Hypertension,Hypertens…	None,None,None,None,None,None,Natural log,Natural log,Natural log,None,None,None,None,None,None,None,None,None,None,None,None,None,None,None,None,None,None,None,None,None,None,None,None,None,None,None,Natural log,Natural log,Natural log	0.004698,0.004698,0.004698,0.006548,0.006548,0.006548,0.01093,0.01093,0.01093,0.01418,0.01418,0.01418,0.01609,0.01609,0.01609,0.03397,0.03397,0.03397,0.3502,0.3502,0.3502,0.3594,0.3594,0.3594,0.4113,0.4113,0.4113,0.599,0.599,0.599,0.6684,0.6684,0.6684,0.9139,0.9139,0.9139,0.9314,0.9314,0.9314	0.332894415273329,0.332894415273329,0.332894415273329,-0.199915425195003,-0.199915425195003,-0.199915425195003,0.1,0.1,0.1,0.232697764119021,0.232697764119021,0.232697764119021,0.2603,0.2603,0.2603,-0.155251285271291,-0.155251285271291,-0.155251285271291,-0.0696716732493193,-0.0696716732493193,-0.0696716732493193,0.423305026236495,0.423305026236495,0.423305026236495,0.0610950993598108,0.061095099…	0.117755364440513,0.117755364440513,0.117755364440513,0.0735253494648778,0.0735253494648778,0.0735253494648778,0.0392618767177071,0.0392618767177071,0.0392618767177071,0.0948625210432211,0.0948625210432211,0.0948625210432211,0.108053134080531,0.108053134080531,0.108053134080531,0.0732317383355148,0.0732317383355148,0.0732317383355148,0.0745789694383636,0.0745789694383636,0.0745789694383636,0.4618…	2.08921e+149	A	0.1287,0.1287,0.1287,0.1351,0.1351,0.1351,0.1287,0.1287,0.1287,0.1287,0.1287,0.1287,0.1287,0.1287,0.1287,0.1351,0.1351,0.1351,0.1351,0.1351,0.1351,0.1351,0.1351,0.1351,0.1351,0.1351,0.1351,0.1332,0.1332,0.1332,0.1332,0.1332,0.1332,0.1287,0.1287,0.1287,0.1287,0.1287,0.1287	FINEMAPPING-CARDioGRAM-MICAD;FINEMAPPING-CARDioGRAM-MICAD
chr10:44015915	rs11238912	10	44695909	2	13	WHI,WHI,WHI,ARIC,ARIC,ARIC,WHI,WHI,WHI,WHI,WHI,WHI,WHI,WHI,WHI,ARIC,ARIC,ARIC,ARIC,ARIC,ARIC,ARIC,ARIC,ARIC,ARIC,ARIC,ARIC,MEC,MEC,MEC,MEC,MEC,MEC,WHI,WHI,WHI,WHI,WHI,WHI	F33pillshyp,F33pillshyp,F33pillshyp,hom10a,hom10a,hom10a,hyptage,hyptage,hyptage,hypt,hypt,hypt,hyptage,hyptage,hyptage,hypert05,hypert05,hypert05,hyptmd01__T,hyptmd01__T,hyptmd01__T,hyptmd01__1,hyptmd01__1,hyptmd01__1,hyptmd01__0,hyptmd01__0,hyptmd01__0,HIBP,HIBP,HIBP,FH_HBP,FH_HBP,FH_HBP,F33PILLSHYPAGE,F33PILLSHYPAGE,F33PILLSHYPAGE,F33PILLSHYPAGE,F33PILLSHYPAGE,F33PILLSHYPAGE	F33 Pills for Hypertension,F33 Pills for Hypertension,F33 Pills for Hypertension,HIGH BP EVER DIAGNOSED? Q10A,HIGH BP EVER DIAGNOSED? Q10A,HIGH BP EVER DIAGNOSED? Q10A,Age told of hypertension,Age told of hypertension,Age told of hypertension,Hypertension ever,Hypertension ever,Hypertension ever,Age told of hypertension,Age told of hypertension,Age told of hypertension,HYPERTENSION, DEFINITION 5,…	Hypertension,Hypertension,Hypertension,Hypertension,Hypertension,Hypertension,Hypertension,Hypertension,Hypertension,Hypertension,Hypertension,Hypertension,Hypertension,Hypertension,Hypertension,Hypertension,Hypertension,Hypertension,Hypertension,Hypertension,Hypertension,Hypertension,Hypertension,Hypertension,Hypertension,Hypertension,Hypertension,Hypertension,Hypertension,Hypertension,Hypertens…	None,None,None,None,None,None,Natural log,Natural log,Natural log,None,None,None,None,None,None,None,None,None,None,None,None,None,None,None,None,None,None,None,None,None,None,None,None,None,None,None,Natural log,Natural log,Natural log	0.004366,0.004366,0.004366,0.007445,0.007445,0.007445,0.01134,0.01134,0.01134,0.01266,0.01266,0.01266,0.01701,0.01701,0.01701,0.03775,0.03775,0.03775,0.3587,0.3587,0.3587,0.3631,0.3631,0.3631,0.4278,0.4278,0.4278,0.5832,0.5832,0.5832,0.6549,0.6549,0.6549,0.8935,0.8935,0.8935,0.912,0.912,0.912	0.335757695683344,0.335757695683344,0.335757695683344,-0.19686682823599,-0.19686682823599,-0.19686682823599,0.09954,0.09954,0.09954,0.236651901339002,0.236651901339002,0.236651901339002,0.2581,0.2581,0.2581,-0.152102778209958,-0.152102778209958,-0.152102778209958,0.423305026236495,0.423305026236495,0.423305026236495,-0.0678506669081744,-0.0678506669081744,-0.0678506669081744,0.059211859631846,0.0…	0.11780971778363,0.11780971778363,0.11780971778363,0.0735675740792191,0.0735675740792191,0.0735675740792191,0.0392817679558011,0.0392817679558011,0.0392817679558011,0.0949265548892908,0.0949265548892908,0.0949265548892908,0.108082077051926,0.108082077051926,0.108082077051926,0.0731967171366497,0.0731967171366497,0.0731967171366497,0.461166822351558,0.461166822351558,0.461166822351558,0.0746021626…	2.08921e+149	T	0.1289,0.1289,0.1289,0.135,0.135,0.135,0.1289,0.1289,0.1289,0.1289,0.1289,0.1289,0.1289,0.1289,0.1289,0.135,0.135,0.135,0.135,0.135,0.135,0.135,0.135,0.135,0.135,0.135,0.135,0.1329,0.1329,0.1329,0.1329,0.1329,0.1329,0.1289,0.1289,0.1289,0.1289,0.1289,0.1289	FINEMAPPING-CARDioGRAM-MICAD;FINEMAPPING-CARDioGRAM-MICAD
chr10:44016671	rs11238915	10	44696665	2	13	WHI,WHI,WHI,ARIC,ARIC,ARIC,WHI,WHI,WHI,WHI,WHI,WHI,WHI,WHI,WHI,ARIC,ARIC,ARIC,ARIC,ARIC,ARIC,ARIC,ARIC,ARIC,ARIC,ARIC,ARIC,MEC,MEC,MEC,MEC,MEC,MEC,WHI,WHI,WHI,WHI,WHI,WHI	F33pillshyp,F33pillshyp,F33pillshyp,hom10a,hom10a,hom10a,hyptage,hyptage,hyptage,hypt,hypt,hypt,hyptage,hyptage,hyptage,hypert05,hypert05,hypert05,hyptmd01__T,hyptmd01__T,hyptmd01__T,hyptmd01__1,hyptmd01__1,hyptmd01__1,hyptmd01__0,hyptmd01__0,hyptmd01__0,HIBP,HIBP,HIBP,FH_HBP,FH_HBP,FH_HBP,F33PILLSHYPAGE,F33PILLSHYPAGE,F33PILLSHYPAGE,F33PILLSHYPAGE,F33PILLSHYPAGE,F33PILLSHYPAGE	F33 Pills for Hypertension,F33 Pills for Hypertension,F33 Pills for Hypertension,HIGH BP EVER DIAGNOSED? Q10A,HIGH BP EVER DIAGNOSED? Q10A,HIGH BP EVER DIAGNOSED? Q10A,Age told of hypertension,Age told of hypertension,Age told of hypertension,Hypertension ever,Hypertension ever,Hypertension ever,Age told of hypertension,Age told of hypertension,Age told of hypertension,HYPERTENSION, DEFINITION 5,…	Hypertension,Hypertension,Hypertension,Hypertension,Hypertension,Hypertension,Hypertension,Hypertension,Hypertension,Hypertension,Hypertension,Hypertension,Hypertension,Hypertension,Hypertension,Hypertension,Hypertension,Hypertension,Hypertension,Hypertension,Hypertension,Hypertension,Hypertension,Hypertension,Hypertension,Hypertension,Hypertension,Hypertension,Hypertension,Hypertension,Hypertens…	None,None,None,None,None,None,Natural log,Natural log,Natural log,None,None,None,None,None,None,None,None,None,None,None,None,None,None,None,None,None,None,None,None,None,None,None,None,None,None,None,Natural log,Natural log,Natural log	0.004812,0.004812,0.004812,0.00788,0.00788,0.00788,0.01164,0.01164,0.01164,0.01251,0.01251,0.01251,0.01804,0.01804,0.01804,0.03263,0.03263,0.03263,0.1669,0.1669,0.1669,0.3639,0.3639,0.3639,0.4621,0.4621,0.4621,0.522,0.522,0.522,0.7118,0.7118,0.7118,0.9303,0.9303,0.9303,0.9482,0.9482,0.9482	0.332894415273329,0.332894415273329,0.332894415273329,-0.192856858709337,-0.192856858709337,-0.192856858709337,0.09952,0.09952,0.09952,0.238229188732251,0.238229188732251,0.238229188732251,0.2567,0.2567,0.2567,-0.154434053307064,-0.154434053307064,-0.154434053307064,0.593879178901276,0.593879178901276,0.593879178901276,-0.0666741332679927,-0.0666741332679927,-0.0666741332679927,0.0535407669280298…	0.1180895407142,0.1180895407142,0.1180895407142,0.0725844406132245,0.0725844406132245,0.0725844406132245,0.0394138613861386,0.0394138613861386,0.0394138613861386,0.0954061628883663,0.0954061628883663,0.0954061628883663,0.108449514152936,0.108449514152936,0.108449514152936,0.0722667540042414,0.0722667540042414,0.0722667540042414,0.429724442041444,0.429724442041444,0.429724442041444,0.0734296621894…	2.08721e+149	C	0.1286,0.1286,0.1286,0.1365,0.1365,0.1365,0.1286,0.1286,0.1286,0.1286,0.1286,0.1286,0.1286,0.1286,0.1286,0.1365,0.1365,0.1365,0.1365,0.1365,0.1365,0.1365,0.1365,0.1365,0.1365,0.1365,0.1365,0.1349,0.1349,0.1349,0.1349,0.1349,0.1349,0.1286,0.1286,0.1286,0.1286,0.1286,0.1286	FINEMAPPING-CARDioGRAM-MICAD;FINEMAPPING-CARDioGRAM-MICAD
chr10:44017570	rs10900002	10	44697564	2	13	WHI,WHI,WHI,ARIC,ARIC,ARIC,WHI,WHI,WHI,WHI,WHI,WHI,WHI,WHI,WHI,ARIC,ARIC,ARIC,ARIC,ARIC,ARIC,ARIC,ARIC,ARIC,ARIC,ARIC,ARIC,MEC,MEC,MEC,MEC,MEC,MEC,WHI,WHI,WHI,WHI,WHI,WHI	F33pillshyp,F33pillshyp,F33pillshyp,hom10a,hom10a,hom10a,hyptage,hyptage,hyptage,hypt,hypt,hypt,hyptage,hyptage,hyptage,hypert05,hypert05,hypert05,hyptmd01__1,hyptmd01__1,hyptmd01__1,hyptmd01__T,hyptmd01__T,hyptmd01__T,hyptmd01__0,hyptmd01__0,hyptmd01__0,HIBP,HIBP,HIBP,FH_HBP,FH_HBP,FH_HBP,F33PILLSHYPAGE,F33PILLSHYPAGE,F33PILLSHYPAGE,F33PILLSHYPAGE,F33PILLSHYPAGE,F33PILLSHYPAGE	F33 Pills for Hypertension,F33 Pills for Hypertension,F33 Pills for Hypertension,HIGH BP EVER DIAGNOSED? Q10A,HIGH BP EVER DIAGNOSED? Q10A,HIGH BP EVER DIAGNOSED? Q10A,Age told of hypertension,Age told of hypertension,Age told of hypertension,Hypertension ever,Hypertension ever,Hypertension ever,Age told of hypertension,Age told of hypertension,Age told of hypertension,HYPERTENSION, DEFINITION 5,…	Hypertension,Hypertension,Hypertension,Hypertension,Hypertension,Hypertension,Hypertension,Hypertension,Hypertension,Hypertension,Hypertension,Hypertension,Hypertension,Hypertension,Hypertension,Hypertension,Hypertension,Hypertension,Hypertension,Hypertension,Hypertension,Hypertension,Hypertension,Hypertension,Hypertension,Hypertension,Hypertension,Hypertension,Hypertension,Hypertension,Hypertens…	None,None,None,None,None,None,Natural log,Natural log,Natural log,None,None,None,None,None,None,None,None,None,None,None,None,None,None,None,None,None,None,None,None,None,None,None,None,None,None,None,Natural log,Natural log,Natural log	0.004336,0.004336,0.004336,0.006548,0.006548,0.006548,0.01179,0.01179,0.01179,0.01293,0.01293,0.01293,0.018,0.018,0.018,0.03397,0.03397,0.03397,0.3502,0.3502,0.3502,0.3594,0.3594,0.3594,0.4113,0.4113,0.4113,0.5832,0.5832,0.5832,0.6549,0.6549,0.6549,0.9563,0.9563,0.9563,0.9744,0.9744,0.9744	0.33718626735487,0.33718626735487,0.33718626735487,-0.199915425195003,-0.199915425195003,-0.199915425195003,0.09923,0.09923,0.09923,0.236651901339002,0.236651901339002,0.236651901339002,0.2565,0.2565,0.2565,-0.155251285271291,-0.155251285271291,-0.155251285271291,-0.0696716732493193,-0.0696716732493193,-0.0696716732493193,0.423305026236495,0.423305026236495,0.423305026236495,0.0610950993598108,0.…	0.118186564092138,0.118186564092138,0.118186564092138,0.0735253494648778,0.0735253494648778,0.0735253494648778,0.0393613645378818,0.0393613645378818,0.0393613645378818,0.095193846073613,0.095193846073613,0.095193846073613,0.108319256756757,0.108319256756757,0.108319256756757,0.0732317383355148,0.0732317383355148,0.0732317383355148,0.0745789694383636,0.0745789694383636,0.0745789694383636,0.4618712…	2.08921e+149	A	0.1289,0.1289,0.1289,0.1351,0.1351,0.1351,0.1289,0.1289,0.1289,0.1289,0.1289,0.1289,0.1289,0.1289,0.1289,0.1351,0.1351,0.1351,0.1351,0.1351,0.1351,0.1351,0.1351,0.1351,0.1351,0.1351,0.1351,0.1329,0.1329,0.1329,0.1329,0.1329,0.1329,0.1289,0.1289,0.1289,0.1289,0.1289,0.1289	FINEMAPPING-CARDioGRAM-MICAD;FINEMAPPING-CARDioGRAM-MICAD
chr10:44018050	rs10900003	10	44698044	2	13	WHI,WHI,WHI,ARIC,ARIC,ARIC,WHI,WHI,WHI,WHI,WHI,WHI,WHI,WHI,WHI,ARIC,ARIC,ARIC,ARIC,ARIC,ARIC,ARIC,ARIC,ARIC,ARIC,ARIC,ARIC,MEC,MEC,MEC,MEC,MEC,MEC,WHI,WHI,WHI,WHI,WHI,WHI	F33pillshyp,F33pillshyp,F33pillshyp,hom10a,hom10a,hom10a,hyptage,hyptage,hyptage,hypt,hypt,hypt,hyptage,hyptage,hyptage,hypert05,hypert05,hypert05,hyptmd01__1,hyptmd01__1,hyptmd01__1,hyptmd01__0,hyptmd01__0,hyptmd01__0,hyptmd01__T,hyptmd01__T,hyptmd01__T,HIBP,HIBP,HIBP,FH_HBP,FH_HBP,FH_HBP,F33PILLSHYPAGE,F33PILLSHYPAGE,F33PILLSHYPAGE,F33PILLSHYPAGE,F33PILLSHYPAGE,F33PILLSHYPAGE	F33 Pills for Hypertension,F33 Pills for Hypertension,F33 Pills for Hypertension,HIGH BP EVER DIAGNOSED? Q10A,HIGH BP EVER DIAGNOSED? Q10A,HIGH BP EVER DIAGNOSED? Q10A,Age told of hypertension,Age told of hypertension,Age told of hypertension,Hypertension ever,Hypertension ever,Hypertension ever,Age told of hypertension,Age told of hypertension,Age told of hypertension,HYPERTENSION, DEFINITION 5,…	Hypertension,Hypertension,Hypertension,Hypertension,Hypertension,Hypertension,Hypertension,Hypertension,Hypertension,Hypertension,Hypertension,Hypertension,Hypertension,Hypertension,Hypertension,Hypertension,Hypertension,Hypertension,Hypertension,Hypertension,Hypertension,Hypertension,Hypertension,Hypertension,Hypertension,Hypertension,Hypertension,Hypertension,Hypertension,Hypertension,Hypertens…	None,None,None,None,None,None,Natural log,Natural log,Natural log,None,None,None,None,None,None,None,None,None,None,None,None,None,None,None,None,None,None,None,None,None,None,None,None,None,None,None,Natural log,Natural log,Natural log	0.003345,0.003345,0.003345,0.004584,0.004584,0.004584,0.008127,0.008127,0.008127,0.008889,0.008889,0.008889,0.01276,0.01276,0.01276,0.02916,0.02916,0.02916,0.294,0.294,0.294,0.3539,0.3539,0.3539,0.3551,0.3551,0.3551,0.5832,0.5832,0.5832,0.6549,0.6549,0.6549,0.879,0.879,0.879,0.9016,0.9016,0.9016	0.349952398177906,0.349952398177906,0.349952398177906,-0.208747671030477,-0.208747671030477,-0.208747671030477,0.1049,0.1049,0.1049,0.250758718347183,0.250758718347183,0.250758718347183,0.2715,0.2715,0.2715,-0.159934037916325,-0.159934037916325,-0.159934037916325,-0.0785022281549575,-0.0785022281549575,-0.0785022281549575,0.0695260626486103,0.0695260626486103,0.0695260626486103,0.4265740713184,0.…	0.119274846004739,0.119274846004739,0.119274846004739,0.0736323354604859,0.0736323354604859,0.0736323354604859,0.0395998489996225,0.0395998489996225,0.0395998489996225,0.095855779184703,0.095855779184703,0.095855779184703,0.108904933814681,0.108904933814681,0.108904933814681,0.0733305996865316,0.0733305996865316,0.0733305996865316,0.0748352985271283,0.0748352985271283,0.0748352985271283,0.0750011…	2.08021e+149	C	0.1272,0.1272,0.1272,0.1346,0.1346,0.1346,0.1272,0.1272,0.1272,0.1272,0.1272,0.1272,0.1272,0.1272,0.1272,0.1346,0.1346,0.1346,0.1346,0.1346,0.1346,0.1346,0.1346,0.1346,0.1346,0.1346,0.1346,0.1322,0.1322,0.1322,0.1322,0.1322,0.1322,0.1272,0.1272,0.1272,0.1272,0.1272,0.1272	FINEMAPPING-CARDioGRAM-MICAD;FINEMAPPING-CARDioGRAM-MICAD
chr10:44018636	rs7082177	10	44698630	2	13	WHI,WHI,WHI,ARIC,ARIC,ARIC,WHI,WHI,WHI,WHI,WHI,WHI,WHI,WHI,WHI,ARIC,ARIC,ARIC,ARIC,ARIC,ARIC,ARIC,ARIC,ARIC,ARIC,ARIC,ARIC,MEC,MEC,MEC,MEC,MEC,MEC,WHI,WHI,WHI,WHI,WHI,WHI	F33pillshyp,F33pillshyp,F33pillshyp,hom10a,hom10a,hom10a,hyptage,hyptage,hyptage,hypt,hypt,hypt,hyptage,hyptage,hyptage,hypert05,hypert05,hypert05,hyptmd01__1,hyptmd01__1,hyptmd01__1,hyptmd01__T,hyptmd01__T,hyptmd01__T,hyptmd01__0,hyptmd01__0,hyptmd01__0,HIBP,HIBP,HIBP,FH_HBP,FH_HBP,FH_HBP,F33PILLSHYPAGE,F33PILLSHYPAGE,F33PILLSHYPAGE,F33PILLSHYPAGE,F33PILLSHYPAGE,F33PILLSHYPAGE	F33 Pills for Hypertension,F33 Pills for Hypertension,F33 Pills for Hypertension,HIGH BP EVER DIAGNOSED? Q10A,HIGH BP EVER DIAGNOSED? Q10A,HIGH BP EVER DIAGNOSED? Q10A,Age told of hypertension,Age told of hypertension,Age told of hypertension,Hypertension ever,Hypertension ever,Hypertension ever,Age told of hypertension,Age told of hypertension,Age told of hypertension,HYPERTENSION, DEFINITION 5,…	Hypertension,Hypertension,Hypertension,Hypertension,Hypertension,Hypertension,Hypertension,Hypertension,Hypertension,Hypertension,Hypertension,Hypertension,Hypertension,Hypertension,Hypertension,Hypertension,Hypertension,Hypertension,Hypertension,Hypertension,Hypertension,Hypertension,Hypertension,Hypertension,Hypertension,Hypertension,Hypertension,Hypertension,Hypertension,Hypertension,Hypertens…	None,None,None,None,None,None,Natural log,Natural log,Natural log,None,None,None,None,None,None,None,None,None,None,None,None,None,None,None,None,None,None,None,None,None,None,None,None,None,None,None,Natural log,Natural log,Natural log	0.004336,0.004336,0.004336,0.00686,0.00686,0.00686,0.01179,0.01179,0.01179,0.01293,0.01293,0.01293,0.018,0.018,0.018,0.03523,0.03523,0.03523,0.3546,0.3546,0.3546,0.3608,0.3608,0.3608,0.4154,0.4154,0.4154,0.5832,0.5832,0.5832,0.6549,0.6549,0.6549,0.9563,0.9563,0.9563,0.9744,0.9744,0.9744	0.33718626735487,0.33718626735487,0.33718626735487,-0.198816859323152,-0.198816859323152,-0.198816859323152,0.09923,0.09923,0.09923,0.236651901339002,0.236651901339002,0.236651901339002,0.2565,0.2565,0.2565,-0.1542006810773,-0.1542006810773,-0.1542006810773,-0.069028586410436,-0.069028586410436,-0.069028586410436,0.421994410059375,0.421994410059375,0.421994410059375,0.0610950993598108,0.061095099…	0.118186564092138,0.118186564092138,0.118186564092138,0.0735269450159586,0.0735269450159586,0.0735269450159586,0.0393613645378818,0.0393613645378818,0.0393613645378818,0.095193846073613,0.095193846073613,0.095193846073613,0.108319256756757,0.108319256756757,0.108319256756757,0.0732196966179012,0.0732196966179012,0.0732196966179012,0.0745690681759058,0.0745690681759058,0.0745690681759058,0.4618017…	2.08921e+149	G	0.1289,0.1289,0.1289,0.1353,0.1353,0.1353,0.1289,0.1289,0.1289,0.1289,0.1289,0.1289,0.1289,0.1289,0.1289,0.1353,0.1353,0.1353,0.1353,0.1353,0.1353,0.1353,0.1353,0.1353,0.1353,0.1353,0.1353,0.1329,0.1329,0.1329,0.1329,0.1329,0.1329,0.1289,0.1289,0.1289,0.1289,0.1289,0.1289	FINEMAPPING-CARDioGRAM-MICAD;FINEMAPPING-CARDioGRAM-MICAD
chr10:44021238	rs11238923	10	44701232	2	13	WHI,WHI,WHI,ARIC,ARIC,ARIC,WHI,WHI,WHI,WHI,WHI,WHI,WHI,WHI,WHI,ARIC,ARIC,ARIC,ARIC,ARIC,ARIC,ARIC,ARIC,ARIC,ARIC,ARIC,ARIC,MEC,MEC,MEC,MEC,MEC,MEC,WHI,WHI,WHI,WHI,WHI,WHI	F33pillshyp,F33pillshyp,F33pillshyp,hom10a,hom10a,hom10a,hyptage,hyptage,hyptage,hypt,hypt,hypt,hyptage,hyptage,hyptage,hypert05,hypert05,hypert05,hyptmd01__1,hyptmd01__1,hyptmd01__1,hyptmd01__T,hyptmd01__T,hyptmd01__T,hyptmd01__0,hyptmd01__0,hyptmd01__0,HIBP,HIBP,HIBP,FH_HBP,FH_HBP,FH_HBP,F33PILLSHYPAGE,F33PILLSHYPAGE,F33PILLSHYPAGE,F33PILLSHYPAGE,F33PILLSHYPAGE,F33PILLSHYPAGE	F33 Pills for Hypertension,F33 Pills for Hypertension,F33 Pills for Hypertension,HIGH BP EVER DIAGNOSED? Q10A,HIGH BP EVER DIAGNOSED? Q10A,HIGH BP EVER DIAGNOSED? Q10A,Age told of hypertension,Age told of hypertension,Age told of hypertension,Hypertension ever,Hypertension ever,Hypertension ever,Age told of hypertension,Age told of hypertension,Age told of hypertension,HYPERTENSION, DEFINITION 5,…	Hypertension,Hypertension,Hypertension,Hypertension,Hypertension,Hypertension,Hypertension,Hypertension,Hypertension,Hypertension,Hypertension,Hypertension,Hypertension,Hypertension,Hypertension,Hypertension,Hypertension,Hypertension,Hypertension,Hypertension,Hypertension,Hypertension,Hypertension,Hypertension,Hypertension,Hypertension,Hypertension,Hypertension,Hypertension,Hypertension,Hypertens…	None,None,None,None,None,None,Natural log,Natural log,Natural log,None,None,None,None,None,None,None,None,None,None,None,None,None,None,None,None,None,None,None,None,None,None,None,None,Natural log,Natural log,Natural log,None,None,None	0.003829,0.003829,0.003829,0.00647,0.00647,0.00647,0.00818,0.00818,0.00818,0.009115,0.009115,0.009115,0.01271,0.01271,0.01271,0.03358,0.03358,0.03358,0.3496,0.3496,0.3496,0.3586,0.3586,0.3586,0.4095,0.4095,0.4095,0.5832,0.5832,0.5832,0.6549,0.6549,0.6549,0.9705,0.9705,0.9705,0.9861,0.9861,0.9861	0.340748793388473,0.340748793388473,0.340748793388473,-0.200526261448801,-0.200526261448801,-0.200526261448801,0.1039,0.1039,0.1039,0.247641022914597,0.247641022914597,0.247641022914597,0.2694,0.2694,0.2694,-0.155718574999421,-0.155718574999421,-0.155718574999421,-0.0698861274641664,-0.0698861274641664,-0.0698861274641664,0.424613926946925,0.424613926946925,0.424613926946925,0.0620353909194527,0.…	0.117824617354244,0.117824617354244,0.117824617354244,0.0736416678107973,0.0736416678107973,0.0736416678107973,0.0392519833774084,0.0392519833774084,0.0392519833774084,0.094954379951916,0.094954379951916,0.094954379951916,0.108019246190858,0.108019246190858,0.108019246190858,0.073279329411492,0.073279329411492,0.073279329411492,0.0747205468450406,0.0747205468450406,0.0747205468450406,0.4624920236…	2.08921e+149	A	0.1294,0.1294,0.1294,0.1351,0.1351,0.1351,0.1294,0.1294,0.1294,0.1294,0.1294,0.1294,0.1294,0.1294,0.1294,0.1351,0.1351,0.1351,0.1351,0.1351,0.1351,0.1351,0.1351,0.1351,0.1351,0.1351,0.1351,0.1329,0.1329,0.1329,0.1329,0.1329,0.1329,0.1294,0.1294,0.1294,0.1294,0.1294,0.1294	FINEMAPPING-CARDioGRAM-MICAD;FINEMAPPING-CARDioGRAM-MICAD
chr10:44021358	rs7097076	10	44701352	2	13	WHI,WHI,WHI,ARIC,ARIC,ARIC,WHI,WHI,WHI,WHI,WHI,WHI,WHI,WHI,WHI,ARIC,ARIC,ARIC,ARIC,ARIC,ARIC,ARIC,ARIC,ARIC,ARIC,ARIC,ARIC,MEC,MEC,MEC,MEC,MEC,MEC,WHI,WHI,WHI,WHI,WHI,WHI	F33pillshyp,F33pillshyp,F33pillshyp,hom10a,hom10a,hom10a,hyptage,hyptage,hyptage,hypt,hypt,hypt,hyptage,hyptage,hyptage,hypert05,hypert05,hypert05,hyptmd01__1,hyptmd01__1,hyptmd01__1,hyptmd01__T,hyptmd01__T,hyptmd01__T,hyptmd01__0,hyptmd01__0,hyptmd01__0,HIBP,HIBP,HIBP,FH_HBP,FH_HBP,FH_HBP,F33PILLSHYPAGE,F33PILLSHYPAGE,F33PILLSHYPAGE,F33PILLSHYPAGE,F33PILLSHYPAGE,F33PILLSHYPAGE	F33 Pills for Hypertension,F33 Pills for Hypertension,F33 Pills for Hypertension,HIGH BP EVER DIAGNOSED? Q10A,HIGH BP EVER DIAGNOSED? Q10A,HIGH BP EVER DIAGNOSED? Q10A,Age told of hypertension,Age told of hypertension,Age told of hypertension,Hypertension ever,Hypertension ever,Hypertension ever,Age told of hypertension,Age told of hypertension,Age told of hypertension,HYPERTENSION, DEFINITION 5,…	Hypertension,Hypertension,Hypertension,Hypertension,Hypertension,Hypertension,Hypertension,Hypertension,Hypertension,Hypertension,Hypertension,Hypertension,Hypertension,Hypertension,Hypertension,Hypertension,Hypertension,Hypertension,Hypertension,Hypertension,Hypertension,Hypertension,Hypertension,Hypertension,Hypertension,Hypertension,Hypertension,Hypertension,Hypertension,Hypertension,Hypertens…	None,None,None,None,None,None,Natural log,Natural log,Natural log,None,None,None,None,None,None,None,None,None,None,None,None,None,None,None,None,None,None,None,None,None,None,None,None,None,None,None,Natural log,Natural log,Natural log	0.004031,0.004031,0.004031,0.00647,0.00647,0.00647,0.009236,0.009236,0.009236,0.01002,0.01002,0.01002,0.01448,0.01448,0.01448,0.03358,0.03358,0.03358,0.3496,0.3496,0.3496,0.3586,0.3586,0.3586,0.4095,0.4095,0.4095,0.5832,0.5832,0.5832,0.6549,0.6549,0.6549,0.9787,0.9787,0.9787,0.9932,0.9932,0.9932	0.340037302785709,0.340037302785709,0.340037302785709,-0.200526261448801,-0.200526261448801,-0.200526261448801,0.1026,0.1026,0.1026,0.245296355955343,0.245296355955343,0.245296355955343,0.2651,0.2651,0.2651,-0.155718574999421,-0.155718574999421,-0.155718574999421,-0.0698861274641664,-0.0698861274641664,-0.0698861274641664,0.424613926946925,0.424613926946925,0.424613926946925,0.0620353909194527,0.…	0.118232720022847,0.118232720022847,0.118232720022847,0.0736416678107973,0.0736416678107973,0.0736416678107973,0.0393706830391404,0.0393706830391404,0.0393706830391404,0.0952607207593565,0.0952607207593565,0.0952607207593565,0.108336738863915,0.108336738863915,0.108336738863915,0.073279329411492,0.073279329411492,0.073279329411492,0.0747205468450406,0.0747205468450406,0.0747205468450406,0.4624920…	2.08921e+149	C	0.1292,0.1292,0.1292,0.1351,0.1351,0.1351,0.1292,0.1292,0.1292,0.1292,0.1292,0.1292,0.1292,0.1292,0.1292,0.1351,0.1351,0.1351,0.1351,0.1351,0.1351,0.1351,0.1351,0.1351,0.1351,0.1351,0.1351,0.1329,0.1329,0.1329,0.1329,0.1329,0.1329,0.1292,0.1292,0.1292,0.1292,0.1292,0.1292	FINEMAPPING-CARDioGRAM-MICAD;FINEMAPPING-CARDioGRAM-MICAD
chr10:44021760	rs1680639	10	44701754	2	13	ARIC,ARIC,ARIC,WHI,WHI,WHI,WHI,WHI,WHI,WHI,WHI,WHI,WHI,WHI,WHI,ARIC,ARIC,ARIC,ARIC,ARIC,ARIC,ARIC,ARIC,ARIC,ARIC,ARIC,ARIC,MEC,MEC,MEC,MEC,MEC,MEC,WHI,WHI,WHI,WHI,WHI,WHI	hom10a,hom10a,hom10a,F33pillshyp,F33pillshyp,F33pillshyp,hyptage,hyptage,hyptage,hypt,hypt,hypt,hyptage,hyptage,hyptage,hypert05,hypert05,hypert05,hyptmd01__1,hyptmd01__1,hyptmd01__1,hyptmd01__0,hyptmd01__0,hyptmd01__0,hyptmd01__T,hyptmd01__T,hyptmd01__T,HIBP,HIBP,HIBP,FH_HBP,FH_HBP,FH_HBP,F33PILLSHYPAGE,F33PILLSHYPAGE,F33PILLSHYPAGE,F33PILLSHYPAGE,F33PILLSHYPAGE,F33PILLSHYPAGE	HIGH BP EVER DIAGNOSED? Q10A,HIGH BP EVER DIAGNOSED? Q10A,HIGH BP EVER DIAGNOSED? Q10A,F33 Pills for Hypertension,F33 Pills for Hypertension,F33 Pills for Hypertension,Age told of hypertension,Age told of hypertension,Age told of hypertension,Hypertension ever,Hypertension ever,Hypertension ever,Age told of hypertension,Age told of hypertension,Age told of hypertension,HYPERTENSION, DEFINITION 5,…	Hypertension,Hypertension,Hypertension,Hypertension,Hypertension,Hypertension,Hypertension,Hypertension,Hypertension,Hypertension,Hypertension,Hypertension,Hypertension,Hypertension,Hypertension,Hypertension,Hypertension,Hypertension,Hypertension,Hypertension,Hypertension,Hypertension,Hypertension,Hypertension,Hypertension,Hypertension,Hypertension,Hypertension,Hypertension,Hypertension,Hypertens…	None,None,None,None,None,None,Natural log,Natural log,Natural log,None,None,None,None,None,None,None,None,None,None,None,None,None,None,None,None,None,None,None,None,None,None,None,None,Natural log,Natural log,Natural log,None,None,None	0.00525,0.00525,0.00525,0.005464,0.005464,0.005464,0.01144,0.01144,0.01144,0.01342,0.01342,0.01342,0.01658,0.01658,0.01658,0.02836,0.02836,0.02836,0.2809,0.2809,0.2809,0.3355,0.3355,0.3355,0.3461,0.3461,0.3461,0.4835,0.4835,0.4835,0.7568,0.7568,0.7568,0.9549,0.9549,0.9549,0.9675,0.9675,0.9675	-0.206286434247787,-0.206286434247787,-0.206286434247787,0.327863862084613,0.327863862084613,0.327863862084613,0.09996,0.09996,0.09996,0.235862323721984,0.235862323721984,0.235862323721984,0.2606,0.2606,0.2606,-0.161225648499222,-0.161225648499222,-0.1612	0.0739112985481142,0.0739112985481142,0.0739112985481142,0.11802154862657,0.11802154862657,0.11802154862657,0.039494271039115,0.039494271039115,0.039494271039115,0.0954135613762073,0.0954135613762073,0.0954135613762073,0.108673894912427,0.108673894912427,0.108673894912427,0.0735518469430756,0.0735518469430756,0.0735518469430756,0.0750322159002448,0.0750322159002448,0.0750322159002448,0.0750915393…	3.29233e+149	T	0.134,0.134,0.134,0.1282,0.1282,0.1282,0.1282,0.1282,0.1282,0.1282,0.1282,0.1282,0.1282,0.1282,0.1282,0.134,0.134,0.134,0.134,0.134,0.134,0.134,0.134,0.134,0.134,0.134,0.134,0.1313,0.1313,0.1313,0.1313,0.1313,0.1313,0.1282,0.1282,0.1282,0.1282,0.1282,0.1282	FINEMAPPING-CARDioGRAM-MICAD;FINEMAPPING-CARDioGRAM-MICAD
chr10:44022934	rs2804031	10	44702928	2	13	WHI,WHI,WHI,ARIC,ARIC,ARIC,WHI,WHI,WHI,WHI,WHI,WHI,WHI,WHI,WHI,ARIC,ARIC,ARIC,ARIC,ARIC,ARIC,ARIC,ARIC,ARIC,ARIC,ARIC,ARIC,MEC,MEC,MEC,MEC,MEC,MEC,WHI,WHI,WHI,WHI,WHI,WHI	F33pillshyp,F33pillshyp,F33pillshyp,hom10a,hom10a,hom10a,hyptage,hyptage,hyptage,hypt,hypt,hypt,hyptage,hyptage,hyptage,hypert05,hypert05,hypert05,hyptmd01__1,hyptmd01__1,hyptmd01__1,hyptmd01__T,hyptmd01__T,hyptmd01__T,hyptmd01__0,hyptmd01__0,hyptmd01__0,HIBP,HIBP,HIBP,FH_HBP,FH_HBP,FH_HBP,F33PILLSHYPAGE,F33PILLSHYPAGE,F33PILLSHYPAGE,F33PILLSHYPAGE,F33PILLSHYPAGE,F33PILLSHYPAGE	F33 Pills for Hypertension,F33 Pills for Hypertension,F33 Pills for Hypertension,HIGH BP EVER DIAGNOSED? Q10A,HIGH BP EVER DIAGNOSED? Q10A,HIGH BP EVER DIAGNOSED? Q10A,Age told of hypertension,Age told of hypertension,Age told of hypertension,Hypertension ever,Hypertension ever,Hypertension ever,Age told of hypertension,Age told of hypertension,Age told of hypertension,HYPERTENSION, DEFINITION 5,…	Hypertension,Hypertension,Hypertension,Hypertension,Hypertension,Hypertension,Hypertension,Hypertension,Hypertension,Hypertension,Hypertension,Hypertension,Hypertension,Hypertension,Hypertension,Hypertension,Hypertension,Hypertension,Hypertension,Hypertension,Hypertension,Hypertension,Hypertension,Hypertension,Hypertension,Hypertension,Hypertension,Hypertension,Hypertension,Hypertension,Hypertens…	None,None,None,None,None,None,Natural log,Natural log,Natural log,None,None,None,None,None,None,None,None,None,None,None,None,None,None,None,None,None,None,None,None,None,None,None,None,Natural log,Natural log,Natural log,None,None,None	0.00581,0.00581,0.00581,0.006757,0.006757,0.006757,0.008297,0.008297,0.008297,0.01066,0.01066,0.01066,0.01232,0.01232,0.01232,0.02913,0.02913,0.02913,0.3329,0.3329,0.3329,0.3477,0.3477,0.3477,0.3893,0.3893,0.3893,0.5267,0.5267,0.5267,0.5763,0.5763,0.5763,0.9792,0.9792,0.9792,0.998,0.998,0.998	0.325700139639302,0.325700139639302,0.325700139639302,-0.200037562599735,-0.200037562599735,-0.200037562599735,0.1043,0.1043,0.1043,0.243730184922598,0.243730184922598,0.243730184922598,0.2721,0.2721,0.2721,-0.160403521493024,-0.160403521493024,-0.160403521493024,-0.0725706928348354,-0.0725706928348354,-0.0725706928348354,0.435023910349709,0.435023910349709,0.435023910349709,0.0648509723196163,0.…	0.118092871515338,0.118092871515338,0.118092871515338,0.0738418466591859,0.0738418466591859,0.0738418466591859,0.0394776684330053,0.0394776684330053,0.0394776684330053,0.0954307693510564,0.0954307693510564,0.0954307693510564,0.108622754491018,0.108622754491018,0.108622754491018,0.0735121546714134,0.0735121546714134,0.0735121546714134,0.0749387575741794,0.0749387575741794,0.0749387575741794,0.4632…	2.08921e+149	T	0.128,0.128,0.128,0.1343,0.1343,0.1343,0.128,0.128,0.128,0.128,0.128,0.128,0.128,0.128,0.128,0.1343,0.1343,0.1343,0.1343,0.1343,0.1343,0.1343,0.1343,0.1343,0.1343,0.1343,0.1343,0.132,0.132,0.132,0.132,0.132,0.132,0.128,0.128,0.128,0.128,0.128,0.128	FINEMAPPING-CARDioGRAM-MICAD;FINEMAPPING-CARDioGRAM-MICAD
chr10:44023736	rs11238925	10	44703730	2	13	WHI,WHI,WHI,ARIC,ARIC,ARIC,WHI,WHI,WHI,WHI,WHI,WHI,WHI,WHI,WHI,ARIC,ARIC,ARIC,ARIC,ARIC,ARIC,ARIC,ARIC,ARIC,ARIC,ARIC,ARIC,MEC,MEC,MEC,MEC,MEC,MEC,WHI,WHI,WHI,WHI,WHI,WHI	F33pillshyp,F33pillshyp,F33pillshyp,hom10a,hom10a,hom10a,hyptage,hyptage,hyptage,hypt,hypt,hypt,hyptage,hyptage,hyptage,hypert05,hypert05,hypert05,hyptmd01__1,hyptmd01__1,hyptmd01__1,hyptmd01__0,hyptmd01__0,hyptmd01__0,hyptmd01__T,hyptmd01__T,hyptmd01__T,FH_HBP,FH_HBP,FH_HBP,HIBP,HIBP,HIBP,F33PILLSHYPAGE,F33PILLSHYPAGE,F33PILLSHYPAGE,F33PILLSHYPAGE,F33PILLSHYPAGE,F33PILLSHYPAGE	F33 Pills for Hypertension,F33 Pills for Hypertension,F33 Pills for Hypertension,HIGH BP EVER DIAGNOSED? Q10A,HIGH BP EVER DIAGNOSED? Q10A,HIGH BP EVER DIAGNOSED? Q10A,Age told of hypertension,Age told of hypertension,Age told of hypertension,Hypertension ever,Hypertension ever,Hypertension ever,Age told of hypertension,Age told of hypertension,Age told of hypertension,HYPERTENSION, DEFINITION 5,…	Hypertension,Hypertension,Hypertension,Hypertension,Hypertension,Hypertension,Hypertension,Hypertension,Hypertension,Hypertension,Hypertension,Hypertension,Hypertension,Hypertension,Hypertension,Hypertension,Hypertension,Hypertension,Hypertension,Hypertension,Hypertension,Hypertension,Hypertension,Hypertension,Hypertension,Hypertension,Hypertension,Hypertension,Hypertension,Hypertension,Hypertens…	None,None,None,None,None,None,Natural log,Natural log,Natural log,None,None,None,None,None,None,None,None,None,None,None,None,None,None,None,None,None,None,None,None,None,None,None,None,Natural log,Natural log,Natural log,None,None,None	0.004984,0.004984,0.004984,0.005325,0.005325,0.005325,0.01235,0.01235,0.01235,0.01415,0.01415,0.01415,0.01893,0.01893,0.01893,0.02425,0.02425,0.02425,0.2859,0.2859,0.2859,0.3359,0.3359,0.3359,0.3463,0.3463,0.3463,0.5792,0.5792,0.5792,0.6517,0.6517,0.6517,0.8204,0.8204,0.8204,0.8371,0.8371,0.8371	0.331459694797669,0.331459694797669,0.331459694797669,-0.205917770649141,-0.205917770649141,-0.205917770649141,0.09875,0.09875,0.09875,0.234281295724666,0.234281295724666,0.234281295724666,0.2549,0.2549,0.2549,-0.16581848469494,-0.16581848469494,-0.16581848469494,-0.0800177079860312,-0.0800177079860312,-0.0800177079860312,0.0723206615796261,0.0723206615796261,0.0723206615796261,0.436317571590929,…	0.118041201851022,0.118041201851022,0.118041201851022,0.0738850989053252,0.0738850989053252,0.0738850989053252,0.0394369009584665,0.0394369009584665,0.0394369009584665,0.0955080700059787,0.0955080700059787,0.0955080700059787,0.108514261387825,0.108514261387825,0.108514261387825,0.0735989723457347,0.0735989723457347,0.0735989723457347,0.0749931658725691,0.0749931658725691,0.0749931658725691,0.0751…	2.08921e+149	A	0.1285,0.1285,0.1285,0.134,0.134,0.134,0.1285,0.1285,0.1285,0.1285,0.1285,0.1285,0.1285,0.1285,0.1285,0.134,0.134,0.134,0.134,0.134,0.134,0.134,0.134,0.134,0.134,0.134,0.134,0.132,0.132,0.132,0.132,0.132,0.132,0.1285,0.1285,0.1285,0.1285,0.1285,0.1285	FINEMAPPING-CARDioGRAM-MICAD;FINEMAPPING-CARDioGRAM-MICAD
chr10:44024286	rs12355852	10	44704280	2	13	WHI,WHI,WHI,ARIC,ARIC,ARIC,WHI,WHI,WHI,WHI,WHI,WHI,WHI,WHI,WHI,ARIC,ARIC,ARIC,ARIC,ARIC,ARIC,ARIC,ARIC,ARIC,ARIC,ARIC,ARIC,MEC,MEC,MEC,MEC,MEC,MEC,WHI,WHI,WHI,WHI,WHI,WHI	F33pillshyp,F33pillshyp,F33pillshyp,hom10a,hom10a,hom10a,hyptage,hyptage,hyptage,hypt,hypt,hypt,hyptage,hyptage,hyptage,hypert05,hypert05,hypert05,hyptmd01__1,hyptmd01__1,hyptmd01__1,hyptmd01__T,hyptmd01__T,hyptmd01__T,hyptmd01__0,hyptmd01__0,hyptmd01__0,HIBP,HIBP,HIBP,FH_HBP,FH_HBP,FH_HBP,F33PILLSHYPAGE,F33PILLSHYPAGE,F33PILLSHYPAGE,F33PILLSHYPAGE,F33PILLSHYPAGE,F33PILLSHYPAGE	F33 Pills for Hypertension,F33 Pills for Hypertension,F33 Pills for Hypertension,HIGH BP EVER DIAGNOSED? Q10A,HIGH BP EVER DIAGNOSED? Q10A,HIGH BP EVER DIAGNOSED? Q10A,Age told of hypertension,Age told of hypertension,Age told of hypertension,Hypertension ever,Hypertension ever,Hypertension ever,Age told of hypertension,Age told of hypertension,Age told of hypertension,HYPERTENSION, DEFINITION 5,…	Hypertension,Hypertension,Hypertension,Hypertension,Hypertension,Hypertension,Hypertension,Hypertension,Hypertension,Hypertension,Hypertension,Hypertension,Hypertension,Hypertension,Hypertension,Hypertension,Hypertension,Hypertension,Hypertension,Hypertension,Hypertension,Hypertension,Hypertension,Hypertension,Hypertension,Hypertension,Hypertension,Hypertension,Hypertension,Hypertension,Hypertens…	None,None,None,None,None,None,Natural log,Natural log,Natural log,None,None,None,None,None,None,None,None,None,None,None,None,None,None,None,None,None,None,None,None,None,None,None,None,Natural log,Natural log,Natural log,None,None,None	0.004297,0.004297,0.004297,0.006757,0.006757,0.006757,0.009558,0.009558,0.009558,0.01117,0.01117,0.01117,0.01493,0.01493,0.01493,0.02913,0.02913,0.02913,0.3329,0.3329,0.3329,0.3477,0.3477,0.3477,0.3893,0.3893,0.3893,0.5822,0.5822,0.5822,0.6308,0.6308,0.6308,0.8657,0.8657,0.8657,0.8835,0.8835,0.8835	0.33718626735487,0.33718626735487,0.33718626735487,-0.200037562599735,-0.200037562599735,-0.200037562599735,0.1022,0.1022,0.1022,0.242161557149972,0.242161557149972,0.242161557149972,0.2641,0.2641,0.2641,-0.160403521493024,-0.160403521493024,-0.160403521493024,-0.0725706928348354,-0.0725706928348354,-0.0725706928348354,0.435023910349709,0.435023910349709,0.435023910349709,0.0648509723196163,0.064…	0.118103771402757,0.118103771402757,0.118103771402757,0.0738418466591859,0.0738418466591859,0.0738418466591859,0.0393986121819584,0.0393986121819584,0.0393986121819584,0.0954519342333353,0.0954519342333353,0.0954519342333353,0.108415435139573,0.108415435139573,0.108415435139573,0.0735121546714134,0.0735121546714134,0.0735121546714134,0.0749387575741794,0.0749387575741794,0.0749387575741794,0.4632…	2.08921e+149	G	0.1289,0.1289,0.1289,0.1343,0.1343,0.1343,0.1289,0.1289,0.1289,0.1289,0.1289,0.1289,0.1289,0.1289,0.1289,0.1343,0.1343,0.1343,0.1343,0.1343,0.1343,0.1343,0.1343,0.1343,0.1343,0.1343,0.1343,0.1329,0.1329,0.1329,0.1329,0.1329,0.1329,0.1289,0.1289,0.1289,0.1289,0.1289,0.1289	FINEMAPPING-CARDioGRAM-MICAD;FINEMAPPING-CARDioGRAM-MICAD
chr10:44035946	rs78288807	10	44715940	2	7	WHI,WHI,ARIC,ARIC,ARIC,ARIC,MEC,MEC,WHI,WHI,ARIC	crp,crp,crp,crp,crp,crp,X_crp,X_crp,crp,crp,log_crp	CRP,CRP,CRP,CRP,CRP,CRP,CRP,CRP,Log(CRP)	CRP,CRP,CRP,CRP,CRP,CRP,CRP,CRP,CRP,CRP,CRP	None,None,None,None,Natural log,Natural log,Natural log,None,Natural log,Natural log,None	4.408e-06,4.408e-06,0.006653,0.006653,0.01699,0.01699,0.05942,0.08045,0.09127,0.09127,0.4254	10.32,10.32,8.357,8.357,0.7309,0.7309,-0.3116,-1.39,0.2104,0.2104,0.2193	2.23618634886241,2.23618634886241,3.03559752996731,3.03559752996731,0.302775476387738,0.302775476387738,0.164780539397144,0.792926411865374,0.124497041420118,0.124497041420118,0.274812030075188	1.07011e+36	A	0.02111,0.02111,0.02001,0.02001,0.02001,0.02001,0.02312,0.02312,0.02111,0.02111,0.02001	FINEMAPPING-CARDioGRAM-MICAD;FINEMAPPING-CARDioGRAM-MICAD
chr10:44143142	rs2505741	10	44823136	2	15	WHI,WHI,WHI,WHI,WHI,WHI,WHI,WHI,ARIC,ARIC,ARIC,ARIC,ARIC,ARIC,ARIC,ARIC,ARIC,ARIC,ARIC,ARIC,WHI,WHI,WHI,WHI,WHI,WHI,WHI,WHI,WHI,WHI,WHI,WHI,MEC,MEC,MEC,MEC,ARIC,ARIC,ARIC,ARIC,MEC,MEC,MEC,MEC,ARIC,ARIC,ARIC,ARIC,WHI,WHI,WHI,WHI,MEC,MEC,MEC,MEC,MEC,MEC,MEC,MEC	f33diabtxage,f33diabtxage,f33diabtxage,f33diabtxage,f33diabtxage,f33diabtxage,f33diabtxage,f33diabtxage,diabts03__1,diabts03__1,diabts03__1,diabts03__1,diabts03__0,diabts03__0,diabts03__0,diabts03__0,momhistorydia,momhistorydia,momhistorydia,momhistorydia,f33diabtx,f33diabtx,f33diabtx,f33diabtx,diabage,diabage,diabage,diabage,diabage,diabage,diabage,diabage,DIABET,DIABET,DIABET,DIABET,diabts03__T…	F33 Age started treatment for diabetes,F33 Age started treatment for diabetes,F33 Age started treatment for diabetes,F33 Age started treatment for diabetes,F33 Age started treatment for diabetes,F33 Age started treatment for diabetes,F33 Age started treatment for diabetes,F33 Age started treatment for diabetes,New Maternal History of diabetes,New Maternal History of diabetes,New Maternal History …	Diabetes,Diabetes,Diabetes,Diabetes,Diabetes,Diabetes,Diabetes,Diabetes,Diabetes,Diabetes,Diabetes,Diabetes,Diabetes,Diabetes,Diabetes,Diabetes,Diabetes,Diabetes,Diabetes,Diabetes,Diabetes,Diabetes,Diabetes,Diabetes,Diabetes,Diabetes,Diabetes,Diabetes,Diabetes,Diabetes,Diabetes,Diabetes,Diabetes,Diabetes,Diabetes,Diabetes,Diabetes,Diabetes,Diabetes,Diabetes,Diabetes,Diabetes,Diabetes,Diabetes,Dia…	Natural log,Natural log,Natural log,Natural log,None,None,None,None,None,None,None,None,None,None,None,None,None,None,None,None,None,None,None,None,Natural log,Natural log,Natural log,Natural log,None,None,None,None,None,None,None,None,None,None,None,None,None,None,None,None,None,None,None,None,None,None,None,None,None,None,None,None,None,None,None,None	0.003661,0.003661,0.003661,0.003661,0.004167,0.004167,0.004167,0.004167,0.008076,0.008076,0.008076,0.008076,0.07086,0.07086,0.07086,0.07086,0.1479,0.1479,0.1479,0.1479,0.165,0.165,0.165,0.165,0.3721,0.3721,0.3721,0.3721,0.4226,0.4226,0.4226,0.4226,0.739,0.739,0.739,0.739,0.818,0.818,0.818,0.818,0.8972,0.8972,0.8972,0.8972,0.9574,0.9574,0.9574,0.9574,0.9735,0.9735,0.9735,0.9735,1,1,1,1,1,1,1,1	-0.02239,-0.02239,-0.02239,-0.02239,-1.481,-1.481,-1.481,-1.481,-0.211585602480481,-0.211585602480481,-0.211585602480481,-0.211585602480481,0.138021297897375,0.138021297897375,0.138021297897375,0.138021297897375,-0.112720870064119,-0.112720870064119,-0.11	0.00767832647462277,0.00767832647462277,0.00767832647462277,0.00767832647462277,0.515130434782609,0.515130434782609,0.515130434782609,0.515130434782609,0.079873764620793,0.079873764620793,0.079873764620793,0.079873764620793,0.0764237529885795,0.0764237529885795,0.0764237529885795,0.0764237529885795,0.07789970287776,0.07789970287776,0.07789970287776,0.07789970287776,0.0844641055266686,0.0844641055…	668,668,668,668,668,668,668,668,3430,3430,3430,3430,3430,3430,3430,3430,3042,3042,3042,3042,2089,2089,2089,2089,207,207,207,207,207,207,207,207,454,454,454,454,3430,3430,3430,3430,454,454,454,454,2704,2704,2704,2704,2086,2086,2086,2086,18,18,18,18,380,380,380,380	G	0.2106,0.2106,0.2106,0.2106,0.2106,0.2106,0.2106,0.2106,0.2065,0.2065,0.2065,0.2065,0.2065,0.2065,0.2065,0.2065,0.2065,0.2065,0.2065,0.2065,0.2106,0.2106,0.2106,0.2106,0.2106,0.2106,0.2106,0.2106,0.2106,0.2106,0.2106,0.2106,0.2191,0.2191,0.2191,0.2191,0.2065,0.2065,0.2065,0.2065,0.2191,0.2191,0.2191,0.2191,0.2065,0.2065,0.2065,0.2065,0.2106,0.2106,0.2106,0.2106,0.2191,0.2191,0.2191,0.2191,0.2191,…	FINEMAPPING-CARDioGRAM-MICAD;FINEMAPPING-CARDioGRAM-MICAD
chr10:44143350	rs2505742	10	44823344	2	15	WHI,WHI,WHI,WHI,WHI,WHI,WHI,WHI,ARIC,ARIC,ARIC,ARIC,ARIC,ARIC,ARIC,ARIC,ARIC,ARIC,ARIC,ARIC,WHI,WHI,WHI,WHI,WHI,WHI,WHI,WHI,WHI,WHI,WHI,WHI,MEC,MEC,MEC,MEC,ARIC,ARIC,ARIC,ARIC,MEC,MEC,MEC,MEC,ARIC,ARIC,ARIC,ARIC,WHI,WHI,WHI,WHI,MEC,MEC,MEC,MEC,MEC,MEC,MEC,MEC	f33diabtxage,f33diabtxage,f33diabtxage,f33diabtxage,f33diabtxage,f33diabtxage,f33diabtxage,f33diabtxage,diabts03__1,diabts03__1,diabts03__1,diabts03__1,diabts03__0,diabts03__0,diabts03__0,diabts03__0,momhistorydia,momhistorydia,momhistorydia,momhistorydia,f33diabtx,f33diabtx,f33diabtx,f33diabtx,diabage,diabage,diabage,diabage,diabage,diabage,diabage,diabage,DIABET,DIABET,DIABET,DIABET,diabts03__T…	F33 Age started treatment for diabetes,F33 Age started treatment for diabetes,F33 Age started treatment for diabetes,F33 Age started treatment for diabetes,F33 Age started treatment for diabetes,F33 Age started treatment for diabetes,F33 Age started treatment for diabetes,F33 Age started treatment for diabetes,New Maternal History of diabetes,New Maternal History of diabetes,New Maternal History …	Diabetes,Diabetes,Diabetes,Diabetes,Diabetes,Diabetes,Diabetes,Diabetes,Diabetes,Diabetes,Diabetes,Diabetes,Diabetes,Diabetes,Diabetes,Diabetes,Diabetes,Diabetes,Diabetes,Diabetes,Diabetes,Diabetes,Diabetes,Diabetes,Diabetes,Diabetes,Diabetes,Diabetes,Diabetes,Diabetes,Diabetes,Diabetes,Diabetes,Diabetes,Diabetes,Diabetes,Diabetes,Diabetes,Diabetes,Diabetes,Diabetes,Diabetes,Diabetes,Diabetes,Dia…	Natural log,Natural log,Natural log,Natural log,None,None,None,None,None,None,None,None,None,None,None,None,None,None,None,None,None,None,None,None,Natural log,Natural log,Natural log,Natural log,None,None,None,None,None,None,None,None,None,None,None,None,None,None,None,None,None,None,None,None,None,None,None,None,None,None,None,None,None,None,None,None	0.003661,0.003661,0.003661,0.003661,0.004167,0.004167,0.004167,0.004167,0.008076,0.008076,0.008076,0.008076,0.07086,0.07086,0.07086,0.07086,0.1479,0.1479,0.1479,0.1479,0.165,0.165,0.165,0.165,0.3721,0.3721,0.3721,0.3721,0.4226,0.4226,0.4226,0.4226,0.7512,0.7512,0.7512,0.7512,0.818,0.818,0.818,0.818,0.8804,0.8804,0.8804,0.8804,0.9574,0.9574,0.9574,0.9574,0.9735,0.9735,0.9735,0.9735,1,1,1,1,1,1,1,1	-0.02239,-0.02239,-0.02239,-0.02239,-1.481,-1.481,-1.481,-1.481,-0.211585602480481,-0.211585602480481,-0.211585602480481,-0.211585602480481,0.138021297897375,0.138021297897375,0.138021297897375,0.138021297897375,-0.112720870064119,-0.112720870064119,-0.11	0.00767832647462277,0.00767832647462277,0.00767832647462277,0.00767832647462277,0.515130434782609,0.515130434782609,0.515130434782609,0.515130434782609,0.079873764620793,0.079873764620793,0.079873764620793,0.079873764620793,0.0764237529885795,0.0764237529885795,0.0764237529885795,0.0764237529885795,0.07789970287776,0.07789970287776,0.07789970287776,0.07789970287776,0.0844641055266686,0.0844641055…	668,668,668,668,668,668,668,668,3430,3430,3430,3430,3430,3430,3430,3430,3042,3042,3042,3042,2089,2089,2089,2089,207,207,207,207,207,207,207,207,455,455,455,455,3430,3430,3430,3430,455,455,455,455,2704,2704,2704,2704,2086,2086,2086,2086,18,18,18,18,381,381,381,381	G	0.2106,0.2106,0.2106,0.2106,0.2106,0.2106,0.2106,0.2106,0.2065,0.2065,0.2065,0.2065,0.2065,0.2065,0.2065,0.2065,0.2065,0.2065,0.2065,0.2065,0.2106,0.2106,0.2106,0.2106,0.2106,0.2106,0.2106,0.2106,0.2106,0.2106,0.2106,0.2106,0.2187,0.2187,0.2187,0.2187,0.2065,0.2065,0.2065,0.2065,0.2187,0.2187,0.2187,0.2187,0.2065,0.2065,0.2065,0.2065,0.2106,0.2106,0.2106,0.2106,0.2187,0.2187,0.2187,0.2187,0.2187,…	FINEMAPPING-CARDioGRAM-MICAD;FINEMAPPING-CARDioGRAM-MICAD
chr10:44171123	rs197454	10	44851117	2	13	ARIC,ARIC,ARIC,MEC,MEC,MEC,MEC,MEC,MEC,ARIC,ARIC,ARIC,WHI,WHI,WHI,WHI,WHI,WHI,WHI,WHI,WHI,WHI,WHI,WHI,ARIC,ARIC,ARIC,ARIC,ARIC,ARIC,WHI,WHI,WHI,ARIC,ARIC,ARIC,WHI,WHI,WHI	hyptmd01__T,hyptmd01__T,hyptmd01__T,HIBP,HIBP,HIBP,FH_HBP,FH_HBP,FH_HBP,hom10a,hom10a,hom10a,hypt,hypt,hypt,F33PILLSHYPAGE,F33PILLSHYPAGE,F33PILLSHYPAGE,F33PILLSHYPAGE,F33PILLSHYPAGE,F33PILLSHYPAGE,F33pillshyp,F33pillshyp,F33pillshyp,hypert05,hypert05,hypert05,hyptmd01__0,hyptmd01__0,hyptmd01__0,hyptage,hyptage,hyptage,hyptmd01__1,hyptmd01__1,hyptmd01__1,hyptage,hyptage,hyptage	High blood pressure reported at baseline,High blood pressure reported at baseline,High blood pressure reported at baseline,Family history of hypertension reported in 1st degree relative - Qx2,Family history of hypertension reported in 1st degree relative - Qx2,Family history of hypertension reported in 1st degree relative - Qx2,HIGH BP EVER DIAGNOSED? Q10A,HIGH BP EVER DIAGNOSED? Q10A,HIGH BP EVE…	Hypertension,Hypertension,Hypertension,Hypertension,Hypertension,Hypertension,Hypertension,Hypertension,Hypertension,Hypertension,Hypertension,Hypertension,Hypertension,Hypertension,Hypertension,Hypertension,Hypertension,Hypertension,Hypertension,Hypertension,Hypertension,Hypertension,Hypertension,Hypertension,Hypertension,Hypertension,Hypertension,Hypertension,Hypertension,Hypertension,Hypertens…	None,None,None,None,None,None,None,None,None,None,None,None,None,None,None,Natural log,Natural log,Natural log,None,None,None,None,None,None,None,None,None,None,None,None,Natural log,Natural log,Natural log,None,None,None,None,None,None	0.002444,0.002444,0.002444,0.006752,0.006752,0.006752,0.1811,0.1811,0.1811,0.3717,0.3717,0.3717,0.401,0.401,0.401,0.4733,0.4733,0.4733,0.4805,0.4805,0.4805,0.528,0.528,0.528,0.5767,0.5767,0.5767,0.7438,0.7438,0.7438,0.7525,0.7525,0.7525,0.7779,0.7779,0.7779,0.9623,0.9623,0.9623	1.1069110914828,1.1069110914828,1.1069110914828,0.517602608045014,0.517602608045014,0.517602608045014,0.248421358498478,0.248421358498478,0.248421358498478,0.0601539228197471,0.0601539228197471,0.0601539228197471,0.0723206615796261,0.0723206615796261,0.0723206615796261,-0.003635,-0.003635,-0.003635,-0.2343,-0.2343,-0.2343,0.0639133257436529,0.0639133257436529,0.0639133257436529,0.0372957847436969…	0.365317191908516,0.365317191908516,0.365317191908516,0.191067777056115,0.191067777056115,0.191067777056115,0.185805054972684,0.185805054972684,0.185805054972684,0.0673465324896408,0.0673465324896408,0.0673465324896408,0.086106276437226,0.086106276437226,0.086106276437226,0.00506761466610902,0.00506761466610902,0.00506761466610902,0.332010769448774,0.332010769448774,0.332010769448774,0.1012889472…	3.43034e+149	A	0.1651,0.1651,0.1651,0.1667,0.1667,0.1667,0.1667,0.1667,0.1667,0.1651,0.1651,0.1651,0.1614,0.1614,0.1614,0.1614,0.1614,0.1614,0.1614,0.1614,0.1614,0.1614,0.1614,0.1614,0.1651,0.1651,0.1651,0.1651,0.1651,0.1651,0.1614,0.1614,0.1614,0.1651,0.1651,0.1651,0.1614,0.1614,0.1614	FINEMAPPING-CARDioGRAM-MICAD
chr10:63066046	rs10994843	10	63396040	2	15	ARIC,ARIC,ARIC,ARIC,ARIC,ARIC,ARIC,ARIC,MEC,MEC,MEC,MEC,MEC,MEC,MEC,MEC,WHI,WHI,WHI,WHI,WHI,WHI,WHI,WHI,WHI,WHI,WHI,WHI,ARIC,ARIC,ARIC,ARIC,WHI,WHI,WHI,WHI,WHI,WHI,WHI,WHI,ARIC,ARIC,ARIC,ARIC,WHI,WHI,WHI,WHI,ARIC,ARIC,ARIC,ARIC,MEC,MEC,MEC,MEC,MEC,MEC,MEC,MEC	diabts03__1,diabts03__1,diabts03__1,diabts03__1,diabts03__0,diabts03__0,diabts03__0,diabts03__0,DIABET,DIABET,DIABET,DIABET,FH_DIAB,FH_DIAB,FH_DIAB,FH_DIAB,f33diabtxage,f33diabtxage,f33diabtxage,f33diabtxage,f33diabtxage,f33diabtxage,f33diabtxage,f33diabtxage,diabage,diabage,diabage,diabage,momhistorydia,momhistorydia,momhistorydia,momhistorydia,f33diabtx,f33diabtx,f33diabtx,f33diabtx,diabage,dia…	Diabetes reported at baseline,Diabetes reported at baseline,Diabetes reported at baseline,Diabetes reported at baseline,Family history of diabetes reported in 1st degree relative - Qx2,Family history of diabetes reported in 1st degree relative - Qx2,Family history of diabetes reported in 1st degree relative - Qx2,Family history of diabetes reported in 1st degree relative - Qx2,F33 Age started tre…	Diabetes,Diabetes,Diabetes,Diabetes,Diabetes,Diabetes,Diabetes,Diabetes,Diabetes,Diabetes,Diabetes,Diabetes,Diabetes,Diabetes,Diabetes,Diabetes,Diabetes,Diabetes,Diabetes,Diabetes,Diabetes,Diabetes,Diabetes,Diabetes,Diabetes,Diabetes,Diabetes,Diabetes,Diabetes,Diabetes,Diabetes,Diabetes,Diabetes,Diabetes,Diabetes,Diabetes,Diabetes,Diabetes,Diabetes,Diabetes,Diabetes,Diabetes,Diabetes,Diabetes,Dia…	None,None,None,None,None,None,None,None,None,None,None,None,None,None,None,None,Natural log,Natural log,Natural log,Natural log,None,None,None,None,Natural log,Natural log,Natural log,Natural log,None,None,None,None,None,None,None,None,None,None,None,None,None,None,None,None,None,None,None,None,None,None,None,None,None,None,None,None,None,None,None,None	0.001199,0.001199,0.001199,0.001199,0.005338,0.005338,0.005338,0.005338,0.008185,0.008185,0.008185,0.008185,0.1406,0.1406,0.1406,0.1406,0.3241,0.3241,0.3241,0.3241,0.327,0.327,0.327,0.327,0.4655,0.4655,0.4655,0.4655,0.5309,0.5309,0.5309,0.5309,0.5351,0.5351,0.5351,0.5351,0.5509,0.5509,0.5509,0.5509,0.5579,0.5579,0.5579,0.5579,0.641,0.641,0.641,0.641,0.8509,0.8509,0.8509,0.8509,1,1,1,1,1,1,1,1	0.311154428636923,0.311154428636923,0.311154428636923,0.311154428636923,-0.258900271026329,-0.258900271026329,-0.258900271026329,-0.258900271026329,0.698134722070984,0.698134722070984,0.698134722070984,0.698134722070984,0.332894415273329,0.332894415273329,0.332894415273329,0.332894415273329,-0.009496,-0.009496,-0.009496,-0.009496,-0.6335,-0.6335,-0.6335,-0.6335,-0.02305,-0.02305,-0.02305,-0.02305…	0.0960649671617546,0.0960649671617546,0.0960649671617546,0.0960649671617546,0.0929290276476414,0.0929290276476414,0.0929290276476414,0.0929290276476414,0.264044902447422,0.264044902447422,0.264044902447422,0.264044902447422,0.225844243740386,0.225844243740386,0.225844243740386,0.225844243740386,0.00962302391568707,0.00962302391568707,0.00962302391568707,0.00962302391568707,0.645835457233153,0.645…	3430,3430,3430,3430,3430,3430,3430,3430,455,455,455,455,455,455,455,455,668,668,668,668,668,668,668,668,207,207,207,207,3042,3042,3042,3042,2089,2089,2089,2089,207,207,207,207,2704,2704,2704,2704,2086,2086,2086,2086,3430,3430,3430,3430,18,18,18,18,381,381,381,381	T	0.1044,0.1044,0.1044,0.1044,0.1044,0.1044,0.1044,0.1044,0.1069,0.1069,0.1069,0.1069,0.1069,0.1069,0.1069,0.1069,0.102,0.102,0.102,0.102,0.102,0.102,0.102,0.102,0.102,0.102,0.102,0.102,0.1044,0.1044,0.1044,0.1044,0.102,0.102,0.102,0.102,0.102,0.102,0.102,0.102,0.1044,0.1044,0.1044,0.1044,0.102,0.102,0.102,0.102,0.1044,0.1044,0.1044,0.1044,0.1069,0.1069,0.1069,0.1069,0.1069,0.1069,0.1069,0.1069	FINEMAPPING-ICBP_GWAS-DBP
chr10:63071553	rs7085343	10	63401547	2	15	ARIC,ARIC,ARIC,ARIC,ARIC,ARIC,ARIC,ARIC,MEC,MEC,MEC,MEC,MEC,MEC,MEC,MEC,WHI,WHI,WHI,WHI,WHI,WHI,WHI,WHI,WHI,WHI,WHI,WHI,WHI,WHI,WHI,WHI,ARIC,ARIC,ARIC,ARIC,WHI,WHI,WHI,WHI,ARIC,ARIC,ARIC,ARIC,ARIC,ARIC,ARIC,ARIC,WHI,WHI,WHI,WHI,MEC,MEC,MEC,MEC,MEC,MEC,MEC,MEC	diabts03__1,diabts03__1,diabts03__1,diabts03__1,diabts03__0,diabts03__0,diabts03__0,diabts03__0,DIABET,DIABET,DIABET,DIABET,FH_DIAB,FH_DIAB,FH_DIAB,FH_DIAB,f33diabtx,f33diabtx,f33diabtx,f33diabtx,f33diabtxage,f33diabtxage,f33diabtxage,f33diabtxage,diabage,diabage,diabage,diabage,f33diabtxage,f33diabtxage,f33diabtxage,f33diabtxage,diabts03__T,diabts03__T,diabts03__T,diabts03__T,diabage,diabage,dia…	Diabetes reported at baseline,Diabetes reported at baseline,Diabetes reported at baseline,Diabetes reported at baseline,Family history of diabetes reported in 1st degree relative - Qx2,Family history of diabetes reported in 1st degree relative - Qx2,Family history of diabetes reported in 1st degree relative - Qx2,Family history of diabetes reported in 1st degree relative - Qx2,F33 treated diabete…	Diabetes,Diabetes,Diabetes,Diabetes,Diabetes,Diabetes,Diabetes,Diabetes,Diabetes,Diabetes,Diabetes,Diabetes,Diabetes,Diabetes,Diabetes,Diabetes,Diabetes,Diabetes,Diabetes,Diabetes,Diabetes,Diabetes,Diabetes,Diabetes,Diabetes,Diabetes,Diabetes,Diabetes,Diabetes,Diabetes,Diabetes,Diabetes,Diabetes,Diabetes,Diabetes,Diabetes,Diabetes,Diabetes,Diabetes,Diabetes,Diabetes,Diabetes,Diabetes,Diabetes,Dia…	None,None,None,None,None,None,None,None,None,None,None,None,None,None,None,None,None,None,None,None,Natural log,Natural log,Natural log,Natural log,Natural log,Natural log,Natural log,Natural log,None,None,None,None,None,None,None,None,None,None,None,None,None,None,None,None,None,None,None,None,None,None,None,None,None,None,None,None,None,None,None,None	0.002515,0.002515,0.002515,0.002515,0.006602,0.006602,0.006602,0.006602,0.006917,0.006917,0.006917,0.006917,0.1348,0.1348,0.1348,0.1348,0.3442,0.3442,0.3442,0.3442,0.3998,0.3998,0.3998,0.3998,0.4137,0.4137,0.4137,0.4137,0.4183,0.4183,0.4183,0.4183,0.4465,0.4465,0.4465,0.4465,0.5278,0.5278,0.5278,0.5278,0.5358,0.5358,0.5358,0.5358,0.6189,0.6189,0.6189,0.6189,0.7666,0.7666,0.7666,0.7666,1,1,1,1,1,1…	0.288181947493432,0.288181947493432,0.288181947493432,0.288181947493432,-0.250001005484092,-0.250001005484092,-0.250001005484092,-0.250001005484092,0.714908672341458,0.714908672341458,0.714908672341458,0.714908672341458,0.337899788612398,0.337899788612398,0.337899788612398,0.337899788612398,0.102556588325092,0.102556588325092,0.102556588325092,0.102556588325092,-0.007962,-0.007962,-0.007962,-0.00…	0.0953613327244977,0.0953613327244977,0.0953613327244977,0.0953613327244977,0.0920474983372947,0.0920474983372947,0.0920474983372947,0.0920474983372947,0.264682959030529,0.264682959030529,0.264682959030529,0.264682959030529,0.225868842655346,0.225868842655346,0.225868842655346,0.225868842655346,0.108433694570831,0.108433694570831,0.108433694570831,0.108433694570831,0.00945044510385757,0.009450445…	3414,3414,3414,3414,3414,3414,3414,3414,453,453,453,453,453,453,453,453,2085,2085,2085,2085,667,667,667,667,206,206,206,206,667,667,667,667,3414,3414,3414,3414,206,206,206,206,3030,3030,3030,3030,2694,2694,2694,2694,2082,2082,2082,2082,18,18,18,18,379,379,379,379	A	0.1077,0.1077,0.1077,0.1077,0.1077,0.1077,0.1077,0.1077,0.1074,0.1074,0.1074,0.1074,0.1074,0.1074,0.1074,0.1074,0.1064,0.1064,0.1064,0.1064,0.1064,0.1064,0.1064,0.1064,0.1064,0.1064,0.1064,0.1064,0.1064,0.1064,0.1064,0.1064,0.1077,0.1077,0.1077,0.1077,0.1064,0.1064,0.1064,0.1064,0.1077,0.1077,0.1077,0.1077,0.1077,0.1077,0.1077,0.1077,0.1064,0.1064,0.1064,0.1064,0.1074,0.1074,0.1074,0.1074,0.1074,…	FINEMAPPING-ICBP_GWAS-DBP
chr10:63071692	rs10160198	10	63401686	2	15	ARIC,ARIC,ARIC,ARIC,ARIC,ARIC,ARIC,ARIC,MEC,MEC,MEC,MEC,MEC,MEC,MEC,MEC,WHI,WHI,WHI,WHI,WHI,WHI,WHI,WHI,WHI,WHI,WHI,WHI,ARIC,ARIC,ARIC,ARIC,WHI,WHI,WHI,WHI,WHI,WHI,WHI,WHI,ARIC,ARIC,ARIC,ARIC,WHI,WHI,WHI,WHI,ARIC,ARIC,ARIC,ARIC,MEC,MEC,MEC,MEC,MEC,MEC,MEC,MEC	diabts03__1,diabts03__1,diabts03__1,diabts03__1,diabts03__0,diabts03__0,diabts03__0,diabts03__0,DIABET,DIABET,DIABET,DIABET,FH_DIAB,FH_DIAB,FH_DIAB,FH_DIAB,f33diabtxage,f33diabtxage,f33diabtxage,f33diabtxage,f33diabtxage,f33diabtxage,f33diabtxage,f33diabtxage,diabage,diabage,diabage,diabage,momhistorydia,momhistorydia,momhistorydia,momhistorydia,f33diabtx,f33diabtx,f33diabtx,f33diabtx,diabage,dia…	Diabetes reported at baseline,Diabetes reported at baseline,Diabetes reported at baseline,Diabetes reported at baseline,Family history of diabetes reported in 1st degree relative - Qx2,Family history of diabetes reported in 1st degree relative - Qx2,Family history of diabetes reported in 1st degree relative - Qx2,Family history of diabetes reported in 1st degree relative - Qx2,F33 Age started tre…	Diabetes,Diabetes,Diabetes,Diabetes,Diabetes,Diabetes,Diabetes,Diabetes,Diabetes,Diabetes,Diabetes,Diabetes,Diabetes,Diabetes,Diabetes,Diabetes,Diabetes,Diabetes,Diabetes,Diabetes,Diabetes,Diabetes,Diabetes,Diabetes,Diabetes,Diabetes,Diabetes,Diabetes,Diabetes,Diabetes,Diabetes,Diabetes,Diabetes,Diabetes,Diabetes,Diabetes,Diabetes,Diabetes,Diabetes,Diabetes,Diabetes,Diabetes,Diabetes,Diabetes,Dia…	None,None,None,None,None,None,None,None,None,None,None,None,None,None,None,None,Natural log,Natural log,Natural log,Natural log,None,None,None,None,Natural log,Natural log,Natural log,Natural log,None,None,None,None,None,None,None,None,None,None,None,None,None,None,None,None,None,None,None,None,None,None,None,None,None,None,None,None,None,None,None,None	0.0009797,0.0009797,0.0009797,0.0009797,0.004349,0.004349,0.004349,0.004349,0.008185,0.008185,0.008185,0.008185,0.1406,0.1406,0.1406,0.1406,0.3241,0.3241,0.3241,0.3241,0.327,0.327,0.327,0.327,0.4655,0.4655,0.4655,0.4655,0.4791,0.4791,0.4791,0.4791,0.4897,0.4897,0.4897,0.4897,0.5509,0.5509,0.5509,0.5509,0.6158,0.6158,0.6158,0.6158,0.6659,0.6659,0.6659,0.6659,0.8467,0.8467,0.8467,0.8467,1,1,1,1,1,1…	0.317726193800158,0.317726193800158,0.317726193800158,0.317726193800158,-0.265659688417288,-0.265659688417288,-0.265659688417288,-0.265659688417288,0.698134722070984,0.698134722070984,0.698134722070984,0.698134722070984,0.332894415273329,0.332894415273329,0.332894415273329,0.332894415273329,-0.009496,-0.009496,-0.009496,-0.009496,-0.6335,-0.6335,-0.6335,-0.6335,-0.02305,-0.02305,-0.02305,-0.02305…	0.0963975102549022,0.0963975102549022,0.0963975102549022,0.0963975102549022,0.0931485583510828,0.0931485583510828,0.0931485583510828,0.0931485583510828,0.264044902447422,0.264044902447422,0.264044902447422,0.264044902447422,0.225844243740386,0.225844243740386,0.225844243740386,0.225844243740386,0.00962302391568707,0.00962302391568707,0.00962302391568707,0.00962302391568707,0.645835457233153,0.645…	3427,3427,3427,3427,3427,3427,3427,3427,455,455,455,455,455,455,455,455,668,668,668,668,668,668,668,668,207,207,207,207,3039,3039,3039,3039,2089,2089,2089,2089,207,207,207,207,2702,2702,2702,2702,2086,2086,2086,2086,3427,3427,3427,3427,18,18,18,18,381,381,381,381	G	0.1041,0.1041,0.1041,0.1041,0.1041,0.1041,0.1041,0.1041,0.1069,0.1069,0.1069,0.1069,0.1069,0.1069,0.1069,0.1069,0.1016,0.1016,0.1016,0.1016,0.1016,0.1016,0.1016,0.1016,0.1016,0.1016,0.1016,0.1016,0.1041,0.1041,0.1041,0.1041,0.1016,0.1016,0.1016,0.1016,0.1016,0.1016,0.1016,0.1016,0.1041,0.1041,0.1041,0.1041,0.1016,0.1016,0.1016,0.1016,0.1041,0.1041,0.1041,0.1041,0.1069,0.1069,0.1069,0.1069,0.1069,…	FINEMAPPING-ICBP_GWAS-DBP
chr10:63077192	rs10994850	10	63407186	2	15	MEC,MEC,MEC,MEC,ARIC,ARIC,ARIC,ARIC,ARIC,ARIC,ARIC,ARIC,WHI,WHI,WHI,WHI,MEC,MEC,MEC,MEC,WHI,WHI,WHI,WHI,ARIC,ARIC,ARIC,ARIC,ARIC,ARIC,ARIC,ARIC,WHI,WHI,WHI,WHI,ARIC,ARIC,ARIC,ARIC,WHI,WHI,WHI,WHI,WHI,WHI,WHI,WHI,WHI,WHI,WHI,WHI,MEC,MEC,MEC,MEC,MEC,MEC,MEC,MEC	DIABET,DIABET,DIABET,DIABET,diabts03__1,diabts03__1,diabts03__1,diabts03__1,diabts03__0,diabts03__0,diabts03__0,diabts03__0,f33diabtx,f33diabtx,f33diabtx,f33diabtx,FH_DIAB,FH_DIAB,FH_DIAB,FH_DIAB,diabage,diabage,diabage,diabage,momhistorydia,momhistorydia,momhistorydia,momhistorydia,diabts03__T,diabts03__T,diabts03__T,diabts03__T,diabage,diabage,diabage,diabage,dadhistorydia,dadhistorydia,dadhist…	Diabetes reported at baseline,Diabetes reported at baseline,Diabetes reported at baseline,Diabetes reported at baseline,F33 treated diabetes,F33 treated diabetes,F33 treated diabetes,F33 treated diabetes,Family history of diabetes reported in 1st degree relative - Qx2,Family history of diabetes reported in 1st degree relative - Qx2,Family history of diabetes reported in 1st degree relative - Qx2,…	Diabetes,Diabetes,Diabetes,Diabetes,Diabetes,Diabetes,Diabetes,Diabetes,Diabetes,Diabetes,Diabetes,Diabetes,Diabetes,Diabetes,Diabetes,Diabetes,Diabetes,Diabetes,Diabetes,Diabetes,Diabetes,Diabetes,Diabetes,Diabetes,Diabetes,Diabetes,Diabetes,Diabetes,Diabetes,Diabetes,Diabetes,Diabetes,Diabetes,Diabetes,Diabetes,Diabetes,Diabetes,Diabetes,Diabetes,Diabetes,Diabetes,Diabetes,Diabetes,Diabetes,Dia…	None,None,None,None,None,None,None,None,None,None,None,None,None,None,None,None,None,None,None,None,Natural log,Natural log,Natural log,Natural log,None,None,None,None,None,None,None,None,None,None,None,None,None,None,None,None,None,None,None,None,Natural log,Natural log,Natural log,Natural log,None,None,None,None,None,None,None,None,None,None,None,None	0.005292,0.005292,0.005292,0.005292,0.005916,0.005916,0.005916,0.005916,0.008463,0.008463,0.008463,0.008463,0.1575,0.1575,0.1575,0.1575,0.2361,0.2361,0.2361,0.2361,0.422,0.422,0.422,0.422,0.4335,0.4335,0.4335,0.4335,0.5109,0.5109,0.5109,0.5109,0.5164,0.5164,0.5164,0.5164,0.5868,0.5868,0.5868,0.5868,0.5982,0.5982,0.5982,0.5982,0.6691,0.6691,0.6691,0.6691,0.7196,0.7196,0.7196,0.7196,1,1,1,1,1,1,1,1	0.723676385594768,0.723676385594768,0.723676385594768,0.723676385594768,0.258510695151501,0.258510695151501,0.258510695151501,0.258510695151501,-0.238130293622533,-0.238130293622533,-0.238130293622533,-0.238130293622533,0.149281702715754,0.149281702715754,0.149281702715754,0.149281702715754,0.263901543786378,0.263901543786378,0.263901543786378,0.263901543786378,-0.02342,-0.02342,-0.02342,-0.02342…	0.259475218929641,0.259475218929641,0.259475218929641,0.259475218929641,0.0939355723660978,0.0939355723660978,0.0939355723660978,0.0939355723660978,0.0904406736128117,0.0904406736128117,0.0904406736128117,0.0904406736128117,0.105648763422332,0.105648763422332,0.105648763422332,0.105648763422332,0.222701724714243,0.222701724714243,0.222701724714243,0.222701724714243,0.0291076311210539,0.0291076311…	452,452,452,452,3396,3396,3396,3396,3396,3396,3396,3396,2088,2088,2088,2088,452,452,452,452,207,207,207,207,3010,3010,3010,3010,3396,3396,3396,3396,207,207,207,207,2677,2677,2677,2677,2085,2085,2085,2085,667,667,667,667,667,667,667,667,18,18,18,18,378,378,378,378	A	0.1153,0.1153,0.1153,0.1153,0.1129,0.1129,0.1129,0.1129,0.1129,0.1129,0.1129,0.1129,0.1118,0.1118,0.1118,0.1118,0.1153,0.1153,0.1153,0.1153,0.1118,0.1118,0.1118,0.1118,0.1129,0.1129,0.1129,0.1129,0.1129,0.1129,0.1129,0.1129,0.1118,0.1118,0.1118,0.1118,0.1129,0.1129,0.1129,0.1129,0.1118,0.1118,0.1118,0.1118,0.1118,0.1118,0.1118,0.1118,0.1118,0.1118,0.1118,0.1118,0.1153,0.1153,0.1153,0.1153,0.1153,…	FINEMAPPING-ICBP_GWAS-DBP
chr10:63086952	rs74156242	10	63416946	2	11	WHI,WHI,MEC,MEC,MEC,MEC,WHI,WHI,WHI,WHI,ARIC,ARIC,ARIC,ARIC,ARIC,ARIC,MEC,MEC,WHI,WHI,WHI,WHI,WHI,WHI,ARIC,ARIC	strkrel,strkrel,STROKE,STROKE,STROKE,STROKE,stroke,stroke,stroke,stroke,in07dpp,in07dpp,in07dp,in07dp,momhistorystr,momhistorystr,FH_STROKE,FH_STROKE,stroke_age,stroke_age,stroke_age,stroke_age,stroke_f2,stroke_f2,dadhistorystr,dadhistorystr	relative with stroke,relative with stroke,Stroke reported at baseline,Stroke reported at baseline,Stroke reported at baseline,Stroke reported at baseline,stroke,stroke,stroke,stroke,Def/Prob/Poss Inc. Stroke by 2007,Def/Prob/Poss Inc. Stroke by 2007,Def/Prob Incident Stroke by 2007,Def/Prob Incident Stroke by 2007,New Maternal History of Stroke,New Maternal History of Stroke,Family history of str…	Stroke,Stroke,Stroke,Stroke,Stroke,Stroke,Stroke,Stroke,Stroke,Stroke,Stroke,Stroke,Stroke,Stroke,Stroke,Stroke,Stroke,Stroke,Stroke,Stroke,Stroke,Stroke,Stroke,Stroke,Stroke,Stroke	None,None,None,None,None,None,None,None,None,None,None,None,None,None,None,None,None,None,Natural log,Natural log,None,None,None,None,None,None	0.003901,0.003901,0.007628,0.007628,0.007628,0.007628,0.06514,0.06514,0.06514,0.06514,0.1698,0.1698,0.2174,0.2174,0.3037,0.3037,0.3826,0.3826,0.3939,0.3939,0.423,0.423,0.5635,0.5635,0.7235,0.7235	0.439544421761027,0.439544421761027,1.79525335848231,1.79525335848231,1.79525335848231,1.79525335848231,-1.32651715708403,-1.32651715708403,-1.32651715708403,-1.32651715708403,0.224742272677907,0.224742272677907,0.20375683751402,0.20375683751402,-0.164756725614483,-0.164756725614483,-0.381406843015094,-0.381406843015094,0.0715,0.0715,4.581,4.581,-0.593663902074995,-0.593663902074995,-0.0579469599…	0.15230229444249,0.15230229444249,0.672883567647043,0.672883567647043,0.672883567647043,0.672883567647043,0.7193693910434,0.7193693910434,0.7193693910434,0.7193693910434,0.163687015788716,0.163687015788716,0.165118993123193,0.165118993123193,0.160113435971315,0.160113435971315,0.436842106305227,0.436842106305227,0.0833527628817906,0.0833527628817906,5.68503350707372,5.68503350707372,1.02763355041…	1934,1934,455,455,455,455,2089,2089,2089,2089,3339,3339,3339,3339,3043,3043,455,455,76,76,76,76,2089,2089,2721,2721	G	0.04893,0.04893,0.04624,0.04624,0.04624,0.04624,0.04893,0.04893,0.04893,0.04893,0.05399,0.05399,0.05399,0.05399,0.05399,0.05399,0.04624,0.04624,0.04893,0.04893,0.04893,0.04893,0.04893,0.04893,0.05399,0.05399	FINEMAPPING-ICBP_GWAS-DBP
chr10:63158224	rs7070977	10	63488218	2	15	MEC,MEC,MEC,MEC,ARIC,ARIC,ARIC,ARIC,ARIC,ARIC,ARIC,ARIC,MEC,MEC,MEC,MEC,ARIC,ARIC,ARIC,ARIC,WHI,WHI,WHI,WHI,ARIC,ARIC,ARIC,ARIC,WHI,WHI,WHI,WHI,ARIC,ARIC,ARIC,ARIC,WHI,WHI,WHI,WHI,WHI,WHI,WHI,WHI,WHI,WHI,WHI,WHI,WHI,WHI,WHI,WHI,MEC,MEC,MEC,MEC,MEC,MEC,MEC,MEC	DIABET,DIABET,DIABET,DIABET,diabts03__1,diabts03__1,diabts03__1,diabts03__1,diabts03__0,diabts03__0,diabts03__0,diabts03__0,FH_DIAB,FH_DIAB,FH_DIAB,FH_DIAB,dadhistorydia,dadhistorydia,dadhistorydia,dadhistorydia,diabage,diabage,diabage,diabage,diabts03__T,diabts03__T,diabts03__T,diabts03__T,diabage,diabage,diabage,diabage,momhistorydia,momhistorydia,momhistorydia,momhistorydia,f33diabtx,f33diabtx…	Diabetes reported at baseline,Diabetes reported at baseline,Diabetes reported at baseline,Diabetes reported at baseline,Family history of diabetes reported in 1st degree relative - Qx2,Family history of diabetes reported in 1st degree relative - Qx2,Family history of diabetes reported in 1st degree relative - Qx2,Family history of diabetes reported in 1st degree relative - Qx2,New Paternal Histor…	Diabetes,Diabetes,Diabetes,Diabetes,Diabetes,Diabetes,Diabetes,Diabetes,Diabetes,Diabetes,Diabetes,Diabetes,Diabetes,Diabetes,Diabetes,Diabetes,Diabetes,Diabetes,Diabetes,Diabetes,Diabetes,Diabetes,Diabetes,Diabetes,Diabetes,Diabetes,Diabetes,Diabetes,Diabetes,Diabetes,Diabetes,Diabetes,Diabetes,Diabetes,Diabetes,Diabetes,Diabetes,Diabetes,Diabetes,Diabetes,Diabetes,Diabetes,Diabetes,Diabetes,Dia…	None,None,None,None,None,None,None,None,None,None,None,None,None,None,None,None,None,None,None,None,Natural log,Natural log,Natural log,Natural log,None,None,None,None,None,None,None,None,None,None,None,None,None,None,None,None,Natural log,Natural log,Natural log,Natural log,None,None,None,None,None,None,None,None,None,None,None,None,None,None,None,None	0.0002199,0.0002199,0.0002199,0.0002199,0.004661,0.004661,0.004661,0.004661,0.02136,0.02136,0.02136,0.02136,0.07133,0.07133,0.07133,0.07133,0.1228,0.1228,0.1228,0.1228,0.2061,0.2061,0.2061,0.2061,0.2151,0.2151,0.2151,0.2151,0.2951,0.2951,0.2951,0.2951,0.3726,0.3726,0.3726,0.3726,0.3753,0.3753,0.3753,0.3753,0.5604,0.5604,0.5604,0.5604,0.7003,0.7003,0.7003,0.7003,0.8966,0.8966,0.8966,0.8966,1,1,1,1…	0.935701125393978,0.935701125393978,0.935701125393978,0.935701125393978,0.247641022914597,0.247641022914597,0.247641022914597,0.247641022914597,-0.194799078305067,-0.194799078305067,-0.194799078305067,-0.194799078305067,0.396087946295567,0.396087946295567,0.396087946295567,0.396087946295567,-0.218280395648222,-0.218280395648222,-0.218280395648222,-0.218280395648222,-0.03905,-0.03905,-0.03905,-0.0…	0.253234404707437,0.253234404707437,0.253234404707437,0.253234404707437,0.0875056618072781,0.0875056618072781,0.0875056618072781,0.0875056618072781,0.0846216673783959,0.0846216673783959,0.0846216673783959,0.0846216673783959,0.219682721184452,0.219682721184452,0.219682721184452,0.219682721184452,0.141464935611291,0.141464935611291,0.141464935611291,0.141464935611291,0.0307722616233255,0.0307722616…	455,455,455,455,3430,3430,3430,3430,3430,3430,3430,3430,455,455,455,455,2704,2704,2704,2704,207,207,207,207,3430,3430,3430,3430,207,207,207,207,3042,3042,3042,3042,2089,2089,2089,2089,668,668,668,668,668,668,668,668,2086,2086,2086,2086,18,18,18,18,381,381,381,381	G	0.1185,0.1185,0.1185,0.1185,0.1266,0.1266,0.1266,0.1266,0.1266,0.1266,0.1266,0.1266,0.1185,0.1185,0.1185,0.1185,0.1266,0.1266,0.1266,0.1266,0.1118,0.1118,0.1118,0.1118,0.1266,0.1266,0.1266,0.1266,0.1118,0.1118,0.1118,0.1118,0.1266,0.1266,0.1266,0.1266,0.1118,0.1118,0.1118,0.1118,0.1118,0.1118,0.1118,0.1118,0.1118,0.1118,0.1118,0.1118,0.1118,0.1118,0.1118,0.1118,0.1185,0.1185,0.1185,0.1185,0.1185,…	FINEMAPPING-ICBP_GWAS-DBP
chr10:63161068	rs75736923	10	63491062	2	9	WHI,WHI,WHI,WHI,WHI,WHI,WHI,WHI,WHI,WHI,MEC,MEC,MEC,MEC,MEC,MEC,MEC,MEC,MEC,MEC,MEC,MEC,MEC,MEC,MEC,ARIC,ARIC,ARIC,ARIC,ARIC,MEC,MEC,MEC,MEC,MEC,ARIC,ARIC,ARIC,ARIC,ARIC,ARIC,ARIC,ARIC,ARIC,ARIC	alcohol,alcohol,alcohol,alcohol,alcohol,alcohol,alcohol,alcohol,alcohol,alcohol,ETHANOL_CAT__2,ETHANOL_CAT__2,ETHANOL_CAT__2,ETHANOL_CAT__2,ETHANOL_CAT__2,ETHANOL_CAT__4,ETHANOL_CAT__4,ETHANOL_CAT__4,ETHANOL_CAT__4,ETHANOL_CAT__4,ETHANOL_CAT__3,ETHANOL_CAT__3,ETHANOL_CAT__3,ETHANOL_CAT__3,ETHANOL_CAT__3,drnkr01__1,drnkr01__1,drnkr01__1,drnkr01__1,drnkr01__1,ETHANOL_CAT__1,ETHANOL_CAT__1,ETHANOL_C…	alcohol intake,alcohol intake,alcohol intake,alcohol intake,alcohol intake,alcohol intake,alcohol intake,alcohol intake,alcohol intake,alcohol intake	Alcohol,Alcohol,Alcohol,Alcohol,Alcohol,Alcohol,Alcohol,Alcohol,Alcohol,Alcohol,Alcohol,Alcohol,Alcohol,Alcohol,Alcohol,Alcohol,Alcohol,Alcohol,Alcohol,Alcohol,Alcohol,Alcohol,Alcohol,Alcohol,Alcohol,Alcohol,Alcohol,Alcohol,Alcohol,Alcohol,Alcohol,Alcohol,Alcohol,Alcohol,Alcohol,Alcohol,Alcohol,Alcohol,Alcohol,Alcohol,Alcohol,Alcohol,Alcohol,Alcohol,Alcohol	Natural log,Natural log,Natural log,Natural log,Natural log,None,None,None,None,None,None,None,None,None,None,None,None,None,None,None,None,None,None,None,None,None,None,None,None,None,None,None,None,None,None,None,None,None,None,None,None,None,None,None,None	0.004379,0.004379,0.004379,0.004379,0.004379,0.006585,0.006585,0.006585,0.006585,0.006585,0.009333,0.009333,0.009333,0.009333,0.009333,0.05004,0.05004,0.05004,0.05004,0.05004,0.3544,0.3544,0.3544,0.3544,0.3544,0.4206,0.4206,0.4206,0.4206,0.4206,0.5543,0.5543,0.5543,0.5543,0.5543,0.7525,0.7525,0.7525,0.7525,0.7525,0.8711,0.8711,0.8711,0.8711,0.8711	-0.08268,-0.08268,-0.08268,-0.08268,-0.08268,-0.3017,-0.3017,-0.3017,-0.3017,-0.3017,0.74288927245476,0.74288927245476,0.74288927245476,0.74288927245476,0.74288927245476,-1.98122649418288,-1.98122649418288,-1.98122649418288,-1.98122649418288,-1.9812264941	0.0289800210304942,0.0289800210304942,0.0289800210304942,0.0289800210304942,0.0289800210304942,0.110919117647059,0.110919117647059,0.110919117647059,0.110919117647059,0.110919117647059,0.285726643251831,0.285726643251831,0.285726643251831,0.285726643251831,0.285726643251831,1.01082984397086,1.01082984397086,1.01082984397086,1.01082984397086,1.01082984397086,1.00957131750327,1.00957131750327,1.009…	2.06121e+159	G	0.0429,0.0429,0.0429,0.0429,0.0429,0.0429,0.0429,0.0429,0.0429,0.0429,0.05588,0.05588,0.05588,0.05588,0.05588,0.05588,0.05588,0.05588,0.05588,0.05588,0.05588,0.05588,0.05588,0.05588,0.05588,0.04853,0.04853,0.04853,0.04853,0.04853,0.05588,0.05588,0.05588,0.05588,0.05588,0.04853,0.04853,0.04853,0.04853,0.04853,0.04853,0.04853,0.04853,0.04853,0.04853	FINEMAPPING-ICBP_GWAS-DBP
chr10:63162365	rs115207747	10	63492359	2	9	WHI,WHI,WHI,WHI,WHI,WHI,WHI,WHI,WHI,WHI,MEC,MEC,MEC,MEC,MEC,MEC,MEC,MEC,MEC,MEC,MEC,MEC,MEC,MEC,MEC,ARIC,ARIC,ARIC,ARIC,ARIC,MEC,MEC,MEC,MEC,MEC,ARIC,ARIC,ARIC,ARIC,ARIC,ARIC,ARIC,ARIC,ARIC,ARIC	alcohol,alcohol,alcohol,alcohol,alcohol,alcohol,alcohol,alcohol,alcohol,alcohol,ETHANOL_CAT__2,ETHANOL_CAT__2,ETHANOL_CAT__2,ETHANOL_CAT__2,ETHANOL_CAT__2,ETHANOL_CAT__4,ETHANOL_CAT__4,ETHANOL_CAT__4,ETHANOL_CAT__4,ETHANOL_CAT__4,ETHANOL_CAT__3,ETHANOL_CAT__3,ETHANOL_CAT__3,ETHANOL_CAT__3,ETHANOL_CAT__3,drnkr01__1,drnkr01__1,drnkr01__1,drnkr01__1,drnkr01__1,ETHANOL_CAT__1,ETHANOL_CAT__1,ETHANOL_C…	alcohol intake,alcohol intake,alcohol intake,alcohol intake,alcohol intake,alcohol intake,alcohol intake,alcohol intake,alcohol intake,alcohol intake	Alcohol,Alcohol,Alcohol,Alcohol,Alcohol,Alcohol,Alcohol,Alcohol,Alcohol,Alcohol,Alcohol,Alcohol,Alcohol,Alcohol,Alcohol,Alcohol,Alcohol,Alcohol,Alcohol,Alcohol,Alcohol,Alcohol,Alcohol,Alcohol,Alcohol,Alcohol,Alcohol,Alcohol,Alcohol,Alcohol,Alcohol,Alcohol,Alcohol,Alcohol,Alcohol,Alcohol,Alcohol,Alcohol,Alcohol,Alcohol,Alcohol,Alcohol,Alcohol,Alcohol,Alcohol	Natural log,Natural log,Natural log,Natural log,Natural log,None,None,None,None,None,None,None,None,None,None,None,None,None,None,None,None,None,None,None,None,None,None,None,None,None,None,None,None,None,None,None,None,None,None,None,None,None,None,None,None	0.004379,0.004379,0.004379,0.004379,0.004379,0.006585,0.006585,0.006585,0.006585,0.006585,0.009333,0.009333,0.009333,0.009333,0.009333,0.05004,0.05004,0.05004,0.05004,0.05004,0.3544,0.3544,0.3544,0.3544,0.3544,0.3876,0.3876,0.3876,0.3876,0.3876,0.5543,0.5543,0.5543,0.5543,0.5543,0.7323,0.7323,0.7323,0.7323,0.7323,0.8503,0.8503,0.8503,0.8503,0.8503	-0.08268,-0.08268,-0.08268,-0.08268,-0.08268,-0.3017,-0.3017,-0.3017,-0.3017,-0.3017,0.74288927245476,0.74288927245476,0.74288927245476,0.74288927245476,0.74288927245476,-1.98122649418288,-1.98122649418288,-1.98122649418288,-1.98122649418288,-1.9812264941	0.0289800210304942,0.0289800210304942,0.0289800210304942,0.0289800210304942,0.0289800210304942,0.110919117647059,0.110919117647059,0.110919117647059,0.110919117647059,0.110919117647059,0.285726643251831,0.285726643251831,0.285726643251831,0.285726643251831,0.285726643251831,1.01082984397086,1.01082984397086,1.01082984397086,1.01082984397086,1.01082984397086,1.00957131750327,1.00957131750327,1.009…	2.06121e+159	A	0.0429,0.0429,0.0429,0.0429,0.0429,0.0429,0.0429,0.0429,0.0429,0.0429,0.05588,0.05588,0.05588,0.05588,0.05588,0.05588,0.05588,0.05588,0.05588,0.05588,0.05588,0.05588,0.05588,0.05588,0.05588,0.04844,0.04844,0.04844,0.04844,0.04844,0.05588,0.05588,0.05588,0.05588,0.05588,0.04844,0.04844,0.04844,0.04844,0.04844,0.04844,0.04844,0.04844,0.04844,0.04844	FINEMAPPING-ICBP_GWAS-DBP
chr10:63193447	rs112155884	10	63523441	2	4	WHI,WHI,WHI,WHI,WHI,WHI,ARIC,ARIC,ARIC,ARIC,ARIC,ARIC,ARIC,ARIC,ARIC,ARIC,ARIC,ARIC,WHI,WHI,WHI,WHI,WHI,WHI	wbc,wbc,wbc,wbc,wbc,wbc,hmta03,hmta03,hmta03,hmta03,hmta03,hmta03,hmta03,hmta03,hmta03,hmta03,hmta03,hmta03,wbc,wbc,wbc,wbc,wbc,wbc	White blood count,White blood count,White blood count,White blood count,White blood count,White blood count,WHITE BLOOD COUNT Q3,WHITE BLOOD COUNT Q3,WHITE BLOOD COUNT Q3,WHITE BLOOD COUNT Q3,WHITE BLOOD COUNT Q3,WHITE BLOOD COUNT Q3,WHITE BLOOD COUNT Q3,WHITE BLOOD COUNT Q3,WHITE BLOOD COUNT Q3,WHITE BLOOD COUNT Q3,WHITE BLOOD COUNT Q3,WHITE BLOOD COUNT Q3,White blood count,White blood count,Whi…	WhiteBloodCount,WhiteBloodCount,WhiteBloodCount,WhiteBloodCount,WhiteBloodCount,WhiteBloodCount,WhiteBloodCount,WhiteBloodCount,WhiteBloodCount,WhiteBloodCount,WhiteBloodCount,WhiteBloodCount,WhiteBloodCount,WhiteBloodCount,WhiteBloodCount,WhiteBloodCount,WhiteBloodCount,WhiteBloodCount,WhiteBloodCount,WhiteBloodCount,WhiteBloodCount,WhiteBloodCount,WhiteBloodCount,WhiteBloodCount	None,None,None,None,None,None,Natural log,Natural log,Natural log,Natural log,Natural log,Natural log,None,None,None,None,None,None,Natural log,Natural log,Natural log,Natural log,Natural log,Natural log	6.708e-09,6.708e-09,6.708e-09,6.708e-09,6.708e-09,6.708e-09,0.004995,0.004995,0.004995,0.004995,0.004995,0.004995,0.00777,0.00777,0.00777,0.00777,0.00777,0.00777,0.0233,0.0233,0.0233,0.0233,0.0233,0.0233	13.24,13.24,13.24,13.24,13.24,13.24,-0.07707,-0.07707,-0.07707,-0.07707,-0.07707,-0.07707,-0.5499,-0.5499,-0.5499,-0.5499,-0.5499,-0.5499,0.08045,0.08045,0.08045,0.08045,0.08045,0.08045	2.27413260048093,2.27413260048093,2.27413260048093,2.27413260048093,2.27413260048093,2.27413260048093,0.027436810252759,0.027436810252759,0.027436810252759,0.027436810252759,0.027436810252759,0.027436810252759,0.206418918918919,0.206418918918919,0.206418918918919,0.206418918918919,0.206418918918919,0.206418918918919,0.0354405286343612,0.0354405286343612,0.0354405286343612,0.0354405286343612,0.035…	2.08721e+95	C	0.01507,0.01507,0.01507,0.01507,0.01507,0.01507,0.0156,0.0156,0.0156,0.0156,0.0156,0.0156,0.0156,0.0156,0.0156,0.0156,0.0156,0.0156,0.01507,0.01507,0.01507,0.01507,0.01507,0.01507	FINEMAPPING-ICBP_GWAS-DBP
chr10:63193645	rs79824006	10	63523639	2	4	WHI,WHI,WHI,WHI,WHI,WHI,ARIC,ARIC,ARIC,ARIC,ARIC,ARIC,ARIC,ARIC,ARIC,ARIC,ARIC,ARIC,WHI,WHI,WHI,WHI,WHI,WHI	wbc,wbc,wbc,wbc,wbc,wbc,hmta03,hmta03,hmta03,hmta03,hmta03,hmta03,hmta03,hmta03,hmta03,hmta03,hmta03,hmta03,wbc,wbc,wbc,wbc,wbc,wbc	White blood count,White blood count,White blood count,White blood count,White blood count,White blood count,WHITE BLOOD COUNT Q3,WHITE BLOOD COUNT Q3,WHITE BLOOD COUNT Q3,WHITE BLOOD COUNT Q3,WHITE BLOOD COUNT Q3,WHITE BLOOD COUNT Q3,WHITE BLOOD COUNT Q3,WHITE BLOOD COUNT Q3,WHITE BLOOD COUNT Q3,WHITE BLOOD COUNT Q3,WHITE BLOOD COUNT Q3,WHITE BLOOD COUNT Q3,White blood count,White blood count,Whi…	WhiteBloodCount,WhiteBloodCount,WhiteBloodCount,WhiteBloodCount,WhiteBloodCount,WhiteBloodCount,WhiteBloodCount,WhiteBloodCount,WhiteBloodCount,WhiteBloodCount,WhiteBloodCount,WhiteBloodCount,WhiteBloodCount,WhiteBloodCount,WhiteBloodCount,WhiteBloodCount,WhiteBloodCount,WhiteBloodCount,WhiteBloodCount,WhiteBloodCount,WhiteBloodCount,WhiteBloodCount,WhiteBloodCount,WhiteBloodCount	None,None,None,None,None,None,Natural log,Natural log,Natural log,Natural log,Natural log,Natural log,None,None,None,None,None,None,Natural log,Natural log,Natural log,Natural log,Natural log,Natural log	6.708e-09,6.708e-09,6.708e-09,6.708e-09,6.708e-09,6.708e-09,0.005025,0.005025,0.005025,0.005025,0.005025,0.005025,0.007813,0.007813,0.007813,0.007813,0.007813,0.007813,0.0233,0.0233,0.0233,0.0233,0.0233,0.0233	13.24,13.24,13.24,13.24,13.24,13.24,-0.077,-0.077,-0.077,-0.077,-0.077,-0.077,-0.5494,-0.5494,-0.5494,-0.5494,-0.5494,-0.5494,0.08045,0.08045,0.08045,0.08045,0.08045,0.08045	2.27413260048093,2.27413260048093,2.27413260048093,2.27413260048093,2.27413260048093,2.27413260048093,0.027431421446384,0.027431421446384,0.027431421446384,0.027431421446384,0.027431421446384,0.027431421446384,0.206386175807663,0.206386175807663,0.206386175807663,0.206386175807663,0.206386175807663,0.206386175807663,0.0354405286343612,0.0354405286343612,0.0354405286343612,0.0354405286343612,0.035…	2.08721e+95	G	0.01507,0.01507,0.01507,0.01507,0.01507,0.01507,0.01559,0.01559,0.01559,0.01559,0.01559,0.01559,0.01559,0.01559,0.01559,0.01559,0.01559,0.01559,0.01507,0.01507,0.01507,0.01507,0.01507,0.01507	FINEMAPPING-ICBP_GWAS-DBP
chr10:63194732	rs78607254	10	63524726	2	4	WHI,WHI,WHI,WHI,WHI,WHI,ARIC,ARIC,ARIC,ARIC,ARIC,ARIC,ARIC,ARIC,ARIC,ARIC,ARIC,ARIC,WHI,WHI,WHI,WHI,WHI,WHI	wbc,wbc,wbc,wbc,wbc,wbc,hmta03,hmta03,hmta03,hmta03,hmta03,hmta03,hmta03,hmta03,hmta03,hmta03,hmta03,hmta03,wbc,wbc,wbc,wbc,wbc,wbc	White blood count,White blood count,White blood count,White blood count,White blood count,White blood count,WHITE BLOOD COUNT Q3,WHITE BLOOD COUNT Q3,WHITE BLOOD COUNT Q3,WHITE BLOOD COUNT Q3,WHITE BLOOD COUNT Q3,WHITE BLOOD COUNT Q3,WHITE BLOOD COUNT Q3,WHITE BLOOD COUNT Q3,WHITE BLOOD COUNT Q3,WHITE BLOOD COUNT Q3,WHITE BLOOD COUNT Q3,WHITE BLOOD COUNT Q3,White blood count,White blood count,Whi…	WhiteBloodCount,WhiteBloodCount,WhiteBloodCount,WhiteBloodCount,WhiteBloodCount,WhiteBloodCount,WhiteBloodCount,WhiteBloodCount,WhiteBloodCount,WhiteBloodCount,WhiteBloodCount,WhiteBloodCount,WhiteBloodCount,WhiteBloodCount,WhiteBloodCount,WhiteBloodCount,WhiteBloodCount,WhiteBloodCount,WhiteBloodCount,WhiteBloodCount,WhiteBloodCount,WhiteBloodCount,WhiteBloodCount,WhiteBloodCount	None,None,None,None,None,None,Natural log,Natural log,Natural log,Natural log,Natural log,Natural log,None,None,None,None,None,None,Natural log,Natural log,Natural log,Natural log,Natural log,Natural log	8.415e-09,8.415e-09,8.415e-09,8.415e-09,8.415e-09,8.415e-09,0.006502,0.006502,0.006502,0.006502,0.006502,0.006502,0.0096,0.0096,0.0096,0.0096,0.0096,0.0096,0.01631,0.01631,0.01631,0.01631,0.01631,0.01631	13.04,13.04,13.04,13.04,13.04,13.04,-0.07507,-0.07507,-0.07507,-0.07507,-0.07507,-0.07507,-0.5376,-0.5376,-0.5376,-0.5376,-0.5376,-0.5376,0.08442,0.08442,0.08442,0.08442,0.08442,0.08442	2.25449515905947,2.25449515905947,2.25449515905947,2.25449515905947,2.25449515905947,2.25449515905947,0.0275688578773412,0.0275688578773412,0.0275688578773412,0.0275688578773412,0.0275688578773412,0.0275688578773412,0.207487456580471,0.207487456580471,0.207487456580471,0.207487456580471,0.207487456580471,0.207487456580471,0.0351164725457571,0.0351164725457571,0.0351164725457571,0.0351164725457571…	2.08721e+95	A	0.01484,0.01484,0.01484,0.01484,0.01484,0.01484,0.01544,0.01544,0.01544,0.01544,0.01544,0.01544,0.01544,0.01544,0.01544,0.01544,0.01544,0.01544,0.01484,0.01484,0.01484,0.01484,0.01484,0.01484	FINEMAPPING-ICBP_GWAS-DBP
chr10:63223469	rs74156263	10	63553463	2	8	WHI,WHI,WHI,WHI,MEC,MEC,MEC,MEC,MEC,MEC,MEC,MEC,WHI,WHI,WHI,WHI,ARIC,ARIC,ARIC,ARIC,ARIC,ARIC,ARIC,ARIC,ARIC,ARIC,ARIC,ARIC,ARIC,ARIC,ARIC,ARIC	insu,insu,insu,insu,X_insulin,X_insulin,X_insulin,X_insulin,X_insulin,X_insulin,X_insulin,X_insulin,insu,insu,insu,insu,inssiu01,inssiu01,inssiu01,inssiu01,chma16,chma16,chma16,chma16,chma16,chma16,chma16,chma16,inssiu01,inssiu01,inssiu01,inssiu01	insuline,insuline,insuline,insuline,insuline,insuline,insuline,insuline,INSULIN in pmol/L,INSULIN in pmol/L,INSULIN in pmol/L,INSULIN in pmol/L,INSULIN (UU-ML) Q16,INSULIN (UU-ML) Q16,INSULIN (UU-ML) Q16,INSULIN (UU-ML) Q16,INSULIN (UU-ML) Q16,INSULIN (UU-ML) Q16,INSULIN (UU-ML) Q16,INSULIN (UU-ML) Q16,INSULIN in pmol/L,INSULIN in pmol/L,INSULIN in pmol/L,INSULIN in pmol/L	Insulin,Insulin,Insulin,Insulin,Insulin,Insulin,Insulin,Insulin,Insulin,Insulin,Insulin,Insulin,Insulin,Insulin,Insulin,Insulin,Insulin,Insulin,Insulin,Insulin,Insulin,Insulin,Insulin,Insulin,Insulin,Insulin,Insulin,Insulin,Insulin,Insulin,Insulin,Insulin	None,None,None,None,None,None,None,None,Natural log,Natural log,Natural log,Natural log,Natural log,Natural log,Natural log,Natural log,Natural log,Natural log,Natural log,Natural log,Natural log,Natural log,Natural log,Natural log,None,None,None,None,None,None,None,None	0.0003442,0.0003442,0.0003442,0.0003442,0.002552,0.002552,0.002552,0.002552,0.01073,0.01073,0.01073,0.01073,0.2455,0.2455,0.2455,0.2455,0.4947,0.4947,0.4947,0.4947,0.5314,0.5314,0.5314,0.5314,0.6546,0.6546,0.6546,0.6546,0.6546,0.6546,0.6546,0.6546	14.05,14.05,14.05,14.05,7.025,7.025,7.025,7.025,0.386,0.386,0.386,0.386,0.05983,0.05983,0.05983,0.05983,-0.03435,-0.03435,-0.03435,-0.03435,-0.02965,-0.02965,-0.02965,-0.02965,1.306,1.306,1.306,1.306,9.371,9.371,9.371,9.371	3.91692221912462,3.91692221912462,3.91692221912462,3.91692221912462,2.31466227347611,2.31466227347611,2.31466227347611,2.31466227347611,0.150663544106167,0.150663544106167,0.150663544106167,0.150663544106167,0.0514888123924269,0.0514888123924269,0.0514888123924269,0.0514888123924269,0.0502928257686676,0.0502928257686676,0.0502928257686676,0.0502928257686676,0.0473717846301326,0.0473717846301326,0…	1.71817e+119	G	0.03873,0.03873,0.03873,0.03873,0.02697,0.02697,0.02697,0.02697,0.02697,0.02697,0.02697,0.02697,0.03873,0.03873,0.03873,0.03873,0.04103,0.04103,0.04103,0.04103,0.04103,0.04103,0.04103,0.04103,0.04103,0.04103,0.04103,0.04103,0.04103,0.04103,0.04103,0.04103	FINEMAPPING-ICBP_GWAS-DBP
chr10:70764861	rs117725038	10	71094855	2	31	MEC,MEC,ARIC,MEC,MEC,WHI,MEC,WHI,ARIC,WHI,ARIC,WHI,ARIC,WHI,ARIC,ARIC,ARIC,WHI,ARIC,WHI,ARIC,ARIC,MEC,MEC,ARIC,ARIC,MEC,ARIC,ARIC,WHI,WHI	PACKYRS_CAT,PACKYRS_CAT,hom34,SMKYRS,SMKYRS,smoking__0,EVERSMOKE,smoking__1,hom34,smokyrs,cigt01__3,qsmokage,hom28,smokyrs,smk_dur,cigtyr01,smk_dur,qsmokage,hom31,packyrs,hom31,hom29,SMKQUIT,SMKQUIT,cigt01__2,cigt01__1,CURRSMOKE,cigtyr01,hom29,packyrs,smoking__2	Pack-years of smoking (cigarettes) reported at baseline,Pack-years of smoking (cigarettes) reported at baseline,NUM YRS ABSTAINED FROM CIGARETTES Q34,Smoking duration (years) reported at baseline,Smoking duration (years) reported at baseline,Ever smoke? (reported at baseline),NUM YRS ABSTAINED FROM CIGARETTES Q34,years a regular smoker,HAVE YOU EVER SMOKED CIGARETTES? Q28,years a regular smoker,S…	Smoking,Smoking,Smoking,Smoking,Smoking,Smoking,Smoking,Smoking,Smoking,Smoking,Smoking,Smoking,Smoking,Smoking,Smoking,Smoking,Smoking,Smoking,Smoking,Smoking,Smoking,Smoking,Smoking,Smoking,Smoking,Smoking,Smoking,Smoking,Smoking,Smoking,Smoking	None,Natural log,None,None,Natural log,None,None,None,Natural log,Natural log,None,Natural log,None,None,None,None,Natural log,None,Natural log,Natural log,None,None,Natural log,None,None,None,None,Natural log,Natural log,None,None	0.001002,0.002801,0.008187,0.009872,0.01418,0.05018,0.07598,0.08053,0.0814,0.1842,0.1937,0.2097,0.2388,0.2457,0.2693,0.2786,0.2986,0.3263,0.3717,0.3873,0.4081,0.4757,0.4874,0.5078,0.5242,0.5434,0.5579,0.5734,0.6141,0.6735,0.7929	0.8021,0.1943,1.409,0.605,0.2271,0.242161557149972,0.635518067723309,-0.227402608234593,0.1358,-0.06504,0.136277618292548,0.04198,-0.123750807436175,-0.1536,0.9045,21.85,0.04213,0.2417,0.02698,-0.07442,0.9799,-0.3281,-0.05146,-0.2301,-0.0779615414697118,-0.0679576931832271,0.204572165728774,-0.08486,-0.01109,-0.3668,0.0525924501191706	0.242106851795955,0.0646373918829009,0.530696798493409,0.23341049382716,0.092204628501827,0.123678016930527,0.358038348013132,0.130093025305831,0.0777777777777778,0.0489759036144578,0.104828937148114,0.0334501992031873,0.105051619215768,0.132299741602067,0.818552036199095,20.1568265682657,0.0405096153846154,0.246080228059458,0.0301857238755874,0.0860645310512316,1.1837400338246,0.459974765175943,…	4.35436e+109	G	0.0578,0.0578,0.06256,0.0578,0.0578,0.06586,0.0578,0.06586,0.06256,0.06586,0.06256,0.06586,0.06256,0.06586,0.06256,0.06256,0.06256,0.06586,0.06256,0.06586,0.06256,0.06256,0.0578,0.0578,0.06256,0.06256,0.0578,0.06256,0.06256,0.06586,0.06586	FINEMAPPING-MAGIC-HbA1C
chr10:70774398	rs115613757	10	71104392	2	7	WHI,WHI,MEC,MEC,WHI,WHI,ARIC,ARIC,ARIC,ARIC,ARIC	crp,crp,X_crp,X_crp,crp,crp,log_crp,crp,crp,crp,crp	CRP,CRP,CRP,CRP,Log(CRP),CRP,CRP,CRP,CRP	CRP,CRP,CRP,CRP,CRP,CRP,CRP,CRP,CRP,CRP,CRP	None,None,None,Natural log,Natural log,Natural log,None,Natural log,Natural log,None,None	1.761e-05,1.761e-05,0.003087,0.01779,0.4149,0.4149,0.7271,0.7404,0.7404,0.8363,0.8363	10.79,10.79,2.035,0.3393,-0.1136,-0.1136,-0.09554,-0.1254,-0.1254,0.788,0.788	2.50173892881985,2.50173892881985,0.683344526527871,0.142563025210084,0.139283962726827,0.139283962726827,0.273518465502433,0.377824645977704,0.377824645977704,3.80676328502416,3.80676328502416	1.07111e+36	G	0.0211,0.0211,0.03282,0.03282,0.0211,0.0211,0.03001,0.03001,0.03001,0.03001,0.03001	FINEMAPPING-MAGIC-HbA1C
chr10:70794649	rs2228284	10	71124643	2	31	MEC,MEC,MEC,WHI,MEC,WHI,MEC,ARIC,WHI,ARIC,WHI,ARIC,ARIC,ARIC,WHI,ARIC,ARIC,ARIC,ARIC,ARIC,MEC,WHI,WHI,ARIC,ARIC,WHI,ARIC,MEC,WHI,MEC,ARIC	PACKYRS_CAT,PACKYRS_CAT,SMKYRS,smoking__0,SMKYRS,smoking__1,EVERSMOKE,smk_dur,smokyrs,smk_dur,smokyrs,hom34,cigt01__3,cigtyr01,packyrs,cigt01__2,hom28,hom29,hom29,hom34,CURRSMOKE,qsmokage,qsmokage,hom31,hom31,packyrs,cigtyr01,SMKQUIT,smoking__2,SMKQUIT,cigt01__1	Pack-years of smoking (cigarettes) reported at baseline,Pack-years of smoking (cigarettes) reported at baseline,Smoking duration (years) reported at baseline,Smoking duration (years) reported at baseline,Ever smoke? (reported at baseline),Smoking duration,years a regular smoker,Smoking duration,years a regular smoker,NUM YRS ABSTAINED FROM CIGARETTES Q34,CIGARETTE YEARS OF SMOKING,Pack years of s…	Smoking,Smoking,Smoking,Smoking,Smoking,Smoking,Smoking,Smoking,Smoking,Smoking,Smoking,Smoking,Smoking,Smoking,Smoking,Smoking,Smoking,Smoking,Smoking,Smoking,Smoking,Smoking,Smoking,Smoking,Smoking,Smoking,Smoking,Smoking,Smoking,Smoking,Smoking	None,Natural log,None,None,Natural log,None,None,None,Natural log,Natural log,None,None,None,None,Natural log,None,None,None,Natural log,Natural log,None,Natural log,None,Natural log,None,None,Natural log,Natural log,None,None,None	0.002762,0.005647,0.006522,0.009892,0.0114,0.02481,0.02549,0.05238,0.05587,0.0649,0.08755,0.09718,0.1822,0.1893,0.2069,0.224,0.2294,0.2534,0.2639,0.2695,0.2771,0.3099,0.4013,0.4716,0.5167,0.5874,0.5966,0.6907,0.6996,0.7706,0.9226	0.7033,0.1734,0.6191,0.299363577225619,0.2275,-0.275358322762949,0.818898385865506,1.518,-0.08744,0.0715,-0.2112,0.8104,0.132781111233818,25.17,-0.1014,-0.144101343974257,-0.120135801239981,-0.5022,-0.0235,0.0788,0.35697489894773,0.03283,0.1996,0.02091,0.7387,-0.4409,-0.07584,-0.02939,0.071389996086673,-0.101,-0.0102523764643514	0.233654485049834,0.0623292595255212,0.226527625320161,0.116032394273496,0.0895316804407714,0.122708699983489,0.366561497701659,0.782071097372488,0.0457083115525353,0.0387114239306984,0.123581041544763,0.487605294825511,0.0995360653926674,19.1698400609292,0.0802850356294537,0.118504394715672,0.0999465900499007,0.439754816112084,0.0210384959713518,0.0713122171945701,0.328403770881077,0.03231299212…	4.35435e+109	A	0.06744,0.06744,0.06744,0.07676,0.06744,0.07676,0.06744,0.06971,0.07676,0.06971,0.07676,0.06971,0.06971,0.06971,0.07676,0.06971,0.06971,0.06971,0.06971,0.06971,0.06744,0.07676,0.07676,0.06971,0.06971,0.07676,0.06971,0.06744,0.07676,0.06744,0.06971	FINEMAPPING-MAGIC-HbA1C
chr10:70796767	rs12243746	10	71126761	2	31	MEC,MEC,MEC,MEC,ARIC,ARIC,MEC,ARIC,WHI,WHI,ARIC,ARIC,ARIC,MEC,MEC,WHI,WHI,ARIC,ARIC,ARIC,WHI,ARIC,ARIC,WHI,WHI,ARIC,ARIC,ARIC,WHI,MEC,WHI	PACKYRS_CAT,SMKYRS,PACKYRS_CAT,SMKYRS,smk_dur,smk_dur,EVERSMOKE,cigtyr01,smoking__2,smoking__1,hom31,hom31,cigt01__2,SMKQUIT,SMKQUIT,packyrs,packyrs,hom34,hom29,cigt01__3,smoking__0,cigt01__1,hom28,smokyrs,smokyrs,cigtyr01,hom34,hom29,qsmokage,CURRSMOKE,qsmokage	Pack-years of smoking (cigarettes) reported at baseline,Smoking duration (years) reported at baseline,Pack-years of smoking (cigarettes) reported at baseline,Smoking duration (years) reported at baseline,Smoking duration,Smoking duration,Ever smoke? (reported at baseline),CIGARETTE YEARS OF SMOKING,AGE STOPPED SMOKING CIGARETTES Q31,AGE STOPPED SMOKING CIGARETTES Q31,Number of years since quit sm…	Smoking,Smoking,Smoking,Smoking,Smoking,Smoking,Smoking,Smoking,Smoking,Smoking,Smoking,Smoking,Smoking,Smoking,Smoking,Smoking,Smoking,Smoking,Smoking,Smoking,Smoking,Smoking,Smoking,Smoking,Smoking,Smoking,Smoking,Smoking,Smoking,Smoking,Smoking	None,None,Natural log,Natural log,None,Natural log,None,None,None,None,None,Natural log,None,Natural log,None,None,Natural log,None,None,None,None,None,None,Natural log,None,Natural log,Natural log,Natural log,Natural log,None,None	0.0001112,0.0002334,0.0006096,0.001648,0.009015,0.03898,0.04101,0.06199,0.07709,0.1031,0.1287,0.154,0.1944,0.2244,0.3174,0.3887,0.4294,0.501,0.5196,0.5332,0.5441,0.5445,0.5643,0.6196,0.6294,0.6679,0.6876,0.7362,0.9227,0.9478,0.9778	1.615,1.501,0.3823,0.508,3.838,0.1503,2.13333769568736,68.3,0.493475985430878,-0.353679434958934,3.602,0.0862,-0.312248026397031,-0.1375,-0.5306,-1.224,-0.111,0.6555,-0.5324,0.119559235057639,0.122217632724249,0.119559235057639,-0.110484733175272,-0.03949,-0.1037,0.1173,0.05719,-0.01333,-0.006008,-0.0422813922566061,-0.01266	0.413996411176621,0.404473187819995,0.110715320011584,0.160404167982318,1.46824789594491,0.0727492739593417,1.04421815745833,36.5827530798072,0.279115376374931,0.216981248441064,2.36817882971729,0.060406447091801,0.240560883202643,0.112889983579639,0.529540918163673,1.41945958483127,0.140452992534481,0.973418473418473,0.826579723645397,0.191878085472058,0.201479776993487,0.197292467091814,0.19168…	4.35443e+109	C	0.02023,0.02023,0.02023,0.02023,0.01794,0.01794,0.02023,0.01794,0.02412,0.02412,0.01794,0.01794,0.01794,0.02023,0.02023,0.02412,0.02412,0.01794,0.01794,0.01794,0.02412,0.01794,0.01794,0.02412,0.02412,0.01794,0.01794,0.01794,0.02412,0.02023,0.02412	FINEMAPPING-MAGIC-HbA1C
chr10:94223100	rs2249960	10	94233120	2	6	MEC,ARIC,MEC,ARIC,ARIC,ARIC	X_creatinine,newcreafinal,X_creatinine,newcreafinal,chma09,chma09	creatinine mg/dL,creatinine mg/dL,CREATININE (MG-DL) Q9,CREATININE (MG-DL) Q9	Creatinine,Creatinine,Creatinine,Creatinine,Creatinine,Creatinine	None,Natural log,Natural log,None,None,Natural log	0.0009371,0.005984,0.01506,0.04202,0.456,0.4604	54.13,-0.1537,0.3634,-15.82,-0.04427,-0.009123	16.1775254034668,0.0558502906976744,0.148508377605231,7.77395577395577,0.059382964453387,0.0123567655424624	2.74207e+21	G	0.02312,0.02412,0.02312,0.02412,0.02412,0.02412	FINEMAPPING-DIAGRAM-T2D
chr10:94264789	rs17875327	10	94274809	2	16	WHI,WHI,WHI,WHI,WHI,WHI,WHI,WHI,WHI,WHI,WHI,WHI,WHI,WHI,WHI,WHI,WHI,WHI,WHI,WHI,WHI,WHI,ARIC,ARIC,ARIC,ARIC,ARIC,ARIC,ARIC,ARIC,ARIC,ARIC,ARIC,ARIC,ARIC,ARIC,ARIC,ARIC,ARIC,ARIC,ARIC,ARIC,ARIC,ARIC,ARIC,ARIC,ARIC,ARIC,ARIC,ARIC,ARIC,ARIC,ARIC,ARIC,ARIC,ARIC,ARIC,ARIC,ARIC,ARIC,ARIC,ARIC,ARIC,ARIC,ARIC,ARIC,ARIC,ARIC,ARIC,ARIC,ARIC,ARIC,ARIC,ARIC,MEC,MEC,MEC,MEC,MEC,MEC,MEC,MEC,MEC,MEC,MEC,MEC,MEC…	insu,insu,insu,insu,norm_tri,norm_tri,norm_tri,norm_tri,norm_tri,norm_tri,norm_tri,norm_tri,norm_tri,norm_tri,norm_tri,norm_tri,norm_tri,norm_tri,norm_tri,norm_tri,norm_tri,norm_tri,chma16,chma16,chma16,chma16,trgsiu01,trgsiu01,trgsiu01,trgsiu01,trgsiu01,trgsiu01,trgsiu01,trgsiu01,trgsiu01,triglyc,triglyc,triglyc,triglyc,triglyc,triglyc,triglyc,triglyc,triglyc,inssiu01,inssiu01,inssiu01,inssiu01,…	insuline,insuline,insuline,insuline,normalized natural log transformed triglycerides,normalized natural log transformed triglycerides,normalized natural log transformed triglycerides,normalized natural log transformed triglycerides,normalized natural log transformed triglycerides,normalized natural log transformed triglycerides,normalized natural log transformed triglycerides,normalized natural l…	Insulin,Insulin,Insulin,Insulin,Triglycerides,Triglycerides,Triglycerides,Triglycerides,Triglycerides,Triglycerides,Triglycerides,Triglycerides,Triglycerides,Triglycerides,Triglycerides,Triglycerides,Triglycerides,Triglycerides,Triglycerides,Triglycerides,Triglycerides,Triglycerides,Insulin,Insulin,Insulin,Insulin,Triglycerides,Triglycerides,Triglycerides,Triglycerides,Triglycerides,Triglycerides…	None,None,None,None,None,None,None,None,None,None,None,None,None,Natural log,Natural log,Natural log,Natural log,Natural log,Natural log,Natural log,Natural log,Natural log,Natural log,Natural log,Natural log,Natural log,None,None,None,None,None,None,None,None,None,None,None,None,None,None,None,None,None,None,Natural log,Natural log,Natural log,Natural log,Natural log,Natural log,Natural log,Natu…	3.632e-05,3.632e-05,3.632e-05,3.632e-05,0.001245,0.001245,0.001245,0.001245,0.001245,0.001245,0.001245,0.001245,0.001245,0.001722,0.001722,0.001722,0.001722,0.001722,0.001722,0.001722,0.001722,0.001722,0.005624,0.005624,0.005624,0.005624,0.00568,0.00568,0.00568,0.00568,0.00568,0.00568,0.00568,0.00568,0.00568,0.00568,0.00568,0.00568,0.00568,0.00568,0.00568,0.00568,0.00568,0.00568,0.007048,0.007048…	21.55,21.55,21.55,21.55,0.1729,0.1729,0.1729,0.1729,0.1729,0.1729,0.1729,0.1729,0.1729,0.02939,0.02939,0.02939,0.02939,0.02939,0.02939,0.02939,0.02939,0.02939,0.2071,0.2071,0.2071,0.2071,0.2357,0.2357,0.2357,0.2357,0.2357,0.2357,0.2357,0.2357,0.2357,20.86,20.86,20.86,20.86,20.86,20.86,20.86,20.86,20.86,0.214,0.214,0.214,0.214,0.07224,0.07224,0.07224,0.07224,0.07224,0.07224,0.07224,0.07224,0.07224…	5.20405699106496,5.20405699106496,5.20405699106496,5.20405699106496,0.0534301606922126,0.0534301606922126,0.0534301606922126,0.0534301606922126,0.0534301606922126,0.0534301606922126,0.0534301606922126,0.0534301606922126,0.0534301606922126,0.00935391470401018,0.00935391470401018,0.00935391470401018,0.00935391470401018,0.00935391470401018,0.00935391470401018,0.00935391470401018,0.00935391470401018,…	1718,1718,1718,1718,1190,1190,1190,1190,1190,1190,1190,1190,1190,1190,1190,1190,1190,1190,1190,1190,1190,1190,3244,3244,3244,3244,3189,3189,3189,3189,3189,3189,3189,3189,3189,3189,3189,3189,3189,3189,3189,3189,3189,3189,3244,3244,3244,3244,3189,3189,3189,3189,3189,3189,3189,3189,3189,3189,3189,3189,3189,3189,3189,3189,3189,3189,3244,3244,3244,3244,3244,3244,3244,3244,442,442,442,442,442,442,442,4…	A	0.02041,0.02041,0.02041,0.02041,0.02041,0.02041,0.02041,0.02041,0.02041,0.02041,0.02041,0.02041,0.02041,0.02041,0.02041,0.02041,0.02041,0.02041,0.02041,0.02041,0.02041,0.02041,0.01632,0.01632,0.01632,0.01632,0.01632,0.01632,0.01632,0.01632,0.01632,0.01632,0.01632,0.01632,0.01632,0.01632,0.01632,0.01632,0.01632,0.01632,0.01632,0.01632,0.01632,0.01632,0.01632,0.01632,0.01632,0.01632,0.01632,0.01632…	FINEMAPPING-DIAGRAM-T2D
chr10:94318991	rs188287446	10	94329011	2	13	ARIC,ARIC,ARIC,WHI,WHI,WHI,WHI,WHI,WHI,ARIC,ARIC,ARIC,ARIC,ARIC,ARIC,ARIC,ARIC,ARIC,MEC,MEC,MEC,MEC,MEC,MEC,WHI,WHI,WHI,WHI,WHI,WHI,WHI,WHI,WHI,WHI,WHI,WHI,ARIC,ARIC,ARIC	hyptmd01__1,hyptmd01__1,hyptmd01__1,F33PILLSHYPAGE,F33PILLSHYPAGE,F33PILLSHYPAGE,F33PILLSHYPAGE,F33PILLSHYPAGE,F33PILLSHYPAGE,hypert05,hypert05,hypert05,hyptmd01__0,hyptmd01__0,hyptmd01__0,hom10a,hom10a,hom10a,HIBP,HIBP,HIBP,FH_HBP,FH_HBP,FH_HBP,hyptage,hyptage,hyptage,hyptage,hyptage,hyptage,hypt,hypt,hypt,F33pillshyp,F33pillshyp,F33pillshyp,hyptmd01__T,hyptmd01__T,hyptmd01__T	F33 Age started taking pills for hypertension,F33 Age started taking pills for hypertension,F33 Age started taking pills for hypertension,F33 Age started taking pills for hypertension,F33 Age started taking pills for hypertension,F33 Age started taking pills for hypertension,HYPERTENSION, DEFINITION 5,HYPERTENSION, DEFINITION 5,HYPERTENSION, DEFINITION 5,HIGH BP EVER DIAGNOSED? Q10A,HIGH BP EVER …	Hypertension,Hypertension,Hypertension,Hypertension,Hypertension,Hypertension,Hypertension,Hypertension,Hypertension,Hypertension,Hypertension,Hypertension,Hypertension,Hypertension,Hypertension,Hypertension,Hypertension,Hypertension,Hypertension,Hypertension,Hypertension,Hypertension,Hypertension,Hypertension,Hypertension,Hypertension,Hypertension,Hypertension,Hypertension,Hypertension,Hypertens…	None,None,None,Natural log,Natural log,Natural log,None,None,None,None,None,None,None,None,None,None,None,None,None,None,None,None,None,None,None,None,None,Natural log,Natural log,Natural log,None,None,None,None,None,None,None,None,None	0.008013,0.008013,0.008013,0.00825,0.00825,0.00825,0.009072,0.009072,0.009072,0.01034,0.01034,0.01034,0.02174,0.02174,0.02174,0.06028,0.06028,0.06028,0.09635,0.09635,0.09635,0.2328,0.2328,0.2328,0.4614,0.4614,0.4614,0.4976,0.4976,0.4976,0.5958,0.5958,0.5958,0.7956,0.7956,0.7956,0.8912,0.8912,0.8912	-0.273121921120451,-0.273121921120451,-0.273121921120451,0.01889,0.01889,0.01889,1.222,1.222,1.222,-0.25386052397627,-0.25386052397627,-0.25386052397627,0.237440856015034,0.237440856015034,0.237440856015034,-0.18789707112714,-0.18789707112714,-0.187897071	0.10298714974376,0.10298714974376,0.10298714974376,0.00714177693761815,0.00714177693761815,0.00714177693761815,0.467661691542289,0.467661691542289,0.467661691542289,0.0990095647333347,0.0990095647333347,0.0990095647333347,0.103460067980407,0.103460067980407,0.103460067980407,0.0999984412597873,0.0999984412597873,0.0999984412597873,0.268170205302161,0.268170205302161,0.268170205302161,0.2778080430…	3.40934e+149	A	0.06733,0.06733,0.06733,0.07328,0.07328,0.07328,0.07328,0.07328,0.07328,0.06733,0.06733,0.06733,0.06733,0.06733,0.06733,0.06733,0.06733,0.06733,0.06262,0.06262,0.06262,0.06262,0.06262,0.06262,0.07328,0.07328,0.07328,0.07328,0.07328,0.07328,0.07328,0.07328,0.07328,0.07328,0.07328,0.07328,0.06733,0.06733,0.06733	FINEMAPPING-DIAGRAM-T2D
chr10:94341915	rs11595187	10	94351935	2	31	ARIC,MEC,ARIC,ARIC,MEC,ARIC,MEC,ARIC,ARIC,ARIC,ARIC,WHI,WHI,WHI,WHI,WHI,ARIC,MEC,ARIC,MEC,ARIC,MEC,WHI,WHI,WHI,WHI,ARIC,ARIC,MEC,MEC,ARIC	hom29,CURRSMOKE,hom29,smk_dur,SMKQUIT,smk_dur,SMKQUIT,hom34,hom28,cigt01__3,cigt01__2,packyrs,packyrs,smoking__0,smoking__1,smokyrs,hom34,EVERSMOKE,hom31,PACKYRS_CAT,hom31,PACKYRS_CAT,smokyrs,qsmokage,smoking__2,qsmokage,cigt01__1,cigtyr01,SMKYRS,SMKYRS,cigtyr01	AGE 1ST REGULARLY SMOKED CIGARETS Q29,Currently smoke? (reported at baseline),AGE 1ST REGULARLY SMOKED CIGARETS Q29,Smoking duration,Number of years since quit smoking (reported at baseline),Smoking duration,Number of years since quit smoking (reported at baseline),NUM YRS ABSTAINED FROM CIGARETTES Q34,HAVE YOU EVER SMOKED CIGARETTES? Q28,Pack years of smoking,Pack years of smoking,years a regula…	Smoking,Smoking,Smoking,Smoking,Smoking,Smoking,Smoking,Smoking,Smoking,Smoking,Smoking,Smoking,Smoking,Smoking,Smoking,Smoking,Smoking,Smoking,Smoking,Smoking,Smoking,Smoking,Smoking,Smoking,Smoking,Smoking,Smoking,Smoking,Smoking,Smoking,Smoking	None,None,Natural log,None,None,Natural log,Natural log,Natural log,None,None,None,None,Natural log,None,None,Natural log,None,None,Natural log,None,None,Natural log,None,None,None,Natural log,None,Natural log,None,Natural log,None	0.007068,0.009942,0.04022,0.07809,0.2275,0.2621,0.3218,0.3395,0.4134,0.4427,0.4658,0.4677,0.4781,0.4815,0.5222,0.5384,0.5921,0.654,0.6906,0.7278,0.746,0.7481,0.7589,0.7593,0.7714,0.7896,0.7922,0.8024,0.8343,0.918,0.9307	-1.031,0.723676385594768,-0.03753,1.22,0.4221,0.03843,0.07396,0.06281,-0.0724631717337157,0.0676586484738149,-0.0753703070247766,0.5536,-0.05346,0.0760346862759976,-0.0712812020049636,-0.02643,0.2408,0.121332285167525,-0.01029,-0.07431,-0.328,-0.01827,-0.	0.382276603633667,0.280712329555767,0.0182805650267901,0.692002268859898,0.348842975206612,0.0342513368983957,0.0744813695871098,0.0657008368200837,0.0885966153976229,0.0881431064015306,0.103331926274714,0.762219468539171,0.0753488372093023,0.108034507354359,0.111394283489551,0.0429546562652365,0.449169930983025,0.270710140936022,0.0258477769404672,0.213350559862188,1.01234567901235,0.05686274509…	1.73945e+109	C	0.09424,0.08863,0.09424,0.09424,0.08863,0.09424,0.08863,0.09424,0.09424,0.09424,0.09424,0.09095,0.09095,0.09095,0.09095,0.09095,0.09424,0.08863,0.09424,0.08863,0.09424,0.08863,0.09095,0.09095,0.09095,0.09095,0.09424,0.09424,0.08863,0.08863,0.09424	FINEMAPPING-DIAGRAM-T2D
chr10:94442410	rs2275729	10	94452430	2	8	ARIC,ARIC,ARIC,ARIC,ARIC,ARIC,ARIC,ARIC,MEC,MEC,MEC,MEC,MEC,MEC,MEC,MEC,ARIC,ARIC,ARIC,ARIC,ARIC,ARIC,ARIC,ARIC,WHI,WHI,WHI,WHI,WHI,WHI,WHI,WHI	chma16,chma16,chma16,chma16,inssiu01,inssiu01,inssiu01,inssiu01,X_insulin,X_insulin,X_insulin,X_insulin,X_insulin,X_insulin,X_insulin,X_insulin,chma16,chma16,chma16,chma16,inssiu01,inssiu01,inssiu01,inssiu01,insu,insu,insu,insu,insu,insu,insu,insu	INSULIN (UU-ML) Q16,INSULIN (UU-ML) Q16,INSULIN (UU-ML) Q16,INSULIN (UU-ML) Q16,INSULIN in pmol/L,INSULIN in pmol/L,INSULIN in pmol/L,INSULIN in pmol/L,INSULIN (UU-ML) Q16,INSULIN (UU-ML) Q16,INSULIN (UU-ML) Q16,INSULIN (UU-ML) Q16,INSULIN in pmol/L,INSULIN in pmol/L,INSULIN in pmol/L,INSULIN in pmol/L,insuline,insuline,insuline,insuline,insuline,insuline,insuline,insuline	Insulin,Insulin,Insulin,Insulin,Insulin,Insulin,Insulin,Insulin,Insulin,Insulin,Insulin,Insulin,Insulin,Insulin,Insulin,Insulin,Insulin,Insulin,Insulin,Insulin,Insulin,Insulin,Insulin,Insulin,Insulin,Insulin,Insulin,Insulin,Insulin,Insulin,Insulin,Insulin	None,None,None,None,None,None,None,None,Natural log,Natural log,Natural log,Natural log,None,None,None,None,Natural log,Natural log,Natural log,Natural log,Natural log,Natural log,Natural log,Natural log,None,None,None,None,Natural log,Natural log,Natural log,Natural log	0.009407,0.009407,0.009407,0.009407,0.009407,0.009407,0.009407,0.009407,0.009933,0.009933,0.009933,0.009933,0.02561,0.02561,0.02561,0.02561,0.07748,0.07748,0.07748,0.07748,0.0776,0.0776,0.0776,0.0776,0.4114,0.4114,0.4114,0.4114,0.85,0.85,0.85,0.85	-4.542,-4.542,-4.542,-4.542,-32.59,-32.59,-32.59,-32.59,-0.1706,-0.1706,-0.1706,-0.1706,-2.279,-2.279,-2.279,-2.279,-0.05011,-0.05011,-0.05011,-0.05011,-0.05318,-0.05318,-0.05318,-0.05318,-1.819,-1.819,-1.819,-1.819,-0.005488,-0.005488,-0.005488,-0.005488	1.74826789838337,1.74826789838337,1.74826789838337,1.74826789838337,12.5442648190916,12.5442648190916,12.5442648190916,12.5442648190916,0.0658941676322905,0.0658941676322905,0.0658941676322905,0.0658941676322905,1.01741071428571,1.01741071428571,1.01741071428571,1.01741071428571,0.0283748584371461,0.0283748584371461,0.0283748584371461,0.0283748584371461,0.0301303116147309,0.0301303116147309,0.030…	3.24132e+119	T	0.1288,0.1288,0.1288,0.1288,0.1288,0.1288,0.1288,0.1288,0.1416,0.1416,0.1416,0.1416,0.1416,0.1416,0.1416,0.1416,0.1288,0.1288,0.1288,0.1288,0.1288,0.1288,0.1288,0.1288,0.1248,0.1248,0.1248,0.1248,0.1248,0.1248,0.1248,0.1248	FINEMAPPING-DIAGRAM-T2D
chr10:95860230	rs75224107	10	95870240	2	31	ARIC,WHI,WHI,ARIC,ARIC,ARIC,WHI,ARIC,ARIC,WHI,WHI,WHI,ARIC,WHI,WHI,ARIC,MEC,MEC,ARIC,ARIC,MEC,MEC,MEC,WHI,ARIC,MEC,MEC,ARIC,ARIC,ARIC,MEC	smk_dur,smokyrs,smokyrs,smk_dur,hom31,hom31,packyrs,cigt01__2,cigt01__1,smoking__1,smoking__0,packyrs,cigtyr01,qsmokage,qsmokage,cigtyr01,SMKYRS,SMKYRS,hom34,hom29,EVERSMOKE,PACKYRS_CAT,CURRSMOKE,smoking__2,hom34,PACKYRS_CAT,SMKQUIT,hom29,cigt01__3,hom28,SMKQUIT	Smoking duration,years a regular smoker,years a regular smoker,Smoking duration,AGE STOPPED SMOKING CIGARETTES Q31,AGE STOPPED SMOKING CIGARETTES Q31,Pack years of smoking,Pack years of smoking,CIGARETTE YEARS OF SMOKING,CIGARETTE YEARS OF SMOKING,Smoking duration (years) reported at baseline,Smoking duration (years) reported at baseline,NUM YRS ABSTAINED FROM CIGARETTES Q34,AGE 1ST REGULARLY SMO…	Smoking,Smoking,Smoking,Smoking,Smoking,Smoking,Smoking,Smoking,Smoking,Smoking,Smoking,Smoking,Smoking,Smoking,Smoking,Smoking,Smoking,Smoking,Smoking,Smoking,Smoking,Smoking,Smoking,Smoking,Smoking,Smoking,Smoking,Smoking,Smoking,Smoking,Smoking	None,None,Natural log,Natural log,None,Natural log,Natural log,None,None,None,None,None,None,Natural log,None,Natural log,None,Natural log,None,None,None,Natural log,None,None,Natural log,None,Natural log,Natural log,None,None,None	0.001914,0.008415,0.0142,0.01446,0.01834,0.02181,0.04647,0.04757,0.05685,0.05828,0.06793,0.07641,0.07969,0.1139,0.1624,0.4284,0.4497,0.4536,0.5757,0.5963,0.6788,0.684,0.7057,0.727,0.7499,0.7664,0.8323,0.8624,0.8652,0.9028,0.9442	-3.093,0.4546,0.1566,-0.1211,-3.124,-0.07744,0.2242,0.281412459438185,-0.27509495694631,0.305276380852732,-0.297597737239157,2.018,-44.1,0.0611,0.3973,-0.1489,0.2089,0.08176,0.3781,0.2952,0.154436353304419,0.0311,0.15785808461558,0.0889262091944015,0.0314	0.995173745173745,0.172327520849128,0.0638141809290953,0.049468954248366,1.32148900169205,0.0336988685813751,0.112550200803213,0.142055759433713,0.144482645454995,0.161180771305561,0.16306725328173,1.13818386914834,25.156873930405,0.0385975994946305,0.284191702432046,0.188005050505051,0.276103621464446,0.108998800159979,0.675058025352615,0.557191392978482,0.372944586583963,0.0763564939847778,0.41…	1.7542e+109	T	0.04235,0.03942,0.03942,0.04235,0.04235,0.04235,0.03942,0.04235,0.04235,0.03942,0.03942,0.03942,0.04235,0.03942,0.03942,0.04235,0.04721,0.04721,0.04235,0.04235,0.04721,0.04721,0.04721,0.03942,0.04235,0.04721,0.04721,0.04235,0.04235,0.04235,0.04721	FINEMAPPING-ICBP_GWAS-SBP
chr10:95862398	rs76371541	10	95872408	2	31	WHI,ARIC,ARIC,ARIC,WHI,ARIC,WHI,ARIC,WHI,WHI,WHI,WHI,ARIC,ARIC,WHI,ARIC,ARIC,MEC,MEC,MEC,ARIC,MEC,MEC,ARIC,MEC,ARIC,ARIC,MEC,WHI,ARIC,MEC	smokyrs,smk_dur,hom31,hom31,smokyrs,cigt01__1,packyrs,smk_dur,qsmokage,qsmokage,packyrs,smoking__1,cigtyr01,cigtyr01,smoking__0,cigt01__3,hom28,SMKYRS,CURRSMOKE,SMKYRS,cigt01__2,EVERSMOKE,PACKYRS_CAT,hom34,PACKYRS_CAT,hom29,hom34,SMKQUIT,smoking__2,hom29,SMKQUIT	years a regular smoker,Smoking duration,AGE STOPPED SMOKING CIGARETTES Q31,AGE STOPPED SMOKING CIGARETTES Q31,years a regular smoker,Pack years of smoking,Smoking duration,Pack years of smoking,CIGARETTE YEARS OF SMOKING,CIGARETTE YEARS OF SMOKING,HAVE YOU EVER SMOKED CIGARETTES? Q28,Smoking duration (years) reported at baseline,Currently smoke? (reported at baseline),Smoking duration (years) rep…	Smoking,Smoking,Smoking,Smoking,Smoking,Smoking,Smoking,Smoking,Smoking,Smoking,Smoking,Smoking,Smoking,Smoking,Smoking,Smoking,Smoking,Smoking,Smoking,Smoking,Smoking,Smoking,Smoking,Smoking,Smoking,Smoking,Smoking,Smoking,Smoking,Smoking,Smoking	None,None,None,Natural log,Natural log,None,Natural log,Natural log,Natural log,None,None,None,None,Natural log,None,None,None,Natural log,None,None,None,None,Natural log,None,None,Natural log,Natural log,None,None,None,Natural log	0.009184,0.009739,0.01018,0.01493,0.01732,0.03279,0.04577,0.04662,0.04806,0.07273,0.07761,0.08331,0.0993,0.1121,0.1139,0.1871,0.2073,0.307,0.3286,0.3489,0.351,0.4447,0.5555,0.6377,0.6881,0.707,0.7439,0.8613,0.9172,0.9222,0.9953	0.4254,-2.452,-3.308,-0.07988,0.1438,-0.286882392281217,0.2132,-0.09376,0.07326,0.4892,1.904,0.264669298142708,-38.53,-0.2776,-0.242963678763516,0.159564569671338,-0.152568598644607,0.1077,0.377751269540649,0.2503,0.126632650933366,0.281412459438185,0.04353,0.3075,0.1113,-0.009539,0.0312,0.07775,0.0256677467485778,-0.05181,-0.0005539	0.163113496932515,0.947449768160742,1.28416149068323,0.0327377049180328,0.0603694374475231,0.134371143925628,0.106653326663332,0.0470919136112506,0.037,0.272231496939343,1.07814269535674,0.15281137306161,23.3656761673742,0.174701069855255,0.153677216169207,0.12097389664241,0.120990165459641,0.105278592375367,0.386644083460234,0.266901258264022,0.135784528129279,0.368196335782004,0.073779661016949…	2.02918e+109	C	0.04406,0.04971,0.04971,0.04971,0.04406,0.04971,0.04406,0.04971,0.04406,0.04406,0.04406,0.04406,0.04971,0.04971,0.04406,0.04971,0.04971,0.05202,0.05202,0.05202,0.04971,0.05202,0.05202,0.04971,0.05202,0.04971,0.04971,0.05202,0.04406,0.04971,0.05202	FINEMAPPING-ICBP_GWAS-SBP
chr10:95872960	rs35867728	10	95882970	2	11	WHI,WHI,ARIC,ARIC,ARIC,ARIC,ARIC,ARIC,ARIC,ARIC,MEC,MEC,WHI,WHI,WHI,WHI,WHI,WHI,WHI,WHI,WHI,WHI,MEC,MEC,MEC,MEC	strkrel,strkrel,dadhistorystr,dadhistorystr,momhistorystr,momhistorystr,in07dpp,in07dpp,in07dp,in07dp,FH_STROKE,FH_STROKE,stroke_age,stroke_age,stroke,stroke,stroke,stroke,stroke_age,stroke_age,stroke_f2,stroke_f2,STROKE,STROKE,STROKE,STROKE	relative with stroke,relative with stroke,New Paternal History of Stroke,New Paternal History of Stroke,New Maternal History of Stroke,New Maternal History of Stroke,Def/Prob/Poss Inc. Stroke by 2007,Def/Prob/Poss Inc. Stroke by 2007,Def/Prob Incident Stroke by 2007,Def/Prob Incident Stroke by 2007,Family history of stroke reported in 1st degree relative - Qx2,Family history of stroke reported in…	Stroke,Stroke,Stroke,Stroke,Stroke,Stroke,Stroke,Stroke,Stroke,Stroke,Stroke,Stroke,Stroke,Stroke,Stroke,Stroke,Stroke,Stroke,Stroke,Stroke,Stroke,Stroke,Stroke,Stroke,Stroke,Stroke	None,None,None,None,None,None,None,None,None,None,None,None,None,None,None,None,None,None,Natural log,Natural log,None,None,None,None,None,None	0.002064,0.002064,0.009011,0.009011,0.4949,0.4949,0.5524,0.5524,0.5681,0.5681,0.6689,0.6689,0.9062,0.9062,0.9522,0.9522,0.9522,0.9522,0.983,0.983,0.9961,0.9961,0.9981,0.9981,0.9981,0.9981	0.940788203474542,0.940788203474542,0.730442965303642,0.730442965303642,-0.237622872579044,-0.237622872579044,-0.25618340539241,-0.25618340539241,-0.246156325623283,-0.246156325623283,-0.339677367570161,-0.339677367570161,-0.6819,-0.6819,-0.0440563861969199,-0.0440563861969199,-0.0440563861969199,-0.0440563861969199,-0.001813,-0.001813,-16.4730577768934,-16.4730577768934,-17.0336366639419,-17.033…	0.305351575291964,0.305351575291964,0.279648914741058,0.279648914741058,0.348165381068196,0.348165381068196,0.431140029270296,0.431140029270296,0.43124794257758,0.43124794257758,0.794381121539199,0.794381121539199,5.76415891800507,5.76415891800507,0.735253441203603,0.735253441203603,0.735253441203603,0.735253441203603,0.0846010265982268,0.0846010265982268,3412.69065193565,3412.69065193565,7067.89…	1934,1934,2720,2720,3042,3042,3339,3339,3339,3339,455,455,76,76,2089,2089,2089,2089,76,76,2089,2089,455,455,455,455	A	0.01183,0.01183,0.01133,0.01133,0.01133,0.01133,0.01133,0.01133,0.01133,0.01133,0.0106,0.0106,0.01183,0.01183,0.01183,0.01183,0.01183,0.01183,0.01183,0.01183,0.01183,0.01183,0.0106,0.0106,0.0106,0.0106	FINEMAPPING-ICBP_GWAS-SBP
chr10:95916670	rs10082413	10	95926680	2	9	WHI,WHI,WHI,WHI,WHI,ARIC,ARIC,ARIC,ARIC,ARIC,WHI,WHI,WHI,WHI,WHI,ARIC,ARIC,ARIC,ARIC,ARIC,MEC,MEC,MEC,MEC,MEC,MEC,MEC,MEC,MEC,MEC,MEC,MEC,MEC,MEC,MEC,MEC,MEC,MEC,MEC,MEC,ARIC,ARIC,ARIC,ARIC,ARIC	alcohol,alcohol,alcohol,alcohol,alcohol,drnkr01__2,drnkr01__2,drnkr01__2,drnkr01__2,drnkr01__2,alcohol,alcohol,alcohol,alcohol,alcohol,drnkr01__1,drnkr01__1,drnkr01__1,drnkr01__1,drnkr01__1,ETHANOL_CAT__4,ETHANOL_CAT__4,ETHANOL_CAT__4,ETHANOL_CAT__4,ETHANOL_CAT__4,ETHANOL_CAT__3,ETHANOL_CAT__3,ETHANOL_CAT__3,ETHANOL_CAT__3,ETHANOL_CAT__3,ETHANOL_CAT__1,ETHANOL_CAT__1,ETHANOL_CAT__1,ETHANOL_CAT__1…	alcohol intake,alcohol intake,alcohol intake,alcohol intake,alcohol intake,alcohol intake,alcohol intake,alcohol intake,alcohol intake,alcohol intake	Alcohol,Alcohol,Alcohol,Alcohol,Alcohol,Alcohol,Alcohol,Alcohol,Alcohol,Alcohol,Alcohol,Alcohol,Alcohol,Alcohol,Alcohol,Alcohol,Alcohol,Alcohol,Alcohol,Alcohol,Alcohol,Alcohol,Alcohol,Alcohol,Alcohol,Alcohol,Alcohol,Alcohol,Alcohol,Alcohol,Alcohol,Alcohol,Alcohol,Alcohol,Alcohol,Alcohol,Alcohol,Alcohol,Alcohol,Alcohol,Alcohol,Alcohol,Alcohol,Alcohol,Alcohol	None,None,None,None,None,None,None,None,None,None,Natural log,Natural log,Natural log,Natural log,Natural log,None,None,None,None,None,None,None,None,None,None,None,None,None,None,None,None,None,None,None,None,None,None,None,None,None,None,None,None,None,None	0.00796,0.00796,0.00796,0.00796,0.00796,0.00879,0.00879,0.00879,0.00879,0.00879,0.009288,0.009288,0.009288,0.009288,0.009288,0.02233,0.02233,0.02233,0.02233,0.02233,0.09353,0.09353,0.09353,0.09353,0.09353,0.1334,0.1334,0.1334,0.1334,0.1334,0.197,0.197,0.197,0.197,0.197,0.6958,0.6958,0.6958,0.6958,0.6958,0.9991,0.9991,0.9991,0.9991,0.9991	-0.2659,-0.2659,-0.2659,-0.2659,-0.2659,-0.331703624546111,-0.331703624546111,-0.331703624546111,-0.331703624546111,-0.331703624546111,-0.0681,-0.0681,-0.0681,-0.0681,-0.0681,0.245296355955343,0.245296355955343,0.245296355955343,0.245296355955343,0.245296	0.100112951807229,0.100112951807229,0.100112951807229,0.100112951807229,0.100112951807229,0.126604436849661,0.126604436849661,0.126604436849661,0.126604436849661,0.126604436849661,0.0261520737327189,0.0261520737327189,0.0261520737327189,0.0261520737327189,0.0261520737327189,0.107350702825095,0.107350702825095,0.107350702825095,0.107350702825095,0.107350702825095,0.372291511365287,0.37229151136528…	2.06021e+159	G	0.05476,0.05476,0.05476,0.05476,0.05476,0.06699,0.06699,0.06699,0.06699,0.06699,0.05476,0.05476,0.05476,0.05476,0.05476,0.06699,0.06699,0.06699,0.06699,0.06699,0.06069,0.06069,0.06069,0.06069,0.06069,0.06069,0.06069,0.06069,0.06069,0.06069,0.06069,0.06069,0.06069,0.06069,0.06069,0.06069,0.06069,0.06069,0.06069,0.06069,0.06699,0.06699,0.06699,0.06699,0.06699	FINEMAPPING-ICBP_GWAS-SBP
chr10:95930760	rs114839499	10	95940770	2	31	ARIC,WHI,WHI,ARIC,MEC,ARIC,ARIC,ARIC,ARIC,ARIC,ARIC,WHI,WHI,MEC,ARIC,WHI,MEC,WHI,MEC,WHI,ARIC,ARIC,ARIC,ARIC,MEC,ARIC,WHI,MEC,MEC,WHI,MEC	cigtyr01,qsmokage,qsmokage,cigtyr01,CURRSMOKE,cigt01__3,hom28,hom29,cigt01__1,hom29,smk_dur,smoking__1,smoking__0,PACKYRS_CAT,hom34,smokyrs,PACKYRS_CAT,packyrs,SMKQUIT,smoking__2,hom31,cigt01__2,smk_dur,hom34,SMKQUIT,hom31,packyrs,EVERSMOKE,SMKYRS,smokyrs,SMKYRS	CIGARETTE YEARS OF SMOKING,CIGARETTE YEARS OF SMOKING,Currently smoke? (reported at baseline),HAVE YOU EVER SMOKED CIGARETTES? Q28,AGE 1ST REGULARLY SMOKED CIGARETS Q29,AGE 1ST REGULARLY SMOKED CIGARETS Q29,Smoking duration,Pack-years of smoking (cigarettes) reported at baseline,NUM YRS ABSTAINED FROM CIGARETTES Q34,years a regular smoker,Pack-years of smoking (cigarettes) reported at baseline,Pa…	Smoking,Smoking,Smoking,Smoking,Smoking,Smoking,Smoking,Smoking,Smoking,Smoking,Smoking,Smoking,Smoking,Smoking,Smoking,Smoking,Smoking,Smoking,Smoking,Smoking,Smoking,Smoking,Smoking,Smoking,Smoking,Smoking,Smoking,Smoking,Smoking,Smoking,Smoking	None,None,Natural log,Natural log,None,None,None,None,None,Natural log,None,None,None,None,Natural log,Natural log,Natural log,Natural log,Natural log,None,None,None,Natural log,None,None,Natural log,None,None,None,None,Natural log	0.00331,0.007479,0.01208,0.02457,0.04342,0.1717,0.1795,0.2101,0.3008,0.3469,0.3568,0.3612,0.4141,0.4793,0.5124,0.5273,0.5517,0.5927,0.6252,0.6313,0.6564,0.6936,0.7146,0.7196,0.728,0.8193,0.8264,0.8277,0.864,0.8865,0.8971	-129.9,-1.32,-0.1685,-0.743,1.21639532432449,0.318453731118535,-0.312931506705232,1.344,-0.274042186747746,0.04825,-1.753,0.267734434642085,-0.241816816579831,0.3534,0.1047,0.07237,0.07923,0.1071,0.1167,0.212689093410351,-1.233,-0.111602176581302,0.0349,0	44.1836734693878,0.492170022371365,0.0669713831478537,0.330369052912405,0.602175903130937,0.232958106158401,0.233182940912989,1.07177033492823,0.264775059659658,0.0512861394557823,1.90171403775222,0.29318269233693,0.296090139071668,0.499152542372881,0.159701037217816,0.114473267953179,0.133025520483546,0.20018691588785,0.238552739165985,0.443102277938231,2.77078651685393,0.283254255282493,0.09540…	3.22376e+109	C	0.0121,0.0116,0.0116,0.0121,0.01252,0.0121,0.0121,0.0121,0.0121,0.0121,0.0121,0.0116,0.0116,0.01252,0.0121,0.0116,0.01252,0.0116,0.01252,0.0116,0.0121,0.0121,0.0121,0.0121,0.01252,0.0121,0.0116,0.01252,0.01252,0.0116,0.01252	FINEMAPPING-ICBP_GWAS-SBP
chr10:95934982	rs74651761	10	95944992	2	6	ARIC,ARIC,ARIC,ARIC,ARIC,ARIC,ARIC,ARIC,ARIC,WHI,WHI,WHI,WHI,WHI,WHI,WHI,WHI,WHI,ARIC,ARIC,ARIC,ARIC,ARIC,ARIC,ARIC,ARIC,ARIC,WHI,WHI,WHI,WHI,WHI,WHI,WHI,WHI,WHI,MEC,MEC,MEC,MEC,MEC,MEC,MEC,MEC,MEC,MEC,MEC,MEC,MEC,MEC,MEC,MEC,MEC,MEC	ldl02,ldl02,ldl02,ldl02,ldl02,ldl02,ldl02,ldl02,ldl02,norm_ldl,norm_ldl,norm_ldl,norm_ldl,norm_ldl,norm_ldl,norm_ldl,norm_ldl,norm_ldl,ldl02,ldl02,ldl02,ldl02,ldl02,ldl02,ldl02,ldl02,ldl02,norm_ldl,norm_ldl,norm_ldl,norm_ldl,norm_ldl,norm_ldl,norm_ldl,norm_ldl,norm_ldl,X_ldl_chol,X_ldl_chol,X_ldl_chol,X_ldl_chol,X_ldl_chol,X_ldl_chol,X_ldl_chol,X_ldl_chol,X_ldl_chol,X_ldl_chol,X_ldl_chol,X_ldl_ch…	RE-CALIBRATED LDL CHOL. in mg/dl,RE-CALIBRATED LDL CHOL. in mg/dl,RE-CALIBRATED LDL CHOL. in mg/dl,RE-CALIBRATED LDL CHOL. in mg/dl,RE-CALIBRATED LDL CHOL. in mg/dl,RE-CALIBRATED LDL CHOL. in mg/dl,RE-CALIBRATED LDL CHOL. in mg/dl,RE-CALIBRATED LDL CHOL. in mg/dl,RE-CALIBRATED LDL CHOL. in mg/dl,normalized LDL,normalized LDL,normalized LDL,normalized LDL,normalized LDL,normalized LDL,normalized L…	LDL,LDL,LDL,LDL,LDL,LDL,LDL,LDL,LDL,LDL,LDL,LDL,LDL,LDL,LDL,LDL,LDL,LDL,LDL,LDL,LDL,LDL,LDL,LDL,LDL,LDL,LDL,LDL,LDL,LDL,LDL,LDL,LDL,LDL,LDL,LDL,LDL,LDL,LDL,LDL,LDL,LDL,LDL,LDL,LDL,LDL,LDL,LDL,LDL,LDL,LDL,LDL,LDL,LDL	Natural log,Natural log,Natural log,Natural log,Natural log,Natural log,Natural log,Natural log,Natural log,None,None,None,None,None,None,None,None,None,None,None,None,None,None,None,None,None,None,Natural log,Natural log,Natural log,Natural log,Natural log,Natural log,Natural log,Natural log,Natural log,Natural log,Natural log,Natural log,Natural log,Natural log,Natural log,Natural log,Natural l…	0.002023,0.002023,0.002023,0.002023,0.002023,0.002023,0.002023,0.002023,0.002023,0.004283,0.004283,0.004283,0.004283,0.004283,0.004283,0.004283,0.004283,0.004283,0.007464,0.007464,0.007464,0.007464,0.007464,0.007464,0.007464,0.007464,0.007464,0.05503,0.05503,0.05503,0.05503,0.05503,0.05503,0.05503,0.05503,0.05503,0.4362,0.4362,0.4362,0.4362,0.4362,0.4362,0.4362,0.4362,0.4362,0.5733,0.5733,0.5733,…	-0.1121,-0.1121,-0.1121,-0.1121,-0.1121,-0.1121,-0.1121,-0.1121,-0.1121,25.16,25.16,25.16,25.16,25.16,25.16,25.16,25.16,25.16,-12.28,-12.28,-12.28,-12.28,-12.28,-12.28,-12.28,-12.28,-12.28,0.1359,0.1359,0.1359,0.1359,0.1359,0.1359,0.1359,0.1359,0.1359,0.0	0.0362900615085788,0.0362900615085788,0.0362900615085788,0.0362900615085788,0.0362900615085788,0.0362900615085788,0.0362900615085788,0.0362900615085788,0.0362900615085788,8.79105520614955,8.79105520614955,8.79105520614955,8.79105520614955,8.79105520614955,8.79105520614955,8.79105520614955,8.79105520614955,8.79105520614955,4.58722450504296,4.58722450504296,4.58722450504296,4.58722450504296,4.58722…	3.15832e+197	C	0.01502,0.01502,0.01502,0.01502,0.01502,0.01502,0.01502,0.01502,0.01502,0.01113,0.01113,0.01113,0.01113,0.01113,0.01113,0.01113,0.01113,0.01113,0.01502,0.01502,0.01502,0.01502,0.01502,0.01502,0.01502,0.01502,0.01502,0.01113,0.01113,0.01113,0.01113,0.01113,0.01113,0.01113,0.01113,0.01113,0.01252,0.01252,0.01252,0.01252,0.01252,0.01252,0.01252,0.01252,0.01252,0.01252,0.01252,0.01252,0.01252,0.01252…	FINEMAPPING-ICBP_GWAS-SBP
chr11:100017860	rs1032778	11	100512650	2	13	WHI,WHI,WHI,WHI,WHI,WHI,ARIC,ARIC,ARIC,ARIC,ARIC,ARIC,ARIC,ARIC,ARIC,ARIC,ARIC,ARIC,ARIC,ARIC,ARIC,MEC,MEC,MEC,WHI,WHI,WHI,WHI,WHI,WHI,WHI,WHI,WHI,MEC,MEC,MEC,WHI,WHI,WHI	F33PILLSHYPAGE,F33PILLSHYPAGE,F33PILLSHYPAGE,F33PILLSHYPAGE,F33PILLSHYPAGE,F33PILLSHYPAGE,hyptmd01__1,hyptmd01__1,hyptmd01__1,hypert05,hypert05,hypert05,hom10a,hom10a,hom10a,hyptmd01__0,hyptmd01__0,hyptmd01__0,hyptmd01__T,hyptmd01__T,hyptmd01__T,HIBP,HIBP,HIBP,hyptage,hyptage,hyptage,hyptage,hyptage,hyptage,hypt,hypt,hypt,FH_HBP,FH_HBP,FH_HBP,F33pillshyp,F33pillshyp,F33pillshyp	F33 Age started taking pills for hypertension,F33 Age started taking pills for hypertension,F33 Age started taking pills for hypertension,F33 Age started taking pills for hypertension,F33 Age started taking pills for hypertension,F33 Age started taking pills for hypertension,HYPERTENSION, DEFINITION 5,HYPERTENSION, DEFINITION 5,HYPERTENSION, DEFINITION 5,HIGH BP EVER DIAGNOSED? Q10A,HIGH BP EVER …	Hypertension,Hypertension,Hypertension,Hypertension,Hypertension,Hypertension,Hypertension,Hypertension,Hypertension,Hypertension,Hypertension,Hypertension,Hypertension,Hypertension,Hypertension,Hypertension,Hypertension,Hypertension,Hypertension,Hypertension,Hypertension,Hypertension,Hypertension,Hypertension,Hypertension,Hypertension,Hypertension,Hypertension,Hypertension,Hypertension,Hypertens…	None,None,None,Natural log,Natural log,Natural log,None,None,None,None,None,None,None,None,None,None,None,None,None,None,None,None,None,None,None,None,None,Natural log,Natural log,Natural log,None,None,None,None,None,None,None,None,None	0.007337,0.007337,0.007337,0.007379,0.007379,0.007379,0.00905,0.00905,0.00905,0.02415,0.02415,0.02415,0.02888,0.02888,0.02888,0.03113,0.03113,0.03113,0.3286,0.3286,0.3286,0.3351,0.3351,0.3351,0.368,0.368,0.368,0.3977,0.3977,0.3977,0.6244,0.6244,0.6244,0.6291,0.6291,0.6291,0.8484,0.8484,0.8484	0.9296,0.9296,0.9296,0.01418,0.01418,0.01418,-0.198085151973433,-0.198085151973433,-0.198085151973433,-0.166054584330083,-0.166054584330083,-0.166054584330083,-0.162636583477556,-0.162636583477556,-0.162636583477556,0.163818085229395,0.163818085229395,0.163818085229395,0.449800921928216,0.449800921928216,0.449800921928216,-0.173401459419396,-0.173401459419396,-0.173401459419396,0.09095,0.09095,0.…	0.346219739292365,0.346219739292365,0.346219739292365,0.00528512858740216,0.00528512858740216,0.00528512858740216,0.0758946942426946,0.0758946942426946,0.0758946942426946,0.0736383965987063,0.0736383965987063,0.0736383965987063,0.0744332189828634,0.0744332189828634,0.0744332189828634,0.076017672960276,0.076017672960276,0.076017672960276,0.460437017021411,0.460437017021411,0.460437017021411,0.1798…	1.59816e+149	A	0.1505,0.1505,0.1505,0.1505,0.1505,0.1505,0.132,0.132,0.132,0.132,0.132,0.132,0.132,0.132,0.132,0.132,0.132,0.132,0.132,0.132,0.132,0.1503,0.1503,0.1503,0.1505,0.1505,0.1505,0.1505,0.1505,0.1505,0.1505,0.1505,0.1505,0.1503,0.1503,0.1503,0.1505,0.1505,0.1505	FINEMAPPING-ICBP_GWAS-SBP
chr11:100021344	rs12275133	11	100516134	2	8	WHI,WHI,WHI,WHI,ARIC,ARIC,ARIC,ARIC,ARIC,ARIC,ARIC,ARIC,ARIC,ARIC,ARIC,ARIC,ARIC,ARIC,ARIC,ARIC,WHI,WHI,WHI,WHI,MEC,MEC,MEC,MEC,MEC,MEC,MEC,MEC	insu,insu,insu,insu,inssiu01,inssiu01,inssiu01,inssiu01,chma16,chma16,chma16,chma16,chma16,chma16,chma16,chma16,inssiu01,inssiu01,inssiu01,inssiu01,insu,insu,insu,insu,X_insulin,X_insulin,X_insulin,X_insulin,X_insulin,X_insulin,X_insulin,X_insulin	insuline,insuline,insuline,insuline,INSULIN in pmol/L,INSULIN in pmol/L,INSULIN in pmol/L,INSULIN in pmol/L,INSULIN (UU-ML) Q16,INSULIN (UU-ML) Q16,INSULIN (UU-ML) Q16,INSULIN (UU-ML) Q16,INSULIN (UU-ML) Q16,INSULIN (UU-ML) Q16,INSULIN (UU-ML) Q16,INSULIN (UU-ML) Q16,INSULIN in pmol/L,INSULIN in pmol/L,INSULIN in pmol/L,INSULIN in pmol/L,insuline,insuline,insuline,insuline	Insulin,Insulin,Insulin,Insulin,Insulin,Insulin,Insulin,Insulin,Insulin,Insulin,Insulin,Insulin,Insulin,Insulin,Insulin,Insulin,Insulin,Insulin,Insulin,Insulin,Insulin,Insulin,Insulin,Insulin,Insulin,Insulin,Insulin,Insulin,Insulin,Insulin,Insulin,Insulin	None,None,None,None,Natural log,Natural log,Natural log,Natural log,Natural log,Natural log,Natural log,Natural log,None,None,None,None,None,None,None,None,Natural log,Natural log,Natural log,Natural log,Natural log,Natural log,Natural log,Natural log,None,None,None,None	0.001534,0.001534,0.001534,0.001534,0.009413,0.009413,0.009413,0.009413,0.01604,0.01604,0.01604,0.01604,0.07602,0.07602,0.07602,0.07602,0.07602,0.07602,0.07602,0.07602,0.3569,0.3569,0.3569,0.3569,0.4784,0.4784,0.4784,0.4784,0.8047,0.8047,0.8047,0.8047	9.552,9.552,9.552,9.552,-0.1092,-0.1092,-0.1092,-0.1092,-0.09542,-0.09542,-0.09542,-0.09542,-4.332,-4.332,-4.332,-4.332,-31.08,-31.08,-31.08,-31.08,0.03643,0.03643,0.03643,0.03643,-0.07326,-0.07326,-0.07326,-0.07326,-0.3939,-0.3939,-0.3939,-0.3939	3.01040025212732,3.01040025212732,3.01040025212732,3.01040025212732,0.0420323325635104,0.0420323325635104,0.0420323325635104,0.0420323325635104,0.039609796596098,0.039609796596098,0.039609796596098,0.039609796596098,2.44056338028169,2.44056338028169,2.44056338028169,2.44056338028169,17.5098591549296,17.5098591549296,17.5098591549296,17.5098591549296,0.0395290798611111,0.0395290798611111,0.0395290…	1.71717e+119	C	0.06404,0.06404,0.06404,0.06404,0.06237,0.06237,0.06237,0.06237,0.06237,0.06237,0.06237,0.06237,0.06237,0.06237,0.06237,0.06237,0.06237,0.06237,0.06237,0.06237,0.06404,0.06404,0.06404,0.06404,0.05877,0.05877,0.05877,0.05877,0.05877,0.05877,0.05877,0.05877	FINEMAPPING-ICBP_GWAS-SBP
chr11:10003217	rs16907390	11	10046641	2	13	WHI,ARIC,ARIC,ARIC,ARIC,WHI,WHI,WHI,WHI,ARIC,WHI,WHI,MEC	mi,mi07,mhxa30,inc_by07,mhxa30,mi_age,mi_age,mi_f2_age,mi_f2_age,hom10c,mi_f2,mirel,HATTACK	MI,MI by 2007,AGE AT FIRST HEART ATTACK Q30,MI/FATCHD by 2007,AGE AT FIRST HEART ATTACK Q30,Age at MI,Age at MI,F2 age at MI,F2 age at MI,HEART ATTACK EVER DIAGNOSED? Q10C,F2 MI ever,relative with MI,Heart attack reported at baseline	MI,MI,MI,MI,MI,MI,MI,MI,MI,MI,MI,MI,MI	None,None,None,None,Natural log,Natural log,None,None,Natural log,None,None,None,None	0.004207,0.00765,0.05001,0.05815,0.06126,0.2096,0.2162,0.3537,0.3572,0.3604,0.4992,0.5564,0.8301	0.923464935622155,0.498955451195503,-4.843,0.3293037471426,-0.1112,0.04079,2.811,0.663,0.171,-0.33351660879558,0.412109650826833,0.106160195828391,-0.162754251301426	0.322664198330592,0.187084908584741,2.44225920322743,0.173775064455198,0.0587737843551797,0.0322195892575039,2.2542101042502,0.700475435816165,0.182011708355508,0.364658439531577,0.609900326811948,0.180483161897978,0.758407508394342	2089,3340,110,3340,110,77,77,27,27,3308,2088,1902,455	T	0.03595,0.03574,0.03574,0.03574,0.03574,0.03595,0.03595,0.03595,0.03595,0.03574,0.03595,0.03595,0.03276	FINEMAPPING-ICBP_GWAS-SBP
chr11:100037831	rs12295032	11	100532621	2	8	MEC,MEC,MEC,MEC,ARIC,ARIC,ARIC,ARIC,ARIC,ARIC,ARIC,ARIC,MEC,MEC,MEC,MEC,ARIC,ARIC,ARIC,ARIC,ARIC,ARIC,ARIC,ARIC,WHI,WHI,WHI,WHI,WHI,WHI,WHI,WHI	X_insulin,X_insulin,X_insulin,X_insulin,chma16,chma16,chma16,chma16,inssiu01,inssiu01,inssiu01,inssiu01,X_insulin,X_insulin,X_insulin,X_insulin,chma16,chma16,chma16,chma16,inssiu01,inssiu01,inssiu01,inssiu01,insu,insu,insu,insu,insu,insu,insu,insu	INSULIN (UU-ML) Q16,INSULIN (UU-ML) Q16,INSULIN (UU-ML) Q16,INSULIN (UU-ML) Q16,INSULIN in pmol/L,INSULIN in pmol/L,INSULIN in pmol/L,INSULIN in pmol/L,INSULIN (UU-ML) Q16,INSULIN (UU-ML) Q16,INSULIN (UU-ML) Q16,INSULIN (UU-ML) Q16,INSULIN in pmol/L,INSULIN in pmol/L,INSULIN in pmol/L,INSULIN in pmol/L,insuline,insuline,insuline,insuline,insuline,insuline,insuline,insuline	Insulin,Insulin,Insulin,Insulin,Insulin,Insulin,Insulin,Insulin,Insulin,Insulin,Insulin,Insulin,Insulin,Insulin,Insulin,Insulin,Insulin,Insulin,Insulin,Insulin,Insulin,Insulin,Insulin,Insulin,Insulin,Insulin,Insulin,Insulin,Insulin,Insulin,Insulin,Insulin	Natural log,Natural log,Natural log,Natural log,Natural log,Natural log,Natural log,Natural log,Natural log,Natural log,Natural log,Natural log,None,None,None,None,None,None,None,None,None,None,None,None,None,None,None,None,Natural log,Natural log,Natural log,Natural log	0.00239,0.00239,0.00239,0.00239,0.006984,0.006984,0.006984,0.006984,0.008775,0.008775,0.008775,0.008775,0.01047,0.01047,0.01047,0.01047,0.01211,0.01211,0.01211,0.01211,0.01211,0.01211,0.01211,0.01211,0.6099,0.6099,0.6099,0.6099,0.9365,0.9365,0.9365,0.9365	-0.1504,-0.1504,-0.1504,-0.1504,-0.05725,-0.05725,-0.05725,-0.05725,-0.05905,-0.05905,-0.05905,-0.05905,-1.957,-1.957,-1.957,-1.957,-3.281,-3.281,-3.281,-3.281,-23.54,-23.54,-23.54,-23.54,0.8317,0.8317,0.8317,0.8317,0.001701,0.001701,0.001701,0.001701	0.0492307692307692,0.0492307692307692,0.0492307692307692,0.0492307692307692,0.0212115598369767,0.0212115598369767,0.0212115598369767,0.0212115598369767,0.0225209763539283,0.0225209763539283,0.0225209763539283,0.0225209763539283,0.761182419292104,0.761182419292104,0.761182419292104,0.761182419292104,1.30717131474104,1.30717131474104,1.30717131474104,1.30717131474104,9.3784860557769,9.3784860557769…	4.42442e+119	T	0.3054,0.3054,0.3054,0.3054,0.3064,0.3064,0.3064,0.3064,0.3064,0.3064,0.3064,0.3064,0.3054,0.3054,0.3054,0.3054,0.3064,0.3064,0.3064,0.3064,0.3064,0.3064,0.3064,0.3064,0.2926,0.2926,0.2926,0.2926,0.2926,0.2926,0.2926,0.2926	FINEMAPPING-ICBP_GWAS-SBP
chr11:100049502	rs10431107	11	100544292	2	31	ARIC,WHI,ARIC,WHI,WHI,ARIC,MEC,ARIC,ARIC,WHI,WHI,MEC,ARIC,ARIC,MEC,ARIC,MEC,ARIC,ARIC,ARIC,WHI,ARIC,MEC,MEC,WHI,WHI,MEC,WHI,MEC,ARIC,ARIC	cigt01__1,smoking__0,smk_dur,smokyrs,smokyrs,smk_dur,EVERSMOKE,cigt01__2,hom34,smoking__1,packyrs,SMKYRS,hom34,cigtyr01,SMKYRS,hom28,PACKYRS_CAT,cigt01__3,hom31,hom31,smoking__2,cigtyr01,PACKYRS_CAT,SMKQUIT,qsmokage,packyrs,CURRSMOKE,qsmokage,SMKQUIT,hom29,hom29	Smoking duration,years a regular smoker,years a regular smoker,Smoking duration,Ever smoke? (reported at baseline),NUM YRS ABSTAINED FROM CIGARETTES Q34,Pack years of smoking,Smoking duration (years) reported at baseline,NUM YRS ABSTAINED FROM CIGARETTES Q34,CIGARETTE YEARS OF SMOKING,Smoking duration (years) reported at baseline,HAVE YOU EVER SMOKED CIGARETTES? Q28,Pack-years of smoking (cigaret…	Smoking,Smoking,Smoking,Smoking,Smoking,Smoking,Smoking,Smoking,Smoking,Smoking,Smoking,Smoking,Smoking,Smoking,Smoking,Smoking,Smoking,Smoking,Smoking,Smoking,Smoking,Smoking,Smoking,Smoking,Smoking,Smoking,Smoking,Smoking,Smoking,Smoking,Smoking	None,None,None,Natural log,None,Natural log,None,None,Natural log,None,Natural log,Natural log,None,Natural log,None,None,Natural log,None,Natural log,None,None,None,None,Natural log,None,None,None,Natural log,None,Natural log,None	0.002952,0.005184,0.006551,0.01266,0.02175,0.02624,0.04415,0.05258,0.07726,0.1178,0.1383,0.1639,0.1831,0.2635,0.283,0.3135,0.3332,0.3383,0.3715,0.3757,0.3795,0.4148,0.476,0.564,0.5679,0.5994,0.6084,0.6921,0.7121,0.7964,0.8927	0.16296882827814,0.173112617708645,1.078,-0.06145,-0.1528,0.04364,-0.305574525293369,-0.115635343598924,-0.06683,-0.0995993652227547,-0.06406,-0.06299,-0.3451,0.0839,-0.1231,0.0525924501191706,-0.03058,-0.0496105005533344,0.01307,0.5075,-0.0889405092966474,8.179,-0.08457,0.02311,-0.06835,-0.2297,-0.0932123817221787,-0.006444,0.06932,-0.00275,-0.03005	0.0548162893636528,0.0619365358528246,0.396032329169728,0.0246292585170341,0.0665505226480836,0.0196134831460674,0.151800559013099,0.0596673599581654,0.0377570621468927,0.063682458582324,0.0431962238705327,0.0451541218637993,0.258889722430608,0.0750447227191413,0.114511627906977,0.0521750497213994,0.0315680809332095,0.0518125332149707,0.0146180516720725,0.572476029328821,0.101195254632663,10.0294…	3.41222e+109	T	0.4713,0.4552,0.4713,0.4552,0.4552,0.4713,0.474,0.4713,0.4713,0.4552,0.4552,0.474,0.4713,0.4713,0.474,0.4713,0.474,0.4713,0.4713,0.4713,0.4552,0.4713,0.474,0.474,0.4552,0.4552,0.474,0.4552,0.474,0.4713,0.4713	FINEMAPPING-ICBP_GWAS-SBP
chr11:100069553	rs7947643	11	100564343	2	5	ARIC,ARIC,ARIC,ARIC,WHI,WHI,WHI,WHI,WHI,WHI,WHI,WHI,WHI,WHI,WHI,WHI,WHI,WHI,WHI,WHI	inchf07,inchf07,inchf07,inchf07,chf_f2,chf_f2,chf_f2,chf_f2,chf_age,chf_age,chf_age,chf_age,chf,chf,chf,chf,chf_age,chf_age,chf_age,chf_age	Incident HF (from discharge codes),Incident HF (from discharge codes),Incident HF (from discharge codes),Incident HF (from discharge codes),F2 Heart failure ever,F2 Heart failure ever,F2 Heart failure ever,F2 Heart failure ever,Age at heart failure,Age at heart failure,Age at heart failure,Age at heart failure,Heart failure,Heart failure,Heart failure,Heart failure,Age at heart failure,Age at hea…	HeartFailure,HeartFailure,HeartFailure,HeartFailure,HeartFailure,HeartFailure,HeartFailure,HeartFailure,HeartFailure,HeartFailure,HeartFailure,HeartFailure,HeartFailure,HeartFailure,HeartFailure,HeartFailure,HeartFailure,HeartFailure,HeartFailure,HeartFailure	None,None,None,None,None,None,None,None,None,None,None,None,None,None,None,None,Natural log,Natural log,Natural log,Natural log	0.00343,0.00343,0.00343,0.00343,0.007074,0.007074,0.007074,0.007074,0.3281,0.3281,0.3281,0.3281,0.3772,0.3772,0.3772,0.3772,0.3796,0.3796,0.3796,0.3796	0.241376319575269,0.241376319575269,0.241376319575269,0.241376319575269,0.940397807217388,0.940397807217388,0.940397807217388,0.940397807217388,1.818,1.818,1.818,1.818,0.227135572583747,0.227135572583747,0.227135572583747,0.227135572583747,0.02353,0.02353,0.02353,0.02353	0.082493615712669,0.082493615712669,0.082493615712669,0.082493615712669,0.349200819612844,0.349200819612844,0.349200819612844,0.349200819612844,1.83692027887239,1.83692027887239,1.83692027887239,1.83692027887239,0.257231679030291,0.257231679030291,0.257231679030291,0.257231679030291,0.0264887988292244,0.0264887988292244,0.0264887988292244,0.0264887988292244	3048,3048,3048,3048,2089,2089,2089,2089,45,45,45,45,2089,2089,2089,2089,45,45,45,45	A	0.1954,0.1954,0.1954,0.1954,0.1906,0.1906,0.1906,0.1906,0.1906,0.1906,0.1906,0.1906,0.1906,0.1906,0.1906,0.1906,0.1906,0.1906,0.1906,0.1906	FINEMAPPING-ICBP_GWAS-SBP
chr11:10011822	rs72858840	11	10055246	2	4	WHI,WHI,WHI,WHI,WHI,WHI,WHI,WHI,WHI,WHI,ARIC,ARIC,ARIC,ARIC,ARIC,ARIC,ARIC,ARIC,ARIC,ARIC,WHI,WHI,WHI,WHI,WHI,WHI,WHI,WHI,WHI,WHI,ARIC,ARIC,ARIC,ARIC,ARIC,ARIC,ARIC,ARIC,ARIC,ARIC	hematocr,hematocr,hematocr,hematocr,hematocr,hematocr,hematocr,hematocr,hematocr,hematocr,hmta01,hmta01,hmta01,hmta01,hmta01,hmta01,hmta01,hmta01,hmta01,hmta01,hematocr,hematocr,hematocr,hematocr,hematocr,hematocr,hematocr,hematocr,hematocr,hematocr,hmta01,hmta01,hmta01,hmta01,hmta01,hmta01,hmta01,hmta01,hmta01,hmta01	Hematocrit,Hematocrit,Hematocrit,Hematocrit,Hematocrit,Hematocrit,Hematocrit,Hematocrit,Hematocrit,Hematocrit,HEMATOCRIT Q1,HEMATOCRIT Q1,HEMATOCRIT Q1,HEMATOCRIT Q1,HEMATOCRIT Q1,HEMATOCRIT Q1,HEMATOCRIT Q1,HEMATOCRIT Q1,HEMATOCRIT Q1,HEMATOCRIT Q1,Hematocrit,Hematocrit,Hematocrit,Hematocrit,Hematocrit,Hematocrit,Hematocrit,Hematocrit,Hematocrit,Hematocrit,HEMATOCRIT Q1,HEMATOCRIT Q1,HEMATOCRIT …	Hematocrit,Hematocrit,Hematocrit,Hematocrit,Hematocrit,Hematocrit,Hematocrit,Hematocrit,Hematocrit,Hematocrit,Hematocrit,Hematocrit,Hematocrit,Hematocrit,Hematocrit,Hematocrit,Hematocrit,Hematocrit,Hematocrit,Hematocrit,Hematocrit,Hematocrit,Hematocrit,Hematocrit,Hematocrit,Hematocrit,Hematocrit,Hematocrit,Hematocrit,Hematocrit,Hematocrit,Hematocrit,Hematocrit,Hematocrit,Hematocrit,Hematocrit,Hem…	None,None,None,None,None,None,None,None,None,None,None,None,None,None,None,None,None,None,None,None,Natural log,Natural log,Natural log,Natural log,Natural log,Natural log,Natural log,Natural log,Natural log,Natural log,Natural log,Natural log,Natural log,Natural log,Natural log,Natural log,Natural log,Natural log,Natural log,Natural log	0.003412,0.003412,0.003412,0.003412,0.003412,0.003412,0.003412,0.003412,0.003412,0.003412,0.006399,0.006399,0.006399,0.006399,0.006399,0.006399,0.006399,0.006399,0.006399,0.006399,0.01142,0.01142,0.01142,0.01142,0.01142,0.01142,0.01142,0.01142,0.01142,0.01142,0.06344,0.06344,0.06344,0.06344,0.06344,0.06344,0.06344,0.06344,0.06344,0.06344	1.078,1.078,1.078,1.078,1.078,1.078,1.078,1.078,1.078,1.078,-1.22,-1.22,-1.22,-1.22,-1.22,-1.22,-1.22,-1.22,-1.22,-1.22,0.02231,0.02231,0.02231,0.02231,0.02231,0.02231,0.02231,0.02231,0.02231,0.02231,-0.01761,-0.01761,-0.01761,-0.01761,-0.01761,-0.01761,-0.01761,-0.01761,-0.01761,-0.01761	0.367792562265438,0.367792562265438,0.367792562265438,0.367792562265438,0.367792562265438,0.367792562265438,0.367792562265438,0.367792562265438,0.367792562265438,0.367792562265438,0.447214076246334,0.447214076246334,0.447214076246334,0.447214076246334,0.447214076246334,0.447214076246334,0.447214076246334,0.447214076246334,0.447214076246334,0.447214076246334,0.00881121642969984,0.00881121642969984…	2.08521e+159	A	0.01881,0.01881,0.01881,0.01881,0.01881,0.01881,0.01881,0.01881,0.01881,0.01881,0.01585,0.01585,0.01585,0.01585,0.01585,0.01585,0.01585,0.01585,0.01585,0.01585,0.01881,0.01881,0.01881,0.01881,0.01881,0.01881,0.01881,0.01881,0.01881,0.01881,0.01585,0.01585,0.01585,0.01585,0.01585,0.01585,0.01585,0.01585,0.01585,0.01585	FINEMAPPING-ICBP_GWAS-SBP
chr11:100125741	rs116549203	11	100620531	2	31	WHI,ARIC,WHI,ARIC,ARIC,ARIC,ARIC,ARIC,WHI,MEC,ARIC,MEC,MEC,ARIC,ARIC,ARIC,WHI,WHI,ARIC,ARIC,MEC,WHI,MEC,WHI,WHI,MEC,MEC,WHI,ARIC,ARIC,MEC	qsmokage,hom34,qsmokage,hom34,cigt01__3,cigtyr01,hom28,cigt01__1,packyrs,PACKYRS_CAT,hom29,SMKYRS,PACKYRS_CAT,cigt01__2,smk_dur,cigtyr01,packyrs,smoking__0,hom29,smk_dur,SMKYRS,smokyrs,SMKQUIT,smokyrs,smoking__2,SMKQUIT,EVERSMOKE,smoking__1,hom31,hom31,CURRSMOKE	NUM YRS ABSTAINED FROM CIGARETTES Q34,NUM YRS ABSTAINED FROM CIGARETTES Q34,CIGARETTE YEARS OF SMOKING,HAVE YOU EVER SMOKED CIGARETTES? Q28,Pack years of smoking,Pack-years of smoking (cigarettes) reported at baseline,AGE 1ST REGULARLY SMOKED CIGARETS Q29,Smoking duration (years) reported at baseline,Pack-years of smoking (cigarettes) reported at baseline,Smoking duration,CIGARETTE YEARS OF SMOKI…	Smoking,Smoking,Smoking,Smoking,Smoking,Smoking,Smoking,Smoking,Smoking,Smoking,Smoking,Smoking,Smoking,Smoking,Smoking,Smoking,Smoking,Smoking,Smoking,Smoking,Smoking,Smoking,Smoking,Smoking,Smoking,Smoking,Smoking,Smoking,Smoking,Smoking,Smoking	None,None,Natural log,Natural log,None,Natural log,None,None,Natural log,None,None,None,Natural log,None,None,None,None,None,Natural log,Natural log,Natural log,None,Natural log,Natural log,None,None,None,None,Natural log,None,None	0.002402,0.004259,0.00576,0.04807,0.09343,0.1105,0.1124,0.2815,0.2996,0.3436,0.3578,0.4216,0.4785,0.5022,0.551,0.5639,0.5769,0.5812,0.6032,0.604,0.6335,0.6885,0.6975,0.7003,0.7046,0.7491,0.7786,0.7919,0.9332,0.981,0.9978	1.695,4.397,0.2098,0.446,0.425921116675547,-0.5786,-0.403616817250547,-0.305710274971172,0.2217,-0.4939,-1.076,-0.4087,-0.09848,-0.205426430509051,1.241,-28,1.206,-0.16581848469494,-0.0291,0.05345,-0.09575,0.1324,0.05486,0.04705,-0.20040406434472,0.2116,0.193096629961913,0.0797349680188535,0.006326,0.0706,-19.781697297888	0.556467498358503,1.53152211772901,0.0757674250631997,0.225025227043391,0.253826648793532,0.362531328320802,0.254166761492788,0.283853551505267,0.213583815028902,0.52093661006223,1.16981952598391,0.508080556936847,0.138841110954462,0.306104053805769,2.08116719771927,48.5184543406689,2.16129032258065,0.300613641578935,0.0559615384615385,0.103046076730287,0.200691678893314,0.330174563591022,0.14095…	7.60516e+109	G	0.01136,0.01074,0.01136,0.01074,0.01074,0.01074,0.01074,0.01074,0.01136,0.01445,0.01074,0.01445,0.01445,0.01074,0.01074,0.01074,0.01136,0.01136,0.01074,0.01074,0.01445,0.01136,0.01445,0.01136,0.01136,0.01445,0.01445,0.01136,0.01074,0.01074,0.01445	FINEMAPPING-ICBP_GWAS-SBP
chr11:10012881	rs16907407	11	10056305	2	6	MEC,MEC,MEC,MEC,MEC,MEC,MEC,MEC,MEC,MEC,MEC,MEC,MEC,MEC,MEC,MEC,MEC,MEC,MEC,MEC,MEC,MEC,MEC,MEC,MEC,MEC,MEC,MEC,MEC,MEC,MEC,MEC,MEC,MEC,MEC,MEC,MEC,MEC,MEC,MEC,MEC,MEC,MEC,MEC,MEC,MEC,MEC,MEC,MEC,MEC,MEC,MEC,WHI,WHI,WHI,WHI,WHI,WHI,WHI,WHI,WHI,WHI,WHI,WHI,WHI,WHI,WHI,WHI,WHI,WHI,WHI,WHI,WHI,WHI,WHI,WHI,WHI,WHI,WHI,WHI,WHI,WHI,WHI,WHI,WHI,WHI,WHI,WHI,WHI,WHI,WHI,WHI,WHI,WHI,WHI,WHI,WHI,WHI,WHI,WHI…	BMI,BMI,BMI,BMI,BMI,BMI,BMI,BMI,BMI,BMI,BMI,BMI,BMI,BMI,BMI,BMI,BMI,BMI,BMI,BMI,BMI,BMI,BMI,BMI,BMI,BMI,BMI,BMI,BMI,BMI,BMI,BMI,BMI,BMI,BMI,BMI,BMI,BMI,BMI,BMI,BMI,BMI,BMI,BMI,BMI,BMI,BMI,BMI,BMI,BMI,BMI,BMI,bmi,bmi,bmi,bmi,bmi,bmi,bmi,bmi,bmi,bmi,bmi,bmi,bmi,bmi,bmi,bmi,bmi,bmi,bmi,bmi,bmi,bmi,bmi,bmi,bmi,bmi,bmi,bmi,bmi,bmi,bmi,bmi,bmi,bmi,bmi,bmi,bmi,bmi,bmi,bmi,bmi,bmi,bmi,bmi,bmi,bmi,bmi,bmi…	Body mass index (BMI) calculated from weight & height at baseline,Body mass index (BMI) calculated from weight & height at baseline,Body mass index (BMI) calculated from weight & height at baseline,Body mass index (BMI) calculated from weight & height at baseline,Body mass index (BMI) calculated from weight & height at baseline,Body mass index (BMI) calculated from weight & height at baseline,Bod…	BMI,BMI,BMI,BMI,BMI,BMI,BMI,BMI,BMI,BMI,BMI,BMI,BMI,BMI,BMI,BMI,BMI,BMI,BMI,BMI,BMI,BMI,BMI,BMI,BMI,BMI,BMI,BMI,BMI,BMI,BMI,BMI,BMI,BMI,BMI,BMI,BMI,BMI,BMI,BMI,BMI,BMI,BMI,BMI,BMI,BMI,BMI,BMI,BMI,BMI,BMI,BMI,BMI,BMI,BMI,BMI,BMI,BMI,BMI,BMI,BMI,BMI,BMI,BMI,BMI,BMI,BMI,BMI,BMI,BMI,BMI,BMI,BMI,BMI,BMI,BMI,BMI,BMI,BMI,BMI,BMI,BMI,BMI,BMI,BMI,BMI,BMI,BMI,BMI,BMI,BMI,BMI,BMI,BMI,BMI,BMI,BMI,BMI,BMI,BMI…	None,None,None,None,None,None,None,None,None,None,None,None,None,None,None,None,None,None,None,None,None,None,None,None,None,None,Natural log,Natural log,Natural log,Natural log,Natural log,Natural log,Natural log,Natural log,Natural log,Natural log,Natural log,Natural log,Natural log,Natural log,Natural log,Natural log,Natural log,Natural log,Natural log,Natural log,Natural log,Natural log,Natur…	0.001389,0.001389,0.001389,0.001389,0.001389,0.001389,0.001389,0.001389,0.001389,0.001389,0.001389,0.001389,0.001389,0.001389,0.001389,0.001389,0.001389,0.001389,0.001389,0.001389,0.001389,0.001389,0.001389,0.001389,0.001389,0.001389,0.004097,0.004097,0.004097,0.004097,0.004097,0.004097,0.004097,0.004097,0.004097,0.004097,0.004097,0.004097,0.004097,0.004097,0.004097,0.004097,0.004097,0.004097,0.0…	1.204,1.204,1.204,1.204,1.204,1.204,1.204,1.204,1.204,1.204,1.204,1.204,1.204,1.204,1.204,1.204,1.204,1.204,1.204,1.204,1.204,1.204,1.204,1.204,1.204,1.204,0.03654,0.03654,0.03654,0.03654,0.03654,0.03654,0.03654,0.03654,0.03654,0.03654,0.03654,0.03654,0.03654,0.03654,0.03654,0.03654,0.03654,0.03654,0.03654,0.03654,0.03654,0.03654,0.03654,0.03654,0.03654,0.03654,-0.6912,-0.6912,-0.6912,-0.6912,-0.…	0.374261734535281,0.374261734535281,0.374261734535281,0.374261734535281,0.374261734535281,0.374261734535281,0.374261734535281,0.374261734535281,0.374261734535281,0.374261734535281,0.374261734535281,0.374261734535281,0.374261734535281,0.374261734535281,0.374261734535281,0.374261734535281,0.374261734535281,0.374261734535281,0.374261734535281,0.374261734535281,0.374261734535281,0.374261734535281,0.3…	445,445,445,445,445,445,445,445,445,445,445,445,445,445,445,445,445,445,445,445,445,445,445,445,445,445,445,445,445,445,445,445,445,445,445,445,445,445,445,445,445,445,445,445,445,445,445,445,445,445,445,445,2062,2062,2062,2062,2062,2062,2062,2062,2062,2062,2062,2062,2062,2062,2062,2062,2062,2062,2062,2062,2062,2062,2062,2062,2062,2062,2062,2062,2062,2062,2062,2062,2062,2062,2062,2062,2062,2062,2…	T	0.2505,0.2505,0.2505,0.2505,0.2505,0.2505,0.2505,0.2505,0.2505,0.2505,0.2505,0.2505,0.2505,0.2505,0.2505,0.2505,0.2505,0.2505,0.2505,0.2505,0.2505,0.2505,0.2505,0.2505,0.2505,0.2505,0.2505,0.2505,0.2505,0.2505,0.2505,0.2505,0.2505,0.2505,0.2505,0.2505,0.2505,0.2505,0.2505,0.2505,0.2505,0.2505,0.2505,0.2505,0.2505,0.2505,0.2505,0.2505,0.2505,0.2505,0.2505,0.2505,0.2479,0.2479,0.2479,0.2479,0.2479,…	FINEMAPPING-ICBP_GWAS-SBP
chr11:10015805	rs67404901	11	10059229	2	6	MEC,MEC,MEC,MEC,MEC,MEC,MEC,MEC,MEC,MEC,MEC,MEC,MEC,MEC,MEC,MEC,MEC,MEC,MEC,MEC,MEC,MEC,MEC,MEC,MEC,MEC,WHI,WHI,WHI,WHI,WHI,WHI,WHI,WHI,WHI,WHI,WHI,WHI,WHI,WHI,WHI,WHI,WHI,WHI,WHI,WHI,WHI,WHI,WHI,WHI,WHI,WHI,MEC,MEC,MEC,MEC,MEC,MEC,MEC,MEC,MEC,MEC,MEC,MEC,MEC,MEC,MEC,MEC,MEC,MEC,MEC,MEC,MEC,MEC,MEC,MEC,MEC,MEC,WHI,WHI,WHI,WHI,WHI,WHI,WHI,WHI,WHI,WHI,WHI,WHI,WHI,WHI,WHI,WHI,WHI,WHI,WHI,WHI,WHI,WHI…	BMI,BMI,BMI,BMI,BMI,BMI,BMI,BMI,BMI,BMI,BMI,BMI,BMI,BMI,BMI,BMI,BMI,BMI,BMI,BMI,BMI,BMI,BMI,BMI,BMI,BMI,bmi,bmi,bmi,bmi,bmi,bmi,bmi,bmi,bmi,bmi,bmi,bmi,bmi,bmi,bmi,bmi,bmi,bmi,bmi,bmi,bmi,bmi,bmi,bmi,bmi,bmi,BMI,BMI,BMI,BMI,BMI,BMI,BMI,BMI,BMI,BMI,BMI,BMI,BMI,BMI,BMI,BMI,BMI,BMI,BMI,BMI,BMI,BMI,BMI,BMI,BMI,BMI,bmi,bmi,bmi,bmi,bmi,bmi,bmi,bmi,bmi,bmi,bmi,bmi,bmi,bmi,bmi,bmi,bmi,bmi,bmi,bmi,bmi,bmi…	Body mass index (BMI) calculated from weight & height at baseline,Body mass index (BMI) calculated from weight & height at baseline,Body mass index (BMI) calculated from weight & height at baseline,Body mass index (BMI) calculated from weight & height at baseline,Body mass index (BMI) calculated from weight & height at baseline,Body mass index (BMI) calculated from weight & height at baseline,Bod…	BMI,BMI,BMI,BMI,BMI,BMI,BMI,BMI,BMI,BMI,BMI,BMI,BMI,BMI,BMI,BMI,BMI,BMI,BMI,BMI,BMI,BMI,BMI,BMI,BMI,BMI,BMI,BMI,BMI,BMI,BMI,BMI,BMI,BMI,BMI,BMI,BMI,BMI,BMI,BMI,BMI,BMI,BMI,BMI,BMI,BMI,BMI,BMI,BMI,BMI,BMI,BMI,BMI,BMI,BMI,BMI,BMI,BMI,BMI,BMI,BMI,BMI,BMI,BMI,BMI,BMI,BMI,BMI,BMI,BMI,BMI,BMI,BMI,BMI,BMI,BMI,BMI,BMI,BMI,BMI,BMI,BMI,BMI,BMI,BMI,BMI,BMI,BMI,BMI,BMI,BMI,BMI,BMI,BMI,BMI,BMI,BMI,BMI,BMI,BMI…	None,None,None,None,None,None,None,None,None,None,None,None,None,None,None,None,None,None,None,None,None,None,None,None,None,None,None,None,None,None,None,None,None,None,None,None,None,None,None,None,None,None,None,None,None,None,None,None,None,None,None,None,Natural log,Natural log,Natural log,Natural log,Natural log,Natural log,Natural log,Natural log,Natural log,Natural log,Natural log,Natural…	0.003564,0.003564,0.003564,0.003564,0.003564,0.003564,0.003564,0.003564,0.003564,0.003564,0.003564,0.003564,0.003564,0.003564,0.003564,0.003564,0.003564,0.003564,0.003564,0.003564,0.003564,0.003564,0.003564,0.003564,0.003564,0.003564,0.005338,0.005338,0.005338,0.005338,0.005338,0.005338,0.005338,0.005338,0.005338,0.005338,0.005338,0.005338,0.005338,0.005338,0.005338,0.005338,0.005338,0.005338,0.0…	1.086,1.086,1.086,1.086,1.086,1.086,1.086,1.086,1.086,1.086,1.086,1.086,1.086,1.086,1.086,1.086,1.086,1.086,1.086,1.086,1.086,1.086,1.086,1.086,1.086,1.086,-0.6687,-0.6687,-0.6687,-0.6687,-0.6687,-0.6687,-0.6687,-0.6687,-0.6687,-0.6687,-0.6687,-0.6687,-0.6687,-0.6687,-0.6687,-0.6687,-0.6687,-0.6687,-0.6687,-0.6687,-0.6687,-0.6687,-0.6687,-0.6687,-0.6687,-0.6687,0.03381,0.03381,0.03381,0.03381,0.0…	0.370648464163823,0.370648464163823,0.370648464163823,0.370648464163823,0.370648464163823,0.370648464163823,0.370648464163823,0.370648464163823,0.370648464163823,0.370648464163823,0.370648464163823,0.370648464163823,0.370648464163823,0.370648464163823,0.370648464163823,0.370648464163823,0.370648464163823,0.370648464163823,0.370648464163823,0.370648464163823,0.370648464163823,0.370648464163823,0.3…	445,445,445,445,445,445,445,445,445,445,445,445,445,445,445,445,445,445,445,445,445,445,445,445,445,445,2062,2062,2062,2062,2062,2062,2062,2062,2062,2062,2062,2062,2062,2062,2062,2062,2062,2062,2062,2062,2062,2062,2062,2062,2062,2062,445,445,445,445,445,445,445,445,445,445,445,445,445,445,445,445,445,445,445,445,445,445,445,445,445,445,2062,2062,2062,2062,2062,2062,2062,2062,2062,2062,2062,2062,2…	C	0.2697,0.2697,0.2697,0.2697,0.2697,0.2697,0.2697,0.2697,0.2697,0.2697,0.2697,0.2697,0.2697,0.2697,0.2697,0.2697,0.2697,0.2697,0.2697,0.2697,0.2697,0.2697,0.2697,0.2697,0.2697,0.2697,0.2635,0.2635,0.2635,0.2635,0.2635,0.2635,0.2635,0.2635,0.2635,0.2635,0.2635,0.2635,0.2635,0.2635,0.2635,0.2635,0.2635,0.2635,0.2635,0.2635,0.2635,0.2635,0.2635,0.2635,0.2635,0.2635,0.2697,0.2697,0.2697,0.2697,0.2697,…	FINEMAPPING-ICBP_GWAS-SBP
chr11:100188226	rs11224464	11	100683016	2	31	ARIC,ARIC,MEC,MEC,MEC,MEC,MEC,WHI,WHI,MEC,ARIC,ARIC,ARIC,WHI,ARIC,MEC,ARIC,ARIC,WHI,WHI,ARIC,WHI,WHI,ARIC,WHI,ARIC,WHI,ARIC,ARIC,ARIC,MEC	hom29,hom29,SMKYRS,SMKYRS,PACKYRS_CAT,PACKYRS_CAT,SMKQUIT,smoking__0,smoking__1,SMKQUIT,cigt01__3,smk_dur,hom28,smokyrs,cigt01__1,EVERSMOKE,cigtyr01,smk_dur,qsmokage,packyrs,hom31,qsmokage,smokyrs,hom31,packyrs,hom34,smoking__2,hom34,cigtyr01,cigt01__2,CURRSMOKE	AGE 1ST REGULARLY SMOKED CIGARETS Q29,AGE 1ST REGULARLY SMOKED CIGARETS Q29,Smoking duration (years) reported at baseline,Smoking duration (years) reported at baseline,Pack-years of smoking (cigarettes) reported at baseline,Pack-years of smoking (cigarettes) reported at baseline,Number of years since quit smoking (reported at baseline),Number of years since quit smoking (reported at baseline),Smo…	Smoking,Smoking,Smoking,Smoking,Smoking,Smoking,Smoking,Smoking,Smoking,Smoking,Smoking,Smoking,Smoking,Smoking,Smoking,Smoking,Smoking,Smoking,Smoking,Smoking,Smoking,Smoking,Smoking,Smoking,Smoking,Smoking,Smoking,Smoking,Smoking,Smoking,Smoking	None,Natural log,None,Natural log,None,Natural log,None,None,None,Natural log,None,Natural log,None,Natural log,None,None,Natural log,None,Natural log,Natural log,None,None,None,Natural log,None,Natural log,None,None,None,None,None	0.001196,0.0053,0.008356,0.02398,0.02857,0.04933,0.1233,0.1241,0.1565,0.1861,0.2645,0.2838,0.2982,0.3079,0.3133,0.3515,0.3539,0.3657,0.4166,0.459,0.4683,0.484,0.5379,0.5523,0.6251,0.6416,0.7779,0.8498,0.9273,0.9407,0.9975	2.655,0.1093,-1.153,-0.3899,-0.9822,-0.235,1.013,-0.378044512532172,0.342880232916543,0.1855,-0.226022692065053,-0.07806,0.211880359035499,0.09657,0.206200830583898,-0.51383013278629,0.2728,-1.331,0.04814,0.1227,1.621,0.3051,0.1577,0.03386,0.8185,-0.06093,0.10345870836823,-0.1694,3.593,0.0168571170664228,-19.60028619183	0.818181818181818,0.039147564469914,0.43525858814647,0.172141280353201,0.447064178425125,0.119228817858955,0.654815772462831,0.245802673948096,0.241976170018732,0.139894419306184,0.202529293965101,0.0728171641791045,0.203731114457211,0.0946764705882353,0.204564316055454,0.551497405587946,0.294219154443486,1.4710433244916,0.0592273622047244,0.165654110976104,2.23401323042999,0.43573264781491,0.256…	1.76518e+109	C	0.01589,0.01589,0.01541,0.01541,0.01541,0.01541,0.01541,0.0167,0.0167,0.01541,0.01589,0.01589,0.01589,0.0167,0.01589,0.01541,0.01589,0.01589,0.0167,0.0167,0.01589,0.0167,0.0167,0.01589,0.0167,0.01589,0.0167,0.01589,0.01589,0.01589,0.01541	FINEMAPPING-ICBP_GWAS-SBP
chr11:100192399	rs12361454	11	100687189	2	31	MEC,WHI,MEC,ARIC,MEC,ARIC,ARIC,ARIC,ARIC,WHI,ARIC,WHI,MEC,ARIC,ARIC,ARIC,MEC,ARIC,WHI,ARIC,MEC,ARIC,MEC,WHI,MEC,ARIC,ARIC,WHI,WHI,WHI,WHI	SMKQUIT,packyrs,CURRSMOKE,cigt01__1,SMKQUIT,cigt01__3,hom28,cigtyr01,hom31,packyrs,hom31,smoking__2,SMKYRS,hom34,cigtyr01,hom29,SMKYRS,hom29,qsmokage,smk_dur,PACKYRS_CAT,smk_dur,EVERSMOKE,smoking__1,PACKYRS_CAT,hom34,cigt01__2,qsmokage,smokyrs,smoking__0,smokyrs	Number of years since quit smoking (reported at baseline),Pack years of smoking,Currently smoke? (reported at baseline),Number of years since quit smoking (reported at baseline),HAVE YOU EVER SMOKED CIGARETTES? Q28,CIGARETTE YEARS OF SMOKING,AGE STOPPED SMOKING CIGARETTES Q31,Pack years of smoking,AGE STOPPED SMOKING CIGARETTES Q31,Smoking duration (years) reported at baseline,NUM YRS ABSTAINED F…	Smoking,Smoking,Smoking,Smoking,Smoking,Smoking,Smoking,Smoking,Smoking,Smoking,Smoking,Smoking,Smoking,Smoking,Smoking,Smoking,Smoking,Smoking,Smoking,Smoking,Smoking,Smoking,Smoking,Smoking,Smoking,Smoking,Smoking,Smoking,Smoking,Smoking,Smoking	Natural log,None,None,None,None,None,None,Natural log,None,Natural log,Natural log,None,None,Natural log,None,None,Natural log,Natural log,Natural log,None,Natural log,Natural log,None,None,None,None,None,None,None,None,Natural log	0.004154,0.009392,0.01038,0.0117,0.0138,0.03998,0.04487,0.1266,0.1471,0.1582,0.182,0.2069,0.2107,0.2243,0.2315,0.232,0.2322,0.2335,0.3589,0.4187,0.45,0.4582,0.4981,0.5005,0.5514,0.6284,0.6511,0.6788,0.7529,0.8211,0.8341	-0.3713,3.132,1.12525421961453,0.418710334858185,-1.499,-0.347149031285328,0.340037302785709,0.3674,2.742,0.1684,0.06436,0.311886761148598,0.413,0.1357,38.52,0.7926,0.1557,0.0378,-0.0412,0.9586,0.06811,0.04355,0.324977857195478,-0.12002304259973,0.2017,0.	0.128211325966851,1.20461538461538,0.43903793196041,0.166088986457035,0.603948428686543,0.169011212894512,0.169510121029765,0.24044502617801,1.88973121984838,0.119263456090652,0.0481736526946108,0.247136894729476,0.329608938547486,0.111503697617091,32.1804511278196,0.662709030100334,0.130183946488294,0.0317114093959732,0.0448752859165668,1.18521266073195,0.090080677159106,0.0586927223719677,0.479…	2.30202e+109	A	0.02794,0.03293,0.02794,0.02368,0.02794,0.02368,0.02368,0.02368,0.02368,0.03293,0.02368,0.03293,0.02794,0.02368,0.02368,0.02368,0.02794,0.02368,0.03293,0.02368,0.02794,0.02368,0.02794,0.03293,0.02794,0.02368,0.02368,0.03293,0.03293,0.03293,0.03293	FINEMAPPING-ICBP_GWAS-SBP
chr11:10019309	rs11042595	11	10062733	2	31	ARIC,MEC,ARIC,ARIC,MEC,ARIC,MEC,ARIC,MEC,MEC,WHI,WHI,MEC,ARIC,WHI,ARIC,ARIC,MEC,WHI,ARIC,ARIC,WHI,ARIC,WHI,MEC,WHI,ARIC,ARIC,WHI,WHI,ARIC	cigt01__1,CURRSMOKE,cigtyr01,hom29,SMKYRS,hom28,PACKYRS_CAT,cigt01__3,PACKYRS_CAT,SMKYRS,qsmokage,qsmokage,EVERSMOKE,hom29,smoking__0,cigtyr01,smk_dur,SMKQUIT,smoking__1,cigt01__2,smk_dur,packyrs,hom31,packyrs,SMKQUIT,smokyrs,hom31,hom34,smoking__2,smokyrs,hom34	Currently smoke? (reported at baseline),CIGARETTE YEARS OF SMOKING,AGE 1ST REGULARLY SMOKED CIGARETS Q29,Smoking duration (years) reported at baseline,HAVE YOU EVER SMOKED CIGARETTES? Q28,Pack-years of smoking (cigarettes) reported at baseline,Pack-years of smoking (cigarettes) reported at baseline,Smoking duration (years) reported at baseline,Ever smoke? (reported at baseline),AGE 1ST REGULARLY …	Smoking,Smoking,Smoking,Smoking,Smoking,Smoking,Smoking,Smoking,Smoking,Smoking,Smoking,Smoking,Smoking,Smoking,Smoking,Smoking,Smoking,Smoking,Smoking,Smoking,Smoking,Smoking,Smoking,Smoking,Smoking,Smoking,Smoking,Smoking,Smoking,Smoking,Smoking	None,None,Natural log,Natural log,None,None,None,None,Natural log,Natural log,Natural log,None,None,None,None,None,None,None,None,None,Natural log,Natural log,Natural log,None,Natural log,Natural log,None,None,None,None,Natural log	0.002121,0.002724,0.01827,0.03198,0.04615,0.04675,0.05105,0.05917,0.07472,0.09344,0.1091,0.1462,0.1556,0.1568,0.212,0.2405,0.3973,0.3976,0.4345,0.4496,0.4695,0.516,0.6322,0.6405,0.7259,0.7282,0.7315,0.7547,0.7665,0.7997,0.9025	-0.317042227758268,0.730924544893975,-0.3139,-0.04203,0.3403,-0.183201944221262,0.3429,0.172271220940453,0.08348,0.1131,-0.04046,-0.27,0.337899788612398,-0.5804,-0.126811166866387,-20.9,-0.6206,0.2398,0.0815799869924228,0.0788111804242898,-0.02622,0.04662	0.103170266110728,0.243885400365023,0.132952138924185,0.0195852749301025,0.17015,0.0921075637110417,0.175217169136433,0.0912937047909132,0.0467151650811416,0.0672813801308745,0.0252244389027431,0.185567010309278,0.237957597614365,0.409887005649718,0.101611511912169,17.8023850085179,0.732963269162631,0.282949852507375,0.104388978877061,0.104220021719505,0.0362455073265137,0.0717672413793104,0.0249…	3.42545e+109	G	0.08292,0.1137,0.08292,0.08292,0.1137,0.08292,0.1137,0.08292,0.1137,0.1137,0.09949,0.09949,0.1137,0.08292,0.09949,0.08292,0.08292,0.1137,0.09949,0.08292,0.08292,0.09949,0.08292,0.09949,0.1137,0.09949,0.08292,0.08292,0.09949,0.09949,0.08292	FINEMAPPING-ICBP_GWAS-SBP
chr11:100195744	rs616680	11	100690534	2	15	ARIC,ARIC,ARIC,ARIC,MEC,MEC,MEC,MEC,WHI,WHI,WHI,WHI,WHI,WHI,WHI,WHI,WHI,WHI,WHI,WHI,WHI,WHI,WHI,WHI,MEC,MEC,MEC,MEC,ARIC,ARIC,ARIC,ARIC,ARIC,ARIC,ARIC,ARIC,WHI,WHI,WHI,WHI,ARIC,ARIC,ARIC,ARIC,WHI,WHI,WHI,WHI,ARIC,ARIC,ARIC,ARIC,MEC,MEC,MEC,MEC,MEC,MEC,MEC,MEC	dadhistorydia,dadhistorydia,dadhistorydia,dadhistorydia,DIABET,DIABET,DIABET,DIABET,f33diabtx,f33diabtx,f33diabtx,f33diabtx,f33diabtxage,f33diabtxage,f33diabtxage,f33diabtxage,f33diabtxage,f33diabtxage,f33diabtxage,f33diabtxage,diab,diab,diab,diab,FH_DIAB,FH_DIAB,FH_DIAB,FH_DIAB,momhistorydia,momhistorydia,momhistorydia,momhistorydia,diabts03__0,diabts03__0,diabts03__0,diabts03__0,diabage,diabage…	New Paternal History of diabetes,New Paternal History of diabetes,New Paternal History of diabetes,New Paternal History of diabetes,Diabetes reported at baseline,Diabetes reported at baseline,Diabetes reported at baseline,Diabetes reported at baseline,F33 treated diabetes,F33 treated diabetes,F33 treated diabetes,F33 treated diabetes,F33 Age started treatment for diabetes,F33 Age started treatmen…	Diabetes,Diabetes,Diabetes,Diabetes,Diabetes,Diabetes,Diabetes,Diabetes,Diabetes,Diabetes,Diabetes,Diabetes,Diabetes,Diabetes,Diabetes,Diabetes,Diabetes,Diabetes,Diabetes,Diabetes,Diabetes,Diabetes,Diabetes,Diabetes,Diabetes,Diabetes,Diabetes,Diabetes,Diabetes,Diabetes,Diabetes,Diabetes,Diabetes,Diabetes,Diabetes,Diabetes,Diabetes,Diabetes,Diabetes,Diabetes,Diabetes,Diabetes,Diabetes,Diabetes,Dia…	None,None,None,None,None,None,None,None,None,None,None,None,None,None,None,None,Natural log,Natural log,Natural log,Natural log,None,None,None,None,None,None,None,None,None,None,None,None,None,None,None,None,None,None,None,None,None,None,None,None,Natural log,Natural log,Natural log,Natural log,None,None,None,None,None,None,None,None,None,None,None,None	0.00662,0.00662,0.00662,0.00662,0.009748,0.009748,0.009748,0.009748,0.2067,0.2067,0.2067,0.2067,0.2721,0.2721,0.2721,0.2721,0.2839,0.2839,0.2839,0.2839,0.4236,0.4236,0.4236,0.4236,0.4585,0.4585,0.4585,0.4585,0.5765,0.5765,0.5765,0.5765,0.67,0.67,0.67,0.67,0.7699,0.7699,0.7699,0.7699,0.8273,0.8273,0.8273,0.8273,0.9694,0.9694,0.9694,0.9694,0.973,0.973,0.973,0.973,1,1,1,1,1,1,1,1	0.324977857195478,0.324977857195478,0.324977857195478,0.324977857195478,0.658555735790326,0.658555735790326,0.658555735790326,0.658555735790326,-0.135934277240833,-0.135934277240833,-0.135934277240833,-0.135934277240833,-0.7191,-0.7191,-0.7191,-0.7191,-0.01046,-0.01046,-0.01046,-0.01046,-0.136621877542964,-0.136621877542964,-0.136621877542964,-0.136621877542964,-0.169958297810556,-0.1699582978105…	0.11969718497071,0.11969718497071,0.11969718497071,0.11969718497071,0.254760439377302,0.254760439377302,0.254760439377302,0.254760439377302,0.1076280896602,0.1076280896602,0.1076280896602,0.1076280896602,0.654322111010009,0.654322111010009,0.654322111010009,0.654322111010009,0.00974836905871389,0.00974836905871389,0.00974836905871389,0.00974836905871389,0.17073466326289,0.17073466326289,0.1707346…	2704,2704,2704,2704,455,455,455,455,2089,2089,2089,2089,668,668,668,668,668,668,668,668,2086,2086,2086,2086,455,455,455,455,3042,3042,3042,3042,3430,3430,3430,3430,207,207,207,207,3430,3430,3430,3430,207,207,207,207,3430,3430,3430,3430,18,18,18,18,381,381,381,381	T	0.1287,0.1287,0.1287,0.1287,0.1224,0.1224,0.1224,0.1224,0.118,0.118,0.118,0.118,0.118,0.118,0.118,0.118,0.118,0.118,0.118,0.118,0.118,0.118,0.118,0.118,0.1224,0.1224,0.1224,0.1224,0.1287,0.1287,0.1287,0.1287,0.1287,0.1287,0.1287,0.1287,0.118,0.118,0.118,0.118,0.1287,0.1287,0.1287,0.1287,0.118,0.118,0.118,0.118,0.1287,0.1287,0.1287,0.1287,0.1224,0.1224,0.1224,0.1224,0.1224,0.1224,0.1224,0.1224	FINEMAPPING-ICBP_GWAS-SBP
chr11:10022029	rs2403264	11	10065453	2	31	MEC,ARIC,MEC,ARIC,ARIC,ARIC,MEC,MEC,MEC,MEC,ARIC,ARIC,WHI,ARIC,WHI,ARIC,ARIC,WHI,ARIC,ARIC,WHI,WHI,MEC,WHI,MEC,WHI,ARIC,WHI,ARIC,WHI,ARIC	SMKYRS,cigt01__1,SMKYRS,hom28,cigtyr01,cigt01__3,PACKYRS_CAT,PACKYRS_CAT,CURRSMOKE,EVERSMOKE,smk_dur,cigtyr01,smoking__1,smk_dur,smoking__0,hom31,hom31,smoking__2,hom29,hom29,qsmokage,qsmokage,SMKQUIT,packyrs,SMKQUIT,smokyrs,hom34,packyrs,hom34,smokyrs,cigt01__2	Smoking duration (years) reported at baseline,Smoking duration (years) reported at baseline,HAVE YOU EVER SMOKED CIGARETTES? Q28,CIGARETTE YEARS OF SMOKING,Pack-years of smoking (cigarettes) reported at baseline,Pack-years of smoking (cigarettes) reported at baseline,Currently smoke? (reported at baseline),Ever smoke? (reported at baseline),Smoking duration,CIGARETTE YEARS OF SMOKING,Smoking dura…	Smoking,Smoking,Smoking,Smoking,Smoking,Smoking,Smoking,Smoking,Smoking,Smoking,Smoking,Smoking,Smoking,Smoking,Smoking,Smoking,Smoking,Smoking,Smoking,Smoking,Smoking,Smoking,Smoking,Smoking,Smoking,Smoking,Smoking,Smoking,Smoking,Smoking,Smoking	None,None,Natural log,None,Natural log,None,None,Natural log,None,None,None,None,None,Natural log,None,None,Natural log,None,Natural log,None,Natural log,None,None,None,Natural log,Natural log,None,Natural log,Natural log,None,None	0.001745,0.007477,0.007598,0.01601,0.01643,0.01758,0.03206,0.03678,0.08201,0.09596,0.1163,0.1179,0.1221,0.1634,0.2047,0.238,0.3273,0.4281,0.4439,0.4613,0.5483,0.6199,0.6568,0.6773,0.6796,0.6862,0.7377,0.7426,0.785,0.8245,0.9811	0.3596,-0.153384306899357,0.1212,-0.129539371354985,-0.1849,0.12751332029896,0.2542,0.06596,0.311154428636923,0.258510695151501,-0.6479,-16.14,0.102556588325092,-0.02852,-0.0824038262548157,-0.694,-0.01469,-0.0842515524475911,-0.008467,-0.1703,-0.009765,-0.05935,0.08218,-0.1906,0.0163,0.01045,-0.09072,0.01488,-0.01079,0.01549,-0.00150112612626709	0.11415873015873,0.0573399278128437,0.0451901565995526,0.0537730889808988,0.0770095793419409,0.053712434835282,0.118177591817759,0.0314844868735084,0.178927216007431,0.15526167876967,0.412412476129854,10.3196930946292,0.06633673242244,0.0204591104734577,0.064987244680454,0.587637595258256,0.0149867374005305,0.106324523533053,0.0110578555570067,0.231103270457321,0.0162587412587413,0.11960902861749…	4.43343e+109	A	0.3815,0.3385,0.3815,0.3385,0.3385,0.3385,0.3815,0.3815,0.3815,0.3815,0.3385,0.3385,0.3502,0.3385,0.3502,0.3385,0.3385,0.3502,0.3385,0.3385,0.3502,0.3502,0.3815,0.3502,0.3815,0.3502,0.3385,0.3502,0.3385,0.3502,0.3385	FINEMAPPING-ICBP_GWAS-SBP
chr11:10052816	rs7119000	11	10096240	2	31	MEC,ARIC,ARIC,ARIC,MEC,MEC,MEC,ARIC,ARIC,MEC,MEC,WHI,WHI,MEC,WHI,MEC,ARIC,ARIC,WHI,ARIC,WHI,WHI,ARIC,ARIC,ARIC,ARIC,WHI,WHI,ARIC,WHI,ARIC	SMKYRS,cigtyr01,hom28,cigt01__3,SMKYRS,PACKYRS_CAT,PACKYRS_CAT,cigt01__1,cigtyr01,EVERSMOKE,CURRSMOKE,packyrs,qsmokage,SMKQUIT,qsmokage,SMKQUIT,hom29,cigt01__2,smokyrs,smk_dur,smoking__2,smokyrs,hom29,hom31,smk_dur,hom31,packyrs,smoking__1,hom34,smoking__0,hom34	Smoking duration (years) reported at baseline,CIGARETTE YEARS OF SMOKING,HAVE YOU EVER SMOKED CIGARETTES? Q28,Smoking duration (years) reported at baseline,Pack-years of smoking (cigarettes) reported at baseline,Pack-years of smoking (cigarettes) reported at baseline,CIGARETTE YEARS OF SMOKING,Ever smoke? (reported at baseline),Currently smoke? (reported at baseline),Pack years of smoking,Number …	Smoking,Smoking,Smoking,Smoking,Smoking,Smoking,Smoking,Smoking,Smoking,Smoking,Smoking,Smoking,Smoking,Smoking,Smoking,Smoking,Smoking,Smoking,Smoking,Smoking,Smoking,Smoking,Smoking,Smoking,Smoking,Smoking,Smoking,Smoking,Smoking,Smoking,Smoking	None,Natural log,None,None,Natural log,None,Natural log,None,None,None,None,None,Natural log,None,None,Natural log,None,None,None,None,None,Natural log,Natural log,None,Natural log,Natural log,Natural log,None,None,None,Natural log	0.005419,0.00958,0.009609,0.009674,0.01266,0.0344,0.03766,0.04923,0.06348,0.06951,0.1251,0.2309,0.2733,0.2886,0.302,0.3082,0.3223,0.3312,0.3486,0.3705,0.4045,0.4089,0.4261,0.4339,0.4691,0.5303,0.5395,0.7498,0.7827,0.9208,0.9348	0.3125,-0.1919,-0.133874308556328,0.133656384812674,0.1107,0.2459,0.06437,-0.107473858305233,-18.4,0.276873873735178,0.270790204781563,-0.5375,-0.01759,0.1895,-0.1219,0.03882,-0.2177,-0.0577350506512384,-0.06409,-0.3515,-0.0865387614172385,-0.02089,-0.008373,-0.4431,-0.01408,-0.009058,-0.02722,0.0207825391825284,0.06954,0.00598207167754747,0.003013	0.111806797853309,0.0740354938271605,0.0516889222225204,0.0516646249759078,0.0442092651757189,0.115881244109331,0.0308729016786571,0.0546384638054057,9.91379310344827,0.152547588834809,0.176525557223965,0.448664440734558,0.0160492700729927,0.178101503759398,0.118005808325266,0.0380215475024486,0.21989898989899,0.0594165386963449,0.0683553754266212,0.392342895412434,0.103813293446783,0.02529055690…	4.43323e+109	C	0.42,0.3921,0.3921,0.3921,0.42,0.42,0.42,0.3921,0.3921,0.42,0.42,0.3996,0.3996,0.42,0.3996,0.42,0.3921,0.3921,0.3996,0.3921,0.3996,0.3996,0.3921,0.3921,0.3921,0.3921,0.3996,0.3996,0.3921,0.3996,0.3921	FINEMAPPING-ICBP_GWAS-SBP
chr11:10053312	rs7104821	11	10096736	2	31	MEC,ARIC,ARIC,ARIC,MEC,MEC,MEC,ARIC,ARIC,MEC,MEC,WHI,WHI,WHI,MEC,MEC,ARIC,ARIC,WHI,ARIC,ARIC,ARIC,WHI,WHI,ARIC,ARIC,WHI,WHI,ARIC,ARIC,WHI	SMKYRS,hom28,cigt01__3,cigtyr01,SMKYRS,PACKYRS_CAT,PACKYRS_CAT,cigt01__1,cigtyr01,EVERSMOKE,CURRSMOKE,packyrs,qsmokage,qsmokage,SMKQUIT,SMKQUIT,cigt01__2,hom29,smokyrs,smk_dur,hom29,hom31,smokyrs,smoking__2,smk_dur,hom31,packyrs,smoking__1,hom34,hom34,smoking__0	Smoking duration (years) reported at baseline,HAVE YOU EVER SMOKED CIGARETTES? Q28,CIGARETTE YEARS OF SMOKING,Smoking duration (years) reported at baseline,Pack-years of smoking (cigarettes) reported at baseline,Pack-years of smoking (cigarettes) reported at baseline,CIGARETTE YEARS OF SMOKING,Ever smoke? (reported at baseline),Currently smoke? (reported at baseline),Pack years of smoking,Number …	Smoking,Smoking,Smoking,Smoking,Smoking,Smoking,Smoking,Smoking,Smoking,Smoking,Smoking,Smoking,Smoking,Smoking,Smoking,Smoking,Smoking,Smoking,Smoking,Smoking,Smoking,Smoking,Smoking,Smoking,Smoking,Smoking,Smoking,Smoking,Smoking,Smoking,Smoking	None,None,None,Natural log,Natural log,None,Natural log,None,None,None,None,None,Natural log,None,None,Natural log,None,None,None,None,Natural log,None,Natural log,None,Natural log,Natural log,Natural log,None,None,Natural log,None	0.004189,0.00933,0.009393,0.009521,0.01029,0.02549,0.02955,0.05221,0.06328,0.06334,0.1318,0.2267,0.2277,0.2607,0.2865,0.2991,0.3125,0.3161,0.3643,0.3992,0.4153,0.434,0.4354,0.4501,0.493,0.529,0.5526,0.7406,0.7827,0.9348,0.9692	0.3223,-0.134446096552923,0.133656384812674,-0.192,0.1141,0.2601,0.06749,-0.10602740464553,-18.41,0.283674051054242,0.266203040774657,-0.5427,-0.01938,-0.1329,0.191,0.0397,-0.0600685264661195,-0.2206,-0.06206,-0.331,-0.008574,-0.4434,-0.01975,-0.078394067428012,-0.01334,-0.009093,-0.02637,0.0217614917815127,0.06954,0.003013,0.00199800266267306	0.111948593261549,0.0517100371357396,0.0514656853341061,0.0740169622205089,0.0442762902599922,0.116012488849242,0.0309161704076958,0.054625144072916,9.90850376749193,0.152759316668951,0.176644353533282,0.448883374689826,0.016056338028169,0.118028419182948,0.178838951310861,0.0381364073006724,0.0594737885803164,0.219940179461615,0.0684007494764686,0.392552182163188,0.0105241193077206,0.56650057493…	4.43334e+109	A	0.421,0.3923,0.3923,0.3923,0.421,0.421,0.421,0.3923,0.3923,0.421,0.421,0.4,0.4,0.4,0.421,0.421,0.3923,0.3923,0.4,0.3923,0.3923,0.3923,0.4,0.4,0.3923,0.3923,0.4,0.4,0.3923,0.3923,0.4	FINEMAPPING-ICBP_GWAS-SBP
chr11:10070696	rs10840363	11	10114120	2	31	MEC,ARIC,ARIC,ARIC,MEC,MEC,MEC,ARIC,ARIC,MEC,MEC,WHI,WHI,WHI,WHI,ARIC,ARIC,MEC,MEC,WHI,ARIC,ARIC,WHI,ARIC,ARIC,ARIC,WHI,ARIC,WHI,WHI,ARIC	SMKYRS,cigt01__3,hom28,cigtyr01,SMKYRS,PACKYRS_CAT,PACKYRS_CAT,cigt01__1,cigtyr01,EVERSMOKE,CURRSMOKE,packyrs,qsmokage,qsmokage,smokyrs,hom29,cigt01__2,SMKQUIT,SMKQUIT,smokyrs,hom31,smk_dur,smoking__2,hom29,hom31,smk_dur,packyrs,hom34,smoking__1,smoking__0,hom34	Smoking duration (years) reported at baseline,HAVE YOU EVER SMOKED CIGARETTES? Q28,CIGARETTE YEARS OF SMOKING,Smoking duration (years) reported at baseline,Pack-years of smoking (cigarettes) reported at baseline,Pack-years of smoking (cigarettes) reported at baseline,CIGARETTE YEARS OF SMOKING,Ever smoke? (reported at baseline),Currently smoke? (reported at baseline),Pack years of smoking,years a…	Smoking,Smoking,Smoking,Smoking,Smoking,Smoking,Smoking,Smoking,Smoking,Smoking,Smoking,Smoking,Smoking,Smoking,Smoking,Smoking,Smoking,Smoking,Smoking,Smoking,Smoking,Smoking,Smoking,Smoking,Smoking,Smoking,Smoking,Smoking,Smoking,Smoking,Smoking	None,None,None,Natural log,Natural log,None,Natural log,None,None,None,None,None,Natural log,None,None,None,None,None,Natural log,Natural log,None,None,None,Natural log,Natural log,Natural log,Natural log,None,None,None,Natural log	0.00512,0.008315,0.008341,0.008901,0.01212,0.03344,0.03671,0.04865,0.05918,0.06817,0.121,0.1799,0.2311,0.2521,0.2888,0.2973,0.3071,0.3095,0.3256,0.348,0.351,0.357,0.3622,0.3863,0.4388,0.4517,0.454,0.7827,0.7883,0.8368,0.9348	0.3162,0.136277618292548,-0.136392624905555,-0.1936,0.112,0.2486,0.06505,-0.107585210679937,-18.7,0.279145741429495,0.275356422761144,-0.6022,-0.01921,-0.1352,-0.0726,-0.2293,-0.0607058751173948,0.1833,0.03782,-0.02377,-0.5282,-0.3616,-0.0947503365458108,-0.009116,-0.01118,-0.01465,-0.03326,0.06954,0.017839918128331,0.0129162252665462,0.003013	0.112366737739872,0.0516398705163122,0.0517030420415295,0.0739778372181888,0.0444620881302104,0.116494845360825,0.0310353053435114,0.0545563948681224,9.90466101694915,0.153040428415293,0.177534766448191,0.449067859806115,0.0160350584307179,0.117975567190227,0.068426013195099,0.219846596356663,0.0594572723970567,0.179882237487733,0.038392041417115,0.0253222541813146,0.565948783885139,0.39244627740…	4.43343e+109	T	0.42,0.3926,0.3926,0.3926,0.42,0.42,0.42,0.3926,0.3926,0.42,0.42,0.4012,0.4012,0.4012,0.4012,0.3926,0.3926,0.42,0.42,0.4012,0.3926,0.3926,0.4012,0.3926,0.3926,0.3926,0.4012,0.3926,0.4012,0.4012,0.3926	FINEMAPPING-ICBP_GWAS-SBP
chr11:10079353	rs10128601	11	10122777	2	31	MEC,ARIC,ARIC,ARIC,MEC,MEC,MEC,ARIC,ARIC,MEC,WHI,MEC,WHI,WHI,WHI,WHI,ARIC,MEC,MEC,ARIC,WHI,ARIC,ARIC,ARIC,ARIC,ARIC,WHI,WHI,ARIC,WHI,ARIC	SMKYRS,cigtyr01,hom28,cigt01__3,SMKYRS,PACKYRS_CAT,PACKYRS_CAT,cigtyr01,cigt01__1,EVERSMOKE,packyrs,CURRSMOKE,qsmokage,qsmokage,smokyrs,smoking__2,cigt01__2,SMKQUIT,SMKQUIT,smk_dur,smokyrs,hom31,hom29,smk_dur,hom31,hom29,packyrs,smoking__1,hom34,smoking__0,hom34	Smoking duration (years) reported at baseline,CIGARETTE YEARS OF SMOKING,HAVE YOU EVER SMOKED CIGARETTES? Q28,Smoking duration (years) reported at baseline,Pack-years of smoking (cigarettes) reported at baseline,Pack-years of smoking (cigarettes) reported at baseline,CIGARETTE YEARS OF SMOKING,Ever smoke? (reported at baseline),Pack years of smoking,Currently smoke? (reported at baseline),years a…	Smoking,Smoking,Smoking,Smoking,Smoking,Smoking,Smoking,Smoking,Smoking,Smoking,Smoking,Smoking,Smoking,Smoking,Smoking,Smoking,Smoking,Smoking,Smoking,Smoking,Smoking,Smoking,Smoking,Smoking,Smoking,Smoking,Smoking,Smoking,Smoking,Smoking,Smoking	None,Natural log,None,None,Natural log,None,Natural log,None,None,None,None,None,Natural log,None,None,None,None,None,Natural log,None,Natural log,None,None,Natural log,Natural log,Natural log,Natural log,None,None,None,Natural log	0.00574,0.008472,0.01115,0.01128,0.01461,0.03619,0.04196,0.04806,0.064,0.08513,0.1632,0.1693,0.2459,0.2652,0.2989,0.299,0.3016,0.3095,0.3256,0.3403,0.3556,0.3619,0.3889,0.433,0.4411,0.4524,0.471,0.7191,0.7532,0.8556,0.937	0.3134,-0.1955,-0.131590420387597,0.131028262406404,0.1095,0.2458,0.0636,-19.65,-0.101368494388289,0.264669298142708,-0.6261,0.245296355955343,-0.01856,-0.1311,-0.07105,-0.108142158619703,-0.0615563056991058,0.1833,0.03782,-0.3753,-0.02338,-0.5195,-0.19,-0.01529,-0.01119,-0.007926,-0.03201,0.0237165266173161,0.07938,0.0119285708652738,0.002911	0.112896253602305,0.0742217160212604,0.0518480773788799,0.0517080751406488,0.0446574225122349,0.116991908614945,0.0311764705882353,9.93427704752275,0.0547346082010199,0.153698779409238,0.448817204301075,0.178527187740424,0.0159862187769165,0.117578475336323,0.0683830606352262,0.104082924561793,0.0595898409478275,0.179882237487733,0.038392041417115,0.393478716712099,0.0253057690226215,0.5694398772…	4.43323e+109	G	0.42,0.3893,0.3893,0.3893,0.42,0.42,0.42,0.3893,0.3893,0.42,0.3975,0.42,0.3975,0.3975,0.3975,0.3975,0.3893,0.42,0.42,0.3893,0.3975,0.3893,0.3893,0.3893,0.3893,0.3893,0.3975,0.3975,0.3893,0.3975,0.3893	FINEMAPPING-ICBP_GWAS-SBP
chr11:10096729	rs11823054	11	10140153	2	31	ARIC,MEC,ARIC,ARIC,ARIC,ARIC,ARIC,MEC,MEC,ARIC,ARIC,MEC,MEC,ARIC,MEC,MEC,MEC,WHI,WHI,WHI,WHI,WHI,ARIC,ARIC,WHI,ARIC,WHI,ARIC,WHI,WHI,ARIC	cigtyr01,CURRSMOKE,cigt01__3,hom28,cigt01__2,hom31,hom31,SMKYRS,SMKYRS,cigtyr01,smk_dur,PACKYRS_CAT,PACKYRS_CAT,smk_dur,SMKQUIT,EVERSMOKE,SMKQUIT,smoking__0,smokyrs,smokyrs,packyrs,smoking__1,hom34,cigt01__1,qsmokage,hom29,packyrs,hom34,qsmokage,smoking__2,hom29	CIGARETTE YEARS OF SMOKING,Currently smoke? (reported at baseline),HAVE YOU EVER SMOKED CIGARETTES? Q28,AGE STOPPED SMOKING CIGARETTES Q31,AGE STOPPED SMOKING CIGARETTES Q31,Smoking duration (years) reported at baseline,Smoking duration (years) reported at baseline,CIGARETTE YEARS OF SMOKING,Smoking duration,Pack-years of smoking (cigarettes) reported at baseline,Pack-years of smoking (cigarettes…	Smoking,Smoking,Smoking,Smoking,Smoking,Smoking,Smoking,Smoking,Smoking,Smoking,Smoking,Smoking,Smoking,Smoking,Smoking,Smoking,Smoking,Smoking,Smoking,Smoking,Smoking,Smoking,Smoking,Smoking,Smoking,Smoking,Smoking,Smoking,Smoking,Smoking,Smoking	Natural log,None,None,None,None,Natural log,None,None,Natural log,None,Natural log,Natural log,None,None,Natural log,None,None,None,None,Natural log,Natural log,None,Natural log,None,None,Natural log,None,None,Natural log,None,None	0.006249,0.006969,0.01613,0.0162,0.01722,0.02664,0.02977,0.04252,0.07235,0.08166,0.09868,0.1274,0.1465,0.1709,0.1919,0.1936,0.2114,0.3772,0.4086,0.4476,0.4784,0.5371,0.5393,0.6982,0.7821,0.8744,0.8962,0.9314,0.9431,0.9764,0.9879	0.6248,1.31881819599498,-0.395415772255163,0.395414772254663,0.400787518557053,0.08352,3.213,0.8152,0.2852,53.27,0.09064,0.1675,0.5989,1.518,0.2066,0.76964515153267,0.9277,0.17898265552844,-0.1781,-0.06056,-0.09931,-0.12988092085452,0.07068,0.0639133257436529,-0.1138,0.004713,-0.1848,0.06785,-0.00399,-0.0098483360548144,0.009432	0.228362573099415,0.488813267603772,0.164345707504224,0.164482018408762,0.168256724835035,0.0376046825754165,1.47588424437299,0.4007866273353,0.15835646862854,30.5797933409874,0.0548668280871671,0.109620418848168,0.411615120274914,1.10802919708029,0.157830404889228,0.592034731948208,0.740383080606544,0.202675411084181,0.215460924268086,0.0797261716692996,0.14005076857989,0.210469811788235,0.11503…	3.23345e+109	T	0.02648,0.02312,0.02648,0.02648,0.02648,0.02648,0.02648,0.02312,0.02312,0.02648,0.02648,0.02312,0.02312,0.02648,0.02312,0.02312,0.02312,0.02342,0.02342,0.02342,0.02342,0.02342,0.02648,0.02648,0.02342,0.02648,0.02342,0.02648,0.02342,0.02342,0.02648	FINEMAPPING-ICBP_GWAS-SBP
chr11:10119021	rs11821308	11	10162445	2	6	MEC,MEC,MEC,MEC,MEC,MEC,MEC,MEC,MEC,MEC,MEC,MEC,MEC,MEC,MEC,MEC,MEC,MEC,MEC,MEC,MEC,MEC,MEC,MEC,MEC,MEC,MEC,MEC,MEC,MEC,MEC,MEC,MEC,MEC,MEC,MEC,MEC,MEC,MEC,MEC,MEC,MEC,MEC,MEC,MEC,MEC,MEC,MEC,MEC,MEC,MEC,MEC,WHI,WHI,WHI,WHI,WHI,WHI,WHI,WHI,WHI,WHI,WHI,WHI,WHI,WHI,WHI,WHI,WHI,WHI,WHI,WHI,WHI,WHI,WHI,WHI,WHI,WHI,WHI,WHI,WHI,WHI,WHI,WHI,WHI,WHI,WHI,WHI,WHI,WHI,WHI,WHI,WHI,WHI,WHI,WHI,WHI,WHI,WHI,WHI…	BMI,BMI,BMI,BMI,BMI,BMI,BMI,BMI,BMI,BMI,BMI,BMI,BMI,BMI,BMI,BMI,BMI,BMI,BMI,BMI,BMI,BMI,BMI,BMI,BMI,BMI,BMI,BMI,BMI,BMI,BMI,BMI,BMI,BMI,BMI,BMI,BMI,BMI,BMI,BMI,BMI,BMI,BMI,BMI,BMI,BMI,BMI,BMI,BMI,BMI,BMI,BMI,bmi,bmi,bmi,bmi,bmi,bmi,bmi,bmi,bmi,bmi,bmi,bmi,bmi,bmi,bmi,bmi,bmi,bmi,bmi,bmi,bmi,bmi,bmi,bmi,bmi,bmi,bmi,bmi,bmi,bmi,bmi,bmi,bmi,bmi,bmi,bmi,bmi,bmi,bmi,bmi,bmi,bmi,bmi,bmi,bmi,bmi,bmi,bmi…	Body mass index (BMI) calculated from weight & height at baseline,Body mass index (BMI) calculated from weight & height at baseline,Body mass index (BMI) calculated from weight & height at baseline,Body mass index (BMI) calculated from weight & height at baseline,Body mass index (BMI) calculated from weight & height at baseline,Body mass index (BMI) calculated from weight & height at baseline,Bod…	BMI,BMI,BMI,BMI,BMI,BMI,BMI,BMI,BMI,BMI,BMI,BMI,BMI,BMI,BMI,BMI,BMI,BMI,BMI,BMI,BMI,BMI,BMI,BMI,BMI,BMI,BMI,BMI,BMI,BMI,BMI,BMI,BMI,BMI,BMI,BMI,BMI,BMI,BMI,BMI,BMI,BMI,BMI,BMI,BMI,BMI,BMI,BMI,BMI,BMI,BMI,BMI,BMI,BMI,BMI,BMI,BMI,BMI,BMI,BMI,BMI,BMI,BMI,BMI,BMI,BMI,BMI,BMI,BMI,BMI,BMI,BMI,BMI,BMI,BMI,BMI,BMI,BMI,BMI,BMI,BMI,BMI,BMI,BMI,BMI,BMI,BMI,BMI,BMI,BMI,BMI,BMI,BMI,BMI,BMI,BMI,BMI,BMI,BMI,BMI…	None,None,None,None,None,None,None,None,None,None,None,None,None,None,None,None,None,None,None,None,None,None,None,None,None,None,Natural log,Natural log,Natural log,Natural log,Natural log,Natural log,Natural log,Natural log,Natural log,Natural log,Natural log,Natural log,Natural log,Natural log,Natural log,Natural log,Natural log,Natural log,Natural log,Natural log,Natural log,Natural log,Natur…	0.003454,0.003454,0.003454,0.003454,0.003454,0.003454,0.003454,0.003454,0.003454,0.003454,0.003454,0.003454,0.003454,0.003454,0.003454,0.003454,0.003454,0.003454,0.003454,0.003454,0.003454,0.003454,0.003454,0.003454,0.003454,0.003454,0.004054,0.004054,0.004054,0.004054,0.004054,0.004054,0.004054,0.004054,0.004054,0.004054,0.004054,0.004054,0.004054,0.004054,0.004054,0.004054,0.004054,0.004054,0.0…	1.087,1.087,1.087,1.087,1.087,1.087,1.087,1.087,1.087,1.087,1.087,1.087,1.087,1.087,1.087,1.087,1.087,1.087,1.087,1.087,1.087,1.087,1.087,1.087,1.087,1.087,0.0361,0.0361,0.0361,0.0361,0.0361,0.0361,0.0361,0.0361,0.0361,0.0361,0.0361,0.0361,0.0361,0.0361,0.0361,0.0361,0.0361,0.0361,0.0361,0.0361,0.0361,0.0361,0.0361,0.0361,0.0361,0.0361,-0.6391,-0.6391,-0.6391,-0.6391,-0.6391,-0.6391,-0.6391,-0.63…	0.369727891156463,0.369727891156463,0.369727891156463,0.369727891156463,0.369727891156463,0.369727891156463,0.369727891156463,0.369727891156463,0.369727891156463,0.369727891156463,0.369727891156463,0.369727891156463,0.369727891156463,0.369727891156463,0.369727891156463,0.369727891156463,0.369727891156463,0.369727891156463,0.369727891156463,0.369727891156463,0.369727891156463,0.369727891156463,0.3…	445,445,445,445,445,445,445,445,445,445,445,445,445,445,445,445,445,445,445,445,445,445,445,445,445,445,445,445,445,445,445,445,445,445,445,445,445,445,445,445,445,445,445,445,445,445,445,445,445,445,445,445,2062,2062,2062,2062,2062,2062,2062,2062,2062,2062,2062,2062,2062,2062,2062,2062,2062,2062,2062,2062,2062,2062,2062,2062,2062,2062,2062,2062,2062,2062,2062,2062,2062,2062,2062,2062,2062,2062,2…	T	0.2476,0.2476,0.2476,0.2476,0.2476,0.2476,0.2476,0.2476,0.2476,0.2476,0.2476,0.2476,0.2476,0.2476,0.2476,0.2476,0.2476,0.2476,0.2476,0.2476,0.2476,0.2476,0.2476,0.2476,0.2476,0.2476,0.2476,0.2476,0.2476,0.2476,0.2476,0.2476,0.2476,0.2476,0.2476,0.2476,0.2476,0.2476,0.2476,0.2476,0.2476,0.2476,0.2476,0.2476,0.2476,0.2476,0.2476,0.2476,0.2476,0.2476,0.2476,0.2476,0.2535,0.2535,0.2535,0.2535,0.2535,…	FINEMAPPING-ICBP_GWAS-SBP
chr11:10179790	rs7112800	11	10223214	2	8	ARIC,ARIC,ARIC,ARIC,ARIC,ARIC,ARIC,ARIC,MEC,MEC,MEC,MEC,MEC,MEC,MEC,MEC,ARIC,ARIC,ARIC,ARIC,ARIC,ARIC,ARIC,ARIC,WHI,WHI,WHI,WHI,WHI,WHI,WHI,WHI	chma16,chma16,chma16,chma16,inssiu01,inssiu01,inssiu01,inssiu01,X_insulin,X_insulin,X_insulin,X_insulin,X_insulin,X_insulin,X_insulin,X_insulin,chma16,chma16,chma16,chma16,inssiu01,inssiu01,inssiu01,inssiu01,insu,insu,insu,insu,insu,insu,insu,insu	INSULIN (UU-ML) Q16,INSULIN (UU-ML) Q16,INSULIN (UU-ML) Q16,INSULIN (UU-ML) Q16,INSULIN in pmol/L,INSULIN in pmol/L,INSULIN in pmol/L,INSULIN in pmol/L,INSULIN (UU-ML) Q16,INSULIN (UU-ML) Q16,INSULIN (UU-ML) Q16,INSULIN (UU-ML) Q16,INSULIN in pmol/L,INSULIN in pmol/L,INSULIN in pmol/L,INSULIN in pmol/L,insuline,insuline,insuline,insuline,insuline,insuline,insuline,insuline	Insulin,Insulin,Insulin,Insulin,Insulin,Insulin,Insulin,Insulin,Insulin,Insulin,Insulin,Insulin,Insulin,Insulin,Insulin,Insulin,Insulin,Insulin,Insulin,Insulin,Insulin,Insulin,Insulin,Insulin,Insulin,Insulin,Insulin,Insulin,Insulin,Insulin,Insulin,Insulin	None,None,None,None,None,None,None,None,None,None,None,None,Natural log,Natural log,Natural log,Natural log,Natural log,Natural log,Natural log,Natural log,Natural log,Natural log,Natural log,Natural log,Natural log,Natural log,Natural log,Natural log,None,None,None,None	0.00194,0.00194,0.00194,0.00194,0.00194,0.00194,0.00194,0.00194,0.005998,0.005998,0.005998,0.005998,0.1017,0.1017,0.1017,0.1017,0.1804,0.1804,0.1804,0.1804,0.2512,0.2512,0.2512,0.2512,0.2852,0.2852,0.2852,0.2852,0.5324,0.5324,0.5324,0.5324	10.85,10.85,10.85,10.85,77.85,77.85,77.85,77.85,6.655,6.655,6.655,6.655,0.2579,0.2579,0.2579,0.2579,0.07609,0.07609,0.07609,0.07609,0.0692,0.0692,0.0692,0.0692,-0.06278,-0.06278,-0.06278,-0.06278,-2.8,-2.8,-2.8,-2.8	3.49774339136041,3.49774339136041,3.49774339136041,3.49774339136041,25.0967117988395,25.0967117988395,25.0967117988395,25.0967117988395,2.41035856573705,2.41035856573705,2.41035856573705,2.41035856573705,0.157256097560976,0.157256097560976,0.157256097560976,0.157256097560976,0.0567835820895522,0.0567835820895522,0.0567835820895522,0.0567835820895522,0.0602787456445993,0.0602787456445993,0.0602787…	3.23432e+119	G	0.02832,0.02832,0.02832,0.02832,0.02832,0.02832,0.02832,0.02832,0.02216,0.02216,0.02216,0.02216,0.02216,0.02216,0.02216,0.02216,0.02832,0.02832,0.02832,0.02832,0.02832,0.02832,0.02832,0.02832,0.02555,0.02555,0.02555,0.02555,0.02555,0.02555,0.02555,0.02555	FINEMAPPING-ICBP_GWAS-SBP
chr11:10223402	rs10770103	11	10266826	2	31	ARIC,WHI,MEC,WHI,ARIC,ARIC,ARIC,ARIC,ARIC,ARIC,ARIC,ARIC,MEC,WHI,ARIC,MEC,MEC,ARIC,ARIC,ARIC,MEC,ARIC,MEC,WHI,MEC,MEC,WHI,WHI,WHI,WHI,WHI	cigt01__1,qsmokage,CURRSMOKE,qsmokage,cigtyr01,hom29,hom28,hom29,cigt01__3,cigtyr01,hom34,smk_dur,PACKYRS_CAT,smoking__0,hom34,SMKQUIT,PACKYRS_CAT,cigt01__2,hom31,smk_dur,SMKYRS,hom31,SMKYRS,smoking__1,EVERSMOKE,SMKQUIT,smokyrs,packyrs,smoking__2,packyrs,smokyrs	Currently smoke? (reported at baseline),CIGARETTE YEARS OF SMOKING,AGE 1ST REGULARLY SMOKED CIGARETS Q29,HAVE YOU EVER SMOKED CIGARETTES? Q28,AGE 1ST REGULARLY SMOKED CIGARETS Q29,CIGARETTE YEARS OF SMOKING,NUM YRS ABSTAINED FROM CIGARETTES Q34,Smoking duration,Pack-years of smoking (cigarettes) reported at baseline,NUM YRS ABSTAINED FROM CIGARETTES Q34,Number of years since quit smoking (reporte…	Smoking,Smoking,Smoking,Smoking,Smoking,Smoking,Smoking,Smoking,Smoking,Smoking,Smoking,Smoking,Smoking,Smoking,Smoking,Smoking,Smoking,Smoking,Smoking,Smoking,Smoking,Smoking,Smoking,Smoking,Smoking,Smoking,Smoking,Smoking,Smoking,Smoking,Smoking	None,Natural log,None,None,Natural log,Natural log,None,None,None,None,Natural log,Natural log,None,None,None,None,Natural log,None,Natural log,None,None,None,Natural log,None,None,Natural log,None,Natural log,None,None,Natural log	0.003029,0.00944,0.01094,0.01111,0.01977,0.0566,0.07875,0.08928,0.1243,0.1833,0.2025,0.2226,0.2725,0.3141,0.3336,0.3524,0.369,0.3804,0.3999,0.4511,0.4725,0.5384,0.5989,0.6019,0.6389,0.7298,0.8617,0.8748,0.9267,0.9386,0.9408	-0.403916308118314,-0.079,0.768718367407019,-0.5684,-0.4041,-0.04781,-0.210474148213547,-0.8873,0.179818426575836,-31.1,-0.1121,-0.05649,0.2407,-0.121828708365134,-0.5852,0.3361,0.05251,0.115112807100505,-0.02636,-0.7077,0.1537,-0.7548,0.04444,0.065787740	0.136228097173124,0.0303612605687932,0.302169169578231,0.223339882121807,0.173284734133791,0.0250576519916143,0.119723633796102,0.521941176470588,0.116993120738996,23.3658903080391,0.0878526645768025,0.0463032786885246,0.21901728844404,0.120981835516518,0.604732871757776,0.360661015130379,0.0583898587790504,0.131242511800826,0.0312989788648777,0.938967759055327,0.213739396467807,1.22632006498781,…	3.33076e+109	C	0.05061,0.06586,0.07033,0.06586,0.05061,0.05061,0.05061,0.05061,0.05061,0.05061,0.05061,0.05061,0.07033,0.06586,0.05061,0.07033,0.07033,0.05061,0.05061,0.05061,0.07033,0.05061,0.07033,0.06586,0.07033,0.07033,0.06586,0.06586,0.06586,0.06586,0.06586	FINEMAPPING-ICBP_GWAS-SBP
chr11:10246550	rs77033981	11	10289974	2	13	WHI,ARIC,ARIC,ARIC,ARIC,WHI,WHI,WHI,WHI,ARIC,WHI,WHI,MEC	mi,mi07,inc_by07,mhxa30,mhxa30,mi_age,mi_age,mi_f2_age,mi_f2_age,hom10c,mi_f2,mirel,HATTACK	MI,MI by 2007,MI/FATCHD by 2007,AGE AT FIRST HEART ATTACK Q30,AGE AT FIRST HEART ATTACK Q30,Age at MI,Age at MI,F2 age at MI,F2 age at MI,HEART ATTACK EVER DIAGNOSED? Q10C,F2 MI ever,relative with MI,Heart attack reported at baseline	MI,MI,MI,MI,MI,MI,MI,MI,MI,MI,MI,MI,MI	None,None,None,None,Natural log,Natural log,None,None,Natural log,None,None,None,None	0.00288,0.003076,0.02987,0.05001,0.06126,0.2096,0.2162,0.3537,0.3572,0.3796,0.4503,0.5359,0.8848	0.961646433594952,0.545227050483323,0.372252973902051,-4.843,-0.1112,0.04079,2.811,0.663,0.171,-0.318966362491547,0.459953293392234,0.113328685307003,-0.110149743500987	0.322700145501662,0.184198327865988,0.171387188721018,2.44225920322743,0.0587737843551797,0.0322195892575039,2.2542101042502,0.700475435816165,0.182011708355508,0.362998022637473,0.609290360832208,0.183083498072703,0.760702648487482	2089,3340,3340,110,110,77,77,27,27,3308,2088,1902,455	G	0.03479,0.03529,0.03529,0.03529,0.03529,0.03479,0.03479,0.03479,0.03479,0.03529,0.03479,0.03479,0.03179	FINEMAPPING-ICBP_GWAS-SBP
chr11:10259497	rs61889838	11	10302921	2	31	ARIC,WHI,WHI,MEC,ARIC,ARIC,ARIC,ARIC,ARIC,ARIC,ARIC,ARIC,MEC,WHI,MEC,ARIC,ARIC,ARIC,MEC,ARIC,MEC,ARIC,WHI,MEC,MEC,MEC,WHI,WHI,WHI,WHI,WHI	cigt01__1,qsmokage,qsmokage,CURRSMOKE,cigtyr01,hom29,hom28,hom29,cigt01__3,hom34,cigtyr01,smk_dur,SMKQUIT,smoking__0,PACKYRS_CAT,cigt01__2,hom34,hom31,PACKYRS_CAT,smk_dur,SMKYRS,hom31,smoking__1,EVERSMOKE,SMKQUIT,SMKYRS,packyrs,smokyrs,smoking__2,packyrs,smokyrs	Currently smoke? (reported at baseline),CIGARETTE YEARS OF SMOKING,AGE 1ST REGULARLY SMOKED CIGARETS Q29,HAVE YOU EVER SMOKED CIGARETTES? Q28,AGE 1ST REGULARLY SMOKED CIGARETS Q29,NUM YRS ABSTAINED FROM CIGARETTES Q34,CIGARETTE YEARS OF SMOKING,Smoking duration,Number of years since quit smoking (reported at baseline),Pack-years of smoking (cigarettes) reported at baseline,NUM YRS ABSTAINED FROM …	Smoking,Smoking,Smoking,Smoking,Smoking,Smoking,Smoking,Smoking,Smoking,Smoking,Smoking,Smoking,Smoking,Smoking,Smoking,Smoking,Smoking,Smoking,Smoking,Smoking,Smoking,Smoking,Smoking,Smoking,Smoking,Smoking,Smoking,Smoking,Smoking,Smoking,Smoking	None,Natural log,None,None,Natural log,Natural log,None,None,None,Natural log,None,Natural log,None,None,None,None,None,Natural log,Natural log,None,None,None,None,None,Natural log,Natural log,Natural log,None,None,None,Natural log	0.004605,0.008845,0.009934,0.01353,0.03456,0.08706,0.1138,0.1288,0.1749,0.2157,0.2289,0.2291,0.2641,0.2871,0.3144,0.3327,0.3446,0.4045,0.4059,0.4399,0.5306,0.536,0.5548,0.5888,0.6099,0.6371,0.8307,0.873,0.902,0.9365,0.9679	-0.38287225945553,-0.07947,-0.5757,0.74288927245476,-0.3659,-0.04241,-0.189225333110749,-0.7872,0.158711691154821,-0.1086,-27.89,-0.05538,0.398,-0.128742875892725,0.2193,0.126632650933366,-0.5682,-0.02593,0.04827,-0.7185,0.1333,-0.7552,0.0741793981742515,	0.135147285370819,0.0302742857142857,0.222707930367505,0.300886704112904,0.173084200567644,0.0247721962616822,0.119687117717109,0.517894736842105,0.116957767984393,0.0875806451612903,23.1837073981712,0.0460349127182045,0.355357142857143,0.120998943508201,0.217775571002979,0.130724322218815,0.600634249471459,0.0310911270983213,0.0580238009376127,0.930097087378641,0.212396430847674,1.21983524471006…	3.42876e+109	C	0.04944,0.06609,0.06609,0.07129,0.04944,0.04944,0.04944,0.04944,0.04944,0.04944,0.04944,0.04944,0.07129,0.06609,0.07129,0.04944,0.04944,0.04944,0.07129,0.04944,0.07129,0.04944,0.06609,0.07129,0.07129,0.07129,0.06609,0.06609,0.06609,0.06609,0.06609	FINEMAPPING-ICBP_GWAS-SBP
chr11:10290425	rs2060658	11	10333849	2	6	MEC,MEC,MEC,MEC,MEC,MEC,MEC,MEC,MEC,MEC,MEC,MEC,MEC,MEC,MEC,MEC,MEC,MEC,MEC,MEC,MEC,MEC,MEC,MEC,MEC,MEC,MEC,MEC,MEC,MEC,MEC,MEC,MEC,MEC,MEC,MEC,MEC,MEC,MEC,MEC,MEC,MEC,MEC,MEC,MEC,MEC,MEC,MEC,MEC,MEC,MEC,MEC,WHI,WHI,WHI,WHI,WHI,WHI,WHI,WHI,WHI,WHI,WHI,WHI,WHI,WHI,WHI,WHI,WHI,WHI,WHI,WHI,WHI,WHI,WHI,WHI,WHI,WHI,WHI,WHI,WHI,WHI,WHI,WHI,WHI,WHI,WHI,WHI,WHI,WHI,WHI,WHI,WHI,WHI,WHI,WHI,WHI,WHI,WHI,WHI…	BMI,BMI,BMI,BMI,BMI,BMI,BMI,BMI,BMI,BMI,BMI,BMI,BMI,BMI,BMI,BMI,BMI,BMI,BMI,BMI,BMI,BMI,BMI,BMI,BMI,BMI,BMI,BMI,BMI,BMI,BMI,BMI,BMI,BMI,BMI,BMI,BMI,BMI,BMI,BMI,BMI,BMI,BMI,BMI,BMI,BMI,BMI,BMI,BMI,BMI,BMI,BMI,bmi,bmi,bmi,bmi,bmi,bmi,bmi,bmi,bmi,bmi,bmi,bmi,bmi,bmi,bmi,bmi,bmi,bmi,bmi,bmi,bmi,bmi,bmi,bmi,bmi,bmi,bmi,bmi,bmi,bmi,bmi,bmi,bmi,bmi,bmi,bmi,bmi,bmi,bmi,bmi,bmi,bmi,bmi,bmi,bmi,bmi,bmi,bmi…	Body mass index (BMI) calculated from weight & height at baseline,Body mass index (BMI) calculated from weight & height at baseline,Body mass index (BMI) calculated from weight & height at baseline,Body mass index (BMI) calculated from weight & height at baseline,Body mass index (BMI) calculated from weight & height at baseline,Body mass index (BMI) calculated from weight & height at baseline,Bod…	BMI,BMI,BMI,BMI,BMI,BMI,BMI,BMI,BMI,BMI,BMI,BMI,BMI,BMI,BMI,BMI,BMI,BMI,BMI,BMI,BMI,BMI,BMI,BMI,BMI,BMI,BMI,BMI,BMI,BMI,BMI,BMI,BMI,BMI,BMI,BMI,BMI,BMI,BMI,BMI,BMI,BMI,BMI,BMI,BMI,BMI,BMI,BMI,BMI,BMI,BMI,BMI,BMI,BMI,BMI,BMI,BMI,BMI,BMI,BMI,BMI,BMI,BMI,BMI,BMI,BMI,BMI,BMI,BMI,BMI,BMI,BMI,BMI,BMI,BMI,BMI,BMI,BMI,BMI,BMI,BMI,BMI,BMI,BMI,BMI,BMI,BMI,BMI,BMI,BMI,BMI,BMI,BMI,BMI,BMI,BMI,BMI,BMI,BMI,BMI…	Natural log,Natural log,Natural log,Natural log,Natural log,Natural log,Natural log,Natural log,Natural log,Natural log,Natural log,Natural log,Natural log,Natural log,Natural log,Natural log,Natural log,Natural log,Natural log,Natural log,Natural log,Natural log,Natural log,Natural log,Natural log,Natural log,None,None,None,None,None,None,None,None,None,None,None,None,None,None,None,None,None,No…	0.006969,0.006969,0.006969,0.006969,0.006969,0.006969,0.006969,0.006969,0.006969,0.006969,0.006969,0.006969,0.006969,0.006969,0.006969,0.006969,0.006969,0.006969,0.006969,0.006969,0.006969,0.006969,0.006969,0.006969,0.006969,0.006969,0.007851,0.007851,0.007851,0.007851,0.007851,0.007851,0.007851,0.007851,0.007851,0.007851,0.007851,0.007851,0.007851,0.007851,0.007851,0.007851,0.007851,0.007851,0.0…	0.02884,0.02884,0.02884,0.02884,0.02884,0.02884,0.02884,0.02884,0.02884,0.02884,0.02884,0.02884,0.02884,0.02884,0.02884,0.02884,0.02884,0.02884,0.02884,0.02884,0.02884,0.02884,0.02884,0.02884,0.02884,0.02884,0.8413,0.8413,0.8413,0.8413,0.8413,0.8413,0.8413,0.8413,0.8413,0.8413,0.8413,0.8413,0.8413,0.8413,0.8413,0.8413,0.8413,0.8413,0.8413,0.8413,0.8413,0.8413,0.8413,0.8413,0.8413,0.8413,-0.01625,…	0.0106381409074142,0.0106381409074142,0.0106381409074142,0.0106381409074142,0.0106381409074142,0.0106381409074142,0.0106381409074142,0.0106381409074142,0.0106381409074142,0.0106381409074142,0.0106381409074142,0.0106381409074142,0.0106381409074142,0.0106381409074142,0.0106381409074142,0.0106381409074142,0.0106381409074142,0.0106381409074142,0.0106381409074142,0.0106381409074142,0.0106381409074142,…	445,445,445,445,445,445,445,445,445,445,445,445,445,445,445,445,445,445,445,445,445,445,445,445,445,445,445,445,445,445,445,445,445,445,445,445,445,445,445,445,445,445,445,445,445,445,445,445,445,445,445,445,2062,2062,2062,2062,2062,2062,2062,2062,2062,2062,2062,2062,2062,2062,2062,2062,2062,2062,2062,2062,2062,2062,2062,2062,2062,2062,2062,2062,2062,2062,2062,2062,2062,2062,2062,2062,2062,2062,2…	T	0.4701,0.4701,0.4701,0.4701,0.4701,0.4701,0.4701,0.4701,0.4701,0.4701,0.4701,0.4701,0.4701,0.4701,0.4701,0.4701,0.4701,0.4701,0.4701,0.4701,0.4701,0.4701,0.4701,0.4701,0.4701,0.4701,0.4701,0.4701,0.4701,0.4701,0.4701,0.4701,0.4701,0.4701,0.4701,0.4701,0.4701,0.4701,0.4701,0.4701,0.4701,0.4701,0.4701,0.4701,0.4701,0.4701,0.4701,0.4701,0.4701,0.4701,0.4701,0.4701,0.4383,0.4383,0.4383,0.4383,0.4383,…	FINEMAPPING-ICBP_GWAS-SBP
chr11:10295710	rs7104093	11	10339134	3	31	ARIC,MEC,WHI,WHI,ARIC,ARIC,ARIC,ARIC,WHI,ARIC,ARIC,ARIC,ARIC,MEC,MEC,ARIC,ARIC,MEC,ARIC,ARIC,WHI,ARIC,WHI,MEC,MEC,MEC,WHI,MEC,WHI,WHI,WHI	cigt01__1,CURRSMOKE,qsmokage,qsmokage,cigtyr01,cigtyr01,hom28,hom29,smoking__0,hom29,smk_dur,cigt01__3,cigt01__2,SMKQUIT,PACKYRS_CAT,hom31,hom34,PACKYRS_CAT,smk_dur,hom34,smoking__1,hom31,packyrs,EVERSMOKE,SMKQUIT,SMKYRS,smokyrs,SMKYRS,smokyrs,smoking__2,packyrs	Currently smoke? (reported at baseline),CIGARETTE YEARS OF SMOKING,CIGARETTE YEARS OF SMOKING,HAVE YOU EVER SMOKED CIGARETTES? Q28,AGE 1ST REGULARLY SMOKED CIGARETS Q29,AGE 1ST REGULARLY SMOKED CIGARETS Q29,Smoking duration,Number of years since quit smoking (reported at baseline),Pack-years of smoking (cigarettes) reported at baseline,AGE STOPPED SMOKING CIGARETTES Q31,NUM YRS ABSTAINED FROM CIG…	Smoking,Smoking,Smoking,Smoking,Smoking,Smoking,Smoking,Smoking,Smoking,Smoking,Smoking,Smoking,Smoking,Smoking,Smoking,Smoking,Smoking,Smoking,Smoking,Smoking,Smoking,Smoking,Smoking,Smoking,Smoking,Smoking,Smoking,Smoking,Smoking,Smoking,Smoking	None,None,Natural log,None,Natural log,None,None,Natural log,None,None,Natural log,None,None,None,None,Natural log,Natural log,Natural log,None,None,None,None,Natural log,None,Natural log,None,Natural log,Natural log,None,None,None	0.003989,0.004384,0.00856,0.01009,0.03464,0.1303,0.1362,0.1461,0.1684,0.1813,0.2046,0.2063,0.2658,0.3366,0.3675,0.4226,0.4657,0.469,0.4747,0.5329,0.5336,0.5645,0.5909,0.5916,0.6068,0.6151,0.6802,0.7166,0.7446,0.7538,0.8118	-0.402868482260898,0.872129836088385,-0.08319,-0.5989,-0.3778,-36.23,-0.183802653075753,-0.03727,-0.175425390106113,-0.7165,-0.06045,0.152721087017664,0.149281702715754,0.3586,0.2028,-0.02575,-0.06863,0.04342,-0.6884,-0.402,0.0815799869924228,-0.7258,0.04	0.139933477687009,0.306117878584902,0.0315591805766313,0.232221791392012,0.178797917652627,23.9458030403173,0.12335748528574,0.0256327372764787,0.127396797462682,0.535901271503366,0.0476359338061466,0.120823644792456,0.134125519061774,0.372416658012255,0.22478386167147,0.0320952262246043,0.094013698630137,0.0599061810154525,0.96266256467627,0.644127543662875,0.131031138760718,1.25919500346981,0.0…	3.42945e+109	G	0.04634,0.06551,0.05983,0.05983,0.04634,0.04634,0.04634,0.04634,0.05983,0.04634,0.04634,0.04634,0.04634,0.06551,0.06551,0.04634,0.04634,0.06551,0.04634,0.04634,0.05983,0.04634,0.05983,0.06551,0.06551,0.06551,0.05983,0.06551,0.05983,0.05983,0.05983	FINEMAPPING-ICBP_GWAS-SBP
chr11:10296344	rs61891765	11	10339768	3	31	ARIC,MEC,WHI,ARIC,WHI,WHI,ARIC,ARIC,ARIC,ARIC,ARIC,ARIC,WHI,ARIC,WHI,ARIC,WHI,WHI,ARIC,MEC,ARIC,ARIC,WHI,MEC,MEC,ARIC,WHI,MEC,MEC,MEC,MEC	cigt01__1,CURRSMOKE,qsmokage,smk_dur,qsmokage,smoking__0,smk_dur,cigt01__2,cigtyr01,cigtyr01,hom28,hom31,smokyrs,cigt01__3,smoking__1,hom31,packyrs,smokyrs,hom29,PACKYRS_CAT,hom34,hom34,smoking__2,SMKQUIT,PACKYRS_CAT,hom29,packyrs,SMKYRS,EVERSMOKE,SMKYRS,SMKQUIT	Currently smoke? (reported at baseline),Smoking duration,Smoking duration,CIGARETTE YEARS OF SMOKING,CIGARETTE YEARS OF SMOKING,HAVE YOU EVER SMOKED CIGARETTES? Q28,AGE STOPPED SMOKING CIGARETTES Q31,years a regular smoker,AGE STOPPED SMOKING CIGARETTES Q31,Pack years of smoking,years a regular smoker,AGE 1ST REGULARLY SMOKED CIGARETS Q29,Pack-years of smoking (cigarettes) reported at baseline,NU…	Smoking,Smoking,Smoking,Smoking,Smoking,Smoking,Smoking,Smoking,Smoking,Smoking,Smoking,Smoking,Smoking,Smoking,Smoking,Smoking,Smoking,Smoking,Smoking,Smoking,Smoking,Smoking,Smoking,Smoking,Smoking,Smoking,Smoking,Smoking,Smoking,Smoking,Smoking	None,None,Natural log,Natural log,None,None,None,None,None,Natural log,None,Natural log,Natural log,None,None,None,Natural log,None,None,None,None,Natural log,None,None,Natural log,Natural log,None,None,None,Natural log,Natural log	0.0003773,0.003903,0.005874,0.007739,0.008534,0.03556,0.04699,0.04746,0.1026,0.1067,0.1431,0.1478,0.1766,0.183,0.2018,0.2139,0.2343,0.2456,0.4269,0.4507,0.48,0.4832,0.5226,0.526,0.576,0.6014,0.6714,0.7127,0.7326,0.8292,0.8664	-0.410829470607315,0.845009529869191,-0.07415,-0.1039,-0.5208,-0.237242475693711,-1.565,0.220740666697899,-32.22,-0.2379,-0.150009267326708,-0.03829,0.0605,0.135404637006203,0.14583044821154,-1.287,0.09348,0.1405,-0.3488,0.1617,-0.3712,-0.05386,0.11064652	0.11556384545916,0.29279609489577,0.0268367716250452,0.0389722430607652,0.197497155858931,0.112865116885686,0.787223340040241,0.111372687536781,19.730557256583,0.147397769516729,0.102465346534637,0.0264251207729469,0.0447485207100592,0.10165513288754,0.114287185118761,1.03456591639871,0.0785546218487395,0.121016365202412,0.438963000251699,0.214200556365081,0.525183927560838,0.0767564486247684,0.1…	3.42945e+109	A	0.06943,0.07611,0.07862,0.06943,0.07862,0.07862,0.06943,0.06943,0.06943,0.06943,0.06943,0.06943,0.07862,0.06943,0.07862,0.06943,0.07862,0.07862,0.06943,0.07611,0.06943,0.06943,0.07862,0.07611,0.07611,0.06943,0.07862,0.07611,0.07611,0.07611,0.07611	FINEMAPPING-ICBP_GWAS-SBP
chr11:10310725	rs2957684	11	10354149	2	8	MEC,MEC,MEC,MEC,MEC,MEC,MEC,MEC,MEC,MEC,MEC,MEC,MEC,MEC,MEC,MEC,MEC,MEC,WHI,WHI,WHI,WHI,WHI,WHI,WHI,WHI,WHI,WHI,WHI,WHI,WHI,WHI,WHI,WHI,WHI,WHI,ARIC,ARIC,ARIC,ARIC,ARIC,ARIC,ARIC,ARIC,ARIC,ARIC,ARIC,ARIC,ARIC,ARIC,ARIC,ARIC,ARIC,ARIC,ARIC,ARIC,ARIC,ARIC,ARIC,ARIC,ARIC,ARIC,ARIC,ARIC,ARIC,ARIC,ARIC,ARIC,ARIC,ARIC,ARIC,ARIC	X_triglyc,X_triglyc,X_triglyc,X_triglyc,X_triglyc,X_triglyc,X_triglyc,X_triglyc,X_triglyc,X_triglyc,X_triglyc,X_triglyc,X_triglyc,X_triglyc,X_triglyc,X_triglyc,X_triglyc,X_triglyc,norm_tri,norm_tri,norm_tri,norm_tri,norm_tri,norm_tri,norm_tri,norm_tri,norm_tri,norm_tri,norm_tri,norm_tri,norm_tri,norm_tri,norm_tri,norm_tri,norm_tri,norm_tri,trgsiu01,trgsiu01,trgsiu01,trgsiu01,trgsiu01,trgsiu01,trg…	normalized natural log transformed triglycerides,normalized natural log transformed triglycerides,normalized natural log transformed triglycerides,normalized natural log transformed triglycerides,normalized natural log transformed triglycerides,normalized natural log transformed triglycerides,normalized natural log transformed triglycerides,normalized natural log transformed triglycerides,normali…	Triglycerides,Triglycerides,Triglycerides,Triglycerides,Triglycerides,Triglycerides,Triglycerides,Triglycerides,Triglycerides,Triglycerides,Triglycerides,Triglycerides,Triglycerides,Triglycerides,Triglycerides,Triglycerides,Triglycerides,Triglycerides,Triglycerides,Triglycerides,Triglycerides,Triglycerides,Triglycerides,Triglycerides,Triglycerides,Triglycerides,Triglycerides,Triglycerides,Triglyc…	Natural log,Natural log,Natural log,Natural log,Natural log,Natural log,Natural log,Natural log,Natural log,None,None,None,None,None,None,None,None,None,None,None,None,None,None,None,None,None,None,Natural log,Natural log,Natural log,Natural log,Natural log,Natural log,Natural log,Natural log,Natural log,Natural log,Natural log,Natural log,Natural log,Natural log,Natural log,Natural log,Natural l…	0.0006062,0.0006062,0.0006062,0.0006062,0.0006062,0.0006062,0.0006062,0.0006062,0.0006062,0.002407,0.002407,0.002407,0.002407,0.002407,0.002407,0.002407,0.002407,0.002407,0.008171,0.008171,0.008171,0.008171,0.008171,0.008171,0.008171,0.008171,0.008171,0.008274,0.008274,0.008274,0.008274,0.008274,0.008274,0.008274,0.008274,0.008274,0.01719,0.01719,0.01719,0.01719,0.01719,0.01719,0.01719,0.01719,0.…	0.1154,0.1154,0.1154,0.1154,0.1154,0.1154,0.1154,0.1154,0.1154,13.26,13.26,13.26,13.26,13.26,13.26,13.26,13.26,13.26,-0.04377,-0.04377,-0.04377,-0.04377,-0.04377,-0.04377,-0.04377,-0.04377,-0.04377,-0.007649,-0.007649,-0.007649,-0.007649,-0.007649,-0.007649,-0.007649,-0.007649,-0.007649,-0.01646,-0.01646,-0.01646,-0.01646,-0.01646,-0.01646,-0.01646,-0.01646,-0.01646,-0.02759,-0.02759,-0.02759,-0.…	0.0333718912666281,0.0333718912666281,0.0333718912666281,0.0333718912666281,0.0333718912666281,0.0333718912666281,0.0333718912666281,0.0333718912666281,0.0333718912666281,4.33900523560209,4.33900523560209,4.33900523560209,4.33900523560209,4.33900523560209,4.33900523560209,4.33900523560209,4.33900523560209,4.33900523560209,0.0165232163080408,0.0165232163080408,0.0165232163080408,0.0165232163080408…	380,380,380,380,380,380,380,380,380,380,380,380,380,380,380,380,380,380,1190,1190,1190,1190,1190,1190,1190,1190,1190,1190,1190,1190,1190,1190,1190,1190,1190,1190,3181,3181,3181,3181,3181,3181,3181,3181,3181,3181,3181,3181,3181,3181,3181,3181,3181,3181,3181,3181,3181,3181,3181,3181,3181,3181,3181,3181,3181,3181,3181,3181,3181,3181,3181,3181	C	0.4345,0.4345,0.4345,0.4345,0.4345,0.4345,0.4345,0.4345,0.4345,0.4345,0.4345,0.4345,0.4345,0.4345,0.4345,0.4345,0.4345,0.4345,0.4223,0.4223,0.4223,0.4223,0.4223,0.4223,0.4223,0.4223,0.4223,0.4223,0.4223,0.4223,0.4223,0.4223,0.4223,0.4223,0.4223,0.4223,0.4263,0.4263,0.4263,0.4263,0.4263,0.4263,0.4263,0.4263,0.4263,0.4263,0.4263,0.4263,0.4263,0.4263,0.4263,0.4263,0.4263,0.4263,0.4263,0.4263,0.4263,…	FINEMAPPING-ICBP_GWAS-SBP
chr11:10324330	rs2957689	11	10367754	2	8	MEC,MEC,MEC,MEC,MEC,MEC,MEC,MEC,MEC,MEC,MEC,MEC,MEC,MEC,MEC,MEC,MEC,MEC,WHI,WHI,WHI,WHI,WHI,WHI,WHI,WHI,WHI,WHI,WHI,WHI,WHI,WHI,WHI,WHI,WHI,WHI,ARIC,ARIC,ARIC,ARIC,ARIC,ARIC,ARIC,ARIC,ARIC,ARIC,ARIC,ARIC,ARIC,ARIC,ARIC,ARIC,ARIC,ARIC,ARIC,ARIC,ARIC,ARIC,ARIC,ARIC,ARIC,ARIC,ARIC,ARIC,ARIC,ARIC,ARIC,ARIC,ARIC,ARIC,ARIC,ARIC	X_triglyc,X_triglyc,X_triglyc,X_triglyc,X_triglyc,X_triglyc,X_triglyc,X_triglyc,X_triglyc,X_triglyc,X_triglyc,X_triglyc,X_triglyc,X_triglyc,X_triglyc,X_triglyc,X_triglyc,X_triglyc,norm_tri,norm_tri,norm_tri,norm_tri,norm_tri,norm_tri,norm_tri,norm_tri,norm_tri,norm_tri,norm_tri,norm_tri,norm_tri,norm_tri,norm_tri,norm_tri,norm_tri,norm_tri,trgsiu01,trgsiu01,trgsiu01,trgsiu01,trgsiu01,trgsiu01,trg…	normalized natural log transformed triglycerides,normalized natural log transformed triglycerides,normalized natural log transformed triglycerides,normalized natural log transformed triglycerides,normalized natural log transformed triglycerides,normalized natural log transformed triglycerides,normalized natural log transformed triglycerides,normalized natural log transformed triglycerides,normali…	Triglycerides,Triglycerides,Triglycerides,Triglycerides,Triglycerides,Triglycerides,Triglycerides,Triglycerides,Triglycerides,Triglycerides,Triglycerides,Triglycerides,Triglycerides,Triglycerides,Triglycerides,Triglycerides,Triglycerides,Triglycerides,Triglycerides,Triglycerides,Triglycerides,Triglycerides,Triglycerides,Triglycerides,Triglycerides,Triglycerides,Triglycerides,Triglycerides,Triglyc…	Natural log,Natural log,Natural log,Natural log,Natural log,Natural log,Natural log,Natural log,Natural log,None,None,None,None,None,None,None,None,None,Natural log,Natural log,Natural log,Natural log,Natural log,Natural log,Natural log,Natural log,Natural log,None,None,None,None,None,None,None,None,None,Natural log,Natural log,Natural log,Natural log,Natural log,Natural log,Natural log,Natural l…	0.0007866,0.0007866,0.0007866,0.0007866,0.0007866,0.0007866,0.0007866,0.0007866,0.0007866,0.003516,0.003516,0.003516,0.003516,0.003516,0.003516,0.003516,0.003516,0.003516,0.006666,0.006666,0.006666,0.006666,0.006666,0.006666,0.006666,0.006666,0.006666,0.006778,0.006778,0.006778,0.006778,0.006778,0.006778,0.006778,0.006778,0.006778,0.01152,0.01152,0.01152,0.01152,0.01152,0.01152,0.01152,0.01152,0.…	0.114,0.114,0.114,0.114,0.114,0.114,0.114,0.114,0.114,12.86,12.86,12.86,12.86,12.86,12.86,12.86,12.86,12.86,-0.007986,-0.007986,-0.007986,-0.007986,-0.007986,-0.007986,-0.007986,-0.007986,-0.007986,-0.04553,-0.04553,-0.04553,-0.04553,-0.04553,-0.04553,-0.04553,-0.04553,-0.04553,-0.01757,-0.01757,-0.01757,-0.01757,-0.01757,-0.01757,-0.01757,-0.01757,-0.01757,-0.02943,-0.02943,-0.02943,-0.02943,-0.…	0.0336779911373708,0.0336779911373708,0.0336779911373708,0.0336779911373708,0.0336779911373708,0.0336779911373708,0.0336779911373708,0.0336779911373708,0.0336779911373708,4.3786176370446,4.3786176370446,4.3786176370446,4.3786176370446,4.3786176370446,4.3786176370446,4.3786176370446,4.3786176370446,4.3786176370446,0.00293818984547461,0.00293818984547461,0.00293818984547461,0.00293818984547461,0.00…	380,380,380,380,380,380,380,380,380,380,380,380,380,380,380,380,380,380,1190,1190,1190,1190,1190,1190,1190,1190,1190,1190,1190,1190,1190,1190,1190,1190,1190,1190,3189,3189,3189,3189,3189,3189,3189,3189,3189,3189,3189,3189,3189,3189,3189,3189,3189,3189,3189,3189,3189,3189,3189,3189,3189,3189,3189,3189,3189,3189,3189,3189,3189,3189,3189,3189	G	0.4085,0.4085,0.4085,0.4085,0.4085,0.4085,0.4085,0.4085,0.4085,0.4085,0.4085,0.4085,0.4085,0.4085,0.4085,0.4085,0.4085,0.4085,0.398,0.398,0.398,0.398,0.398,0.398,0.398,0.398,0.398,0.398,0.398,0.398,0.398,0.398,0.398,0.398,0.398,0.398,0.4009,0.4009,0.4009,0.4009,0.4009,0.4009,0.4009,0.4009,0.4009,0.4009,0.4009,0.4009,0.4009,0.4009,0.4009,0.4009,0.4009,0.4009,0.4009,0.4009,0.4009,0.4009,0.4009,0.40…	FINEMAPPING-ICBP_GWAS-SBP
chr11:10324434	rs2957691	11	10367858	3	8	MEC,MEC,MEC,MEC,MEC,MEC,MEC,MEC,MEC,MEC,MEC,MEC,MEC,MEC,MEC,MEC,MEC,MEC,WHI,WHI,WHI,WHI,WHI,WHI,WHI,WHI,WHI,WHI,WHI,WHI,WHI,WHI,WHI,WHI,WHI,WHI,ARIC,ARIC,ARIC,ARIC,ARIC,ARIC,ARIC,ARIC,ARIC,ARIC,ARIC,ARIC,ARIC,ARIC,ARIC,ARIC,ARIC,ARIC,ARIC,ARIC,ARIC,ARIC,ARIC,ARIC,ARIC,ARIC,ARIC,ARIC,ARIC,ARIC,ARIC,ARIC,ARIC,ARIC,ARIC,ARIC	X_triglyc,X_triglyc,X_triglyc,X_triglyc,X_triglyc,X_triglyc,X_triglyc,X_triglyc,X_triglyc,X_triglyc,X_triglyc,X_triglyc,X_triglyc,X_triglyc,X_triglyc,X_triglyc,X_triglyc,X_triglyc,norm_tri,norm_tri,norm_tri,norm_tri,norm_tri,norm_tri,norm_tri,norm_tri,norm_tri,norm_tri,norm_tri,norm_tri,norm_tri,norm_tri,norm_tri,norm_tri,norm_tri,norm_tri,trgsiu01,trgsiu01,trgsiu01,trgsiu01,trgsiu01,trgsiu01,trg…	normalized natural log transformed triglycerides,normalized natural log transformed triglycerides,normalized natural log transformed triglycerides,normalized natural log transformed triglycerides,normalized natural log transformed triglycerides,normalized natural log transformed triglycerides,normalized natural log transformed triglycerides,normalized natural log transformed triglycerides,normali…	Triglycerides,Triglycerides,Triglycerides,Triglycerides,Triglycerides,Triglycerides,Triglycerides,Triglycerides,Triglycerides,Triglycerides,Triglycerides,Triglycerides,Triglycerides,Triglycerides,Triglycerides,Triglycerides,Triglycerides,Triglycerides,Triglycerides,Triglycerides,Triglycerides,Triglycerides,Triglycerides,Triglycerides,Triglycerides,Triglycerides,Triglycerides,Triglycerides,Triglyc…	Natural log,Natural log,Natural log,Natural log,Natural log,Natural log,Natural log,Natural log,Natural log,None,None,None,None,None,None,None,None,None,Natural log,Natural log,Natural log,Natural log,Natural log,Natural log,Natural log,Natural log,Natural log,None,None,None,None,None,None,None,None,None,Natural log,Natural log,Natural log,Natural log,Natural log,Natural log,Natural log,Natural l…	0.0007866,0.0007866,0.0007866,0.0007866,0.0007866,0.0007866,0.0007866,0.0007866,0.0007866,0.003516,0.003516,0.003516,0.003516,0.003516,0.003516,0.003516,0.003516,0.003516,0.00645,0.00645,0.00645,0.00645,0.00645,0.00645,0.00645,0.00645,0.00645,0.006587,0.006587,0.006587,0.006587,0.006587,0.006587,0.006587,0.006587,0.006587,0.009721,0.009721,0.009721,0.009721,0.009721,0.009721,0.009721,0.009721,0.0…	0.114,0.114,0.114,0.114,0.114,0.114,0.114,0.114,0.114,12.86,12.86,12.86,12.86,12.86,12.86,12.86,12.86,12.86,-0.008015,-0.008015,-0.008015,-0.008015,-0.008015,-0.008015,-0.008015,-0.008015,-0.008015,-0.04567,-0.04567,-0.04567,-0.04567,-0.04567,-0.04567,-0.04567,-0.04567,-0.04567,-0.01798,-0.01798,-0.01798,-0.01798,-0.01798,-0.01798,-0.01798,-0.01798,-0.01798,-0.03026,-0.03026,-0.03026,-0.03026,-0.…	0.0336779911373708,0.0336779911373708,0.0336779911373708,0.0336779911373708,0.0336779911373708,0.0336779911373708,0.0336779911373708,0.0336779911373708,0.0336779911373708,4.3786176370446,4.3786176370446,4.3786176370446,4.3786176370446,4.3786176370446,4.3786176370446,4.3786176370446,4.3786176370446,4.3786176370446,0.00293697325027483,0.00293697325027483,0.00293697325027483,0.00293697325027483,0.00…	380,380,380,380,380,380,380,380,380,380,380,380,380,380,380,380,380,380,1190,1190,1190,1190,1190,1190,1190,1190,1190,1190,1190,1190,1190,1190,1190,1190,1190,1190,3189,3189,3189,3189,3189,3189,3189,3189,3189,3189,3189,3189,3189,3189,3189,3189,3189,3189,3189,3189,3189,3189,3189,3189,3189,3189,3189,3189,3189,3189,3189,3189,3189,3189,3189,3189	C	0.4085,0.4085,0.4085,0.4085,0.4085,0.4085,0.4085,0.4085,0.4085,0.4085,0.4085,0.4085,0.4085,0.4085,0.4085,0.4085,0.4085,0.4085,0.3975,0.3975,0.3975,0.3975,0.3975,0.3975,0.3975,0.3975,0.3975,0.3975,0.3975,0.3975,0.3975,0.3975,0.3975,0.3975,0.3975,0.3975,0.4009,0.4009,0.4009,0.4009,0.4009,0.4009,0.4009,0.4009,0.4009,0.4009,0.4009,0.4009,0.4009,0.4009,0.4009,0.4009,0.4009,0.4009,0.4009,0.4009,0.4009,…	FINEMAPPING-ICBP_GWAS-SBP
chr11:10325190	rs2923098	11	10368614	3	8	MEC,MEC,MEC,MEC,MEC,MEC,MEC,MEC,MEC,MEC,MEC,MEC,MEC,MEC,MEC,MEC,MEC,MEC,WHI,WHI,WHI,WHI,WHI,WHI,WHI,WHI,WHI,WHI,WHI,WHI,WHI,WHI,WHI,WHI,WHI,WHI,ARIC,ARIC,ARIC,ARIC,ARIC,ARIC,ARIC,ARIC,ARIC,ARIC,ARIC,ARIC,ARIC,ARIC,ARIC,ARIC,ARIC,ARIC,ARIC,ARIC,ARIC,ARIC,ARIC,ARIC,ARIC,ARIC,ARIC,ARIC,ARIC,ARIC,ARIC,ARIC,ARIC,ARIC,ARIC,ARIC	X_triglyc,X_triglyc,X_triglyc,X_triglyc,X_triglyc,X_triglyc,X_triglyc,X_triglyc,X_triglyc,X_triglyc,X_triglyc,X_triglyc,X_triglyc,X_triglyc,X_triglyc,X_triglyc,X_triglyc,X_triglyc,norm_tri,norm_tri,norm_tri,norm_tri,norm_tri,norm_tri,norm_tri,norm_tri,norm_tri,norm_tri,norm_tri,norm_tri,norm_tri,norm_tri,norm_tri,norm_tri,norm_tri,norm_tri,trgsiu01,trgsiu01,trgsiu01,trgsiu01,trgsiu01,trgsiu01,trg…	normalized natural log transformed triglycerides,normalized natural log transformed triglycerides,normalized natural log transformed triglycerides,normalized natural log transformed triglycerides,normalized natural log transformed triglycerides,normalized natural log transformed triglycerides,normalized natural log transformed triglycerides,normalized natural log transformed triglycerides,normali…	Triglycerides,Triglycerides,Triglycerides,Triglycerides,Triglycerides,Triglycerides,Triglycerides,Triglycerides,Triglycerides,Triglycerides,Triglycerides,Triglycerides,Triglycerides,Triglycerides,Triglycerides,Triglycerides,Triglycerides,Triglycerides,Triglycerides,Triglycerides,Triglycerides,Triglycerides,Triglycerides,Triglycerides,Triglycerides,Triglycerides,Triglycerides,Triglycerides,Triglyc…	Natural log,Natural log,Natural log,Natural log,Natural log,Natural log,Natural log,Natural log,Natural log,None,None,None,None,None,None,None,None,None,Natural log,Natural log,Natural log,Natural log,Natural log,Natural log,Natural log,Natural log,Natural log,None,None,None,None,None,None,None,None,None,Natural log,Natural log,Natural log,Natural log,Natural log,Natural log,Natural log,Natural l…	0.0006065,0.0006065,0.0006065,0.0006065,0.0006065,0.0006065,0.0006065,0.0006065,0.0006065,0.003133,0.003133,0.003133,0.003133,0.003133,0.003133,0.003133,0.003133,0.003133,0.004217,0.004217,0.004217,0.004217,0.004217,0.004217,0.004217,0.004217,0.004217,0.004344,0.004344,0.004344,0.004344,0.004344,0.004344,0.004344,0.004344,0.004344,0.008133,0.008133,0.008133,0.008133,0.008133,0.008133,0.008133,0.0…	0.1167,0.1167,0.1167,0.1167,0.1167,0.1167,0.1167,0.1167,0.1167,13.06,13.06,13.06,13.06,13.06,13.06,13.06,13.06,13.06,-0.008401,-0.008401,-0.008401,-0.008401,-0.008401,-0.008401,-0.008401,-0.008401,-0.008401,-0.04784,-0.04784,-0.04784,-0.04784,-0.04784,-0.04784,-0.04784,-0.04784,-0.04784,-0.01836,-0.01836,-0.01836,-0.01836,-0.01836,-0.01836,-0.01836,-0.01836,-0.01836,-0.0311,-0.0311,-0.0311,-0.031…	0.0337478311162522,0.0337478311162522,0.0337478311162522,0.0337478311162522,0.0337478311162522,0.0337478311162522,0.0337478311162522,0.0337478311162522,0.0337478311162522,4.39139206455952,4.39139206455952,4.39139206455952,4.39139206455952,4.39139206455952,4.39139206455952,4.39139206455952,4.39139206455952,4.39139206455952,0.00293024066968957,0.00293024066968957,0.00293024066968957,0.0029302406696…	380,380,380,380,380,380,380,380,380,380,380,380,380,380,380,380,380,380,1190,1190,1190,1190,1190,1190,1190,1190,1190,1190,1190,1190,1190,1190,1190,1190,1190,1190,3186,3186,3186,3186,3186,3186,3186,3186,3186,3186,3186,3186,3186,3186,3186,3186,3186,3186,3186,3186,3186,3186,3186,3186,3186,3186,3186,3186,3186,3186,3186,3186,3186,3186,3186,3186	T	0.4104,0.4104,0.4104,0.4104,0.4104,0.4104,0.4104,0.4104,0.4104,0.4104,0.4104,0.4104,0.4104,0.4104,0.4104,0.4104,0.4104,0.4104,0.4003,0.4003,0.4003,0.4003,0.4003,0.4003,0.4003,0.4003,0.4003,0.4003,0.4003,0.4003,0.4003,0.4003,0.4003,0.4003,0.4003,0.4003,0.4061,0.4061,0.4061,0.4061,0.4061,0.4061,0.4061,0.4061,0.4061,0.4061,0.4061,0.4061,0.4061,0.4061,0.4061,0.4061,0.4061,0.4061,0.4061,0.4061,0.4061,…	FINEMAPPING-ICBP_GWAS-SBP
chr11:10325270	rs2957693	11	10368694	2	8	MEC,MEC,MEC,MEC,MEC,MEC,MEC,MEC,MEC,MEC,MEC,MEC,MEC,MEC,MEC,MEC,MEC,MEC,WHI,WHI,WHI,WHI,WHI,WHI,WHI,WHI,WHI,WHI,WHI,WHI,WHI,WHI,WHI,WHI,WHI,WHI,ARIC,ARIC,ARIC,ARIC,ARIC,ARIC,ARIC,ARIC,ARIC,ARIC,ARIC,ARIC,ARIC,ARIC,ARIC,ARIC,ARIC,ARIC,ARIC,ARIC,ARIC,ARIC,ARIC,ARIC,ARIC,ARIC,ARIC,ARIC,ARIC,ARIC,ARIC,ARIC,ARIC,ARIC,ARIC,ARIC	X_triglyc,X_triglyc,X_triglyc,X_triglyc,X_triglyc,X_triglyc,X_triglyc,X_triglyc,X_triglyc,X_triglyc,X_triglyc,X_triglyc,X_triglyc,X_triglyc,X_triglyc,X_triglyc,X_triglyc,X_triglyc,norm_tri,norm_tri,norm_tri,norm_tri,norm_tri,norm_tri,norm_tri,norm_tri,norm_tri,norm_tri,norm_tri,norm_tri,norm_tri,norm_tri,norm_tri,norm_tri,norm_tri,norm_tri,trgsiu01,trgsiu01,trgsiu01,trgsiu01,trgsiu01,trgsiu01,trg…	normalized natural log transformed triglycerides,normalized natural log transformed triglycerides,normalized natural log transformed triglycerides,normalized natural log transformed triglycerides,normalized natural log transformed triglycerides,normalized natural log transformed triglycerides,normalized natural log transformed triglycerides,normalized natural log transformed triglycerides,normali…	Triglycerides,Triglycerides,Triglycerides,Triglycerides,Triglycerides,Triglycerides,Triglycerides,Triglycerides,Triglycerides,Triglycerides,Triglycerides,Triglycerides,Triglycerides,Triglycerides,Triglycerides,Triglycerides,Triglycerides,Triglycerides,Triglycerides,Triglycerides,Triglycerides,Triglycerides,Triglycerides,Triglycerides,Triglycerides,Triglycerides,Triglycerides,Triglycerides,Triglyc…	Natural log,Natural log,Natural log,Natural log,Natural log,Natural log,Natural log,Natural log,Natural log,None,None,None,None,None,None,None,None,None,Natural log,Natural log,Natural log,Natural log,Natural log,Natural log,Natural log,Natural log,Natural log,None,None,None,None,None,None,None,None,None,Natural log,Natural log,Natural log,Natural log,Natural log,Natural log,Natural log,Natural l…	0.0009613,0.0009613,0.0009613,0.0009613,0.0009613,0.0009613,0.0009613,0.0009613,0.0009613,0.003928,0.003928,0.003928,0.003928,0.003928,0.003928,0.003928,0.003928,0.003928,0.00606,0.00606,0.00606,0.00606,0.00606,0.00606,0.00606,0.00606,0.00606,0.00616,0.00616,0.00616,0.00616,0.00616,0.00616,0.00616,0.00616,0.00616,0.01223,0.01223,0.01223,0.01223,0.01223,0.01223,0.01223,0.01223,0.01223,0.01687,0.01…	0.1119,0.1119,0.1119,0.1119,0.1119,0.1119,0.1119,0.1119,0.1119,12.69,12.69,12.69,12.69,12.69,12.69,12.69,12.69,12.69,-0.008077,-0.008077,-0.008077,-0.008077,-0.008077,-0.008077,-0.008077,-0.008077,-0.008077,-0.04606,-0.04606,-0.04606,-0.04606,-0.04606,-0.04606,-0.04606,-0.04606,-0.04606,-0.01743,-0.01743,-0.01743,-0.01743,-0.01743,-0.01743,-0.01743,-0.01743,-0.01743,-0.02922,-0.02922,-0.02922,-0.…	0.0336237980769231,0.0336237980769231,0.0336237980769231,0.0336237980769231,0.0336237980769231,0.0336237980769231,0.0336237980769231,0.0336237980769231,0.0336237980769231,4.37284631288766,4.37284631288766,4.37284631288766,4.37284631288766,4.37284631288766,4.37284631288766,4.37284631288766,4.37284631288766,4.37284631288766,0.0029381593306657,0.0029381593306657,0.0029381593306657,0.0029381593306657…	380,380,380,380,380,380,380,380,380,380,380,380,380,380,380,380,380,380,1190,1190,1190,1190,1190,1190,1190,1190,1190,1190,1190,1190,1190,1190,1190,1190,1190,1190,3189,3189,3189,3189,3189,3189,3189,3189,3189,3189,3189,3189,3189,3189,3189,3189,3189,3189,3189,3189,3189,3189,3189,3189,3189,3189,3189,3189,3189,3189,3189,3189,3189,3189,3189,3189	C	0.4066,0.4066,0.4066,0.4066,0.4066,0.4066,0.4066,0.4066,0.4066,0.4066,0.4066,0.4066,0.4066,0.4066,0.4066,0.4066,0.4066,0.4066,0.3966,0.3966,0.3966,0.3966,0.3966,0.3966,0.3966,0.3966,0.3966,0.3966,0.3966,0.3966,0.3966,0.3966,0.3966,0.3966,0.3966,0.3966,0.3997,0.3997,0.3997,0.3997,0.3997,0.3997,0.3997,0.3997,0.3997,0.3997,0.3997,0.3997,0.3997,0.3997,0.3997,0.3997,0.3997,0.3997,0.3997,0.3997,0.3997,…	FINEMAPPING-ICBP_GWAS-SBP
chr11:10325590	rs2957694	11	10369014	2	23	MEC,MEC,MEC,MEC,MEC,MEC,MEC,MEC,MEC,MEC,MEC,MEC,MEC,MEC,MEC,MEC,MEC,MEC,WHI,WHI,WHI,WHI,WHI,WHI,WHI,WHI,WHI,WHI,WHI,WHI,WHI,WHI,WHI,WHI,WHI,WHI,ARIC,ARIC,ARIC,ARIC,MEC,MEC,MEC,MEC,ARIC,ARIC,ARIC,ARIC,ARIC,ARIC,ARIC,ARIC,ARIC,ARIC,ARIC,ARIC,ARIC,ARIC,ARIC,ARIC,ARIC,ARIC,ARIC,ARIC,ARIC,ARIC,ARIC,ARIC,ARIC,ARIC,ARIC,ARIC,ARIC,ARIC,ARIC,ARIC,ARIC,ARIC,ARIC,ARIC,ARIC,ARIC,ARIC,ARIC,ARIC,ARIC,ARIC,ARIC…	X_triglyc,X_triglyc,X_triglyc,X_triglyc,X_triglyc,X_triglyc,X_triglyc,X_triglyc,X_triglyc,X_triglyc,X_triglyc,X_triglyc,X_triglyc,X_triglyc,X_triglyc,X_triglyc,X_triglyc,X_triglyc,norm_tri,norm_tri,norm_tri,norm_tri,norm_tri,norm_tri,norm_tri,norm_tri,norm_tri,norm_tri,norm_tri,norm_tri,norm_tri,norm_tri,norm_tri,norm_tri,norm_tri,norm_tri,diabts03__1,diabts03__1,diabts03__1,diabts03__1,DIABET,DI…	normalized natural log transformed triglycerides,normalized natural log transformed triglycerides,normalized natural log transformed triglycerides,normalized natural log transformed triglycerides,normalized natural log transformed triglycerides,normalized natural log transformed triglycerides,normalized natural log transformed triglycerides,normalized natural log transformed triglycerides,normali…	Triglycerides,Triglycerides,Triglycerides,Triglycerides,Triglycerides,Triglycerides,Triglycerides,Triglycerides,Triglycerides,Triglycerides,Triglycerides,Triglycerides,Triglycerides,Triglycerides,Triglycerides,Triglycerides,Triglycerides,Triglycerides,Triglycerides,Triglycerides,Triglycerides,Triglycerides,Triglycerides,Triglycerides,Triglycerides,Triglycerides,Triglycerides,Triglycerides,Triglyc…	Natural log,Natural log,Natural log,Natural log,Natural log,Natural log,Natural log,Natural log,Natural log,None,None,None,None,None,None,None,None,None,Natural log,Natural log,Natural log,Natural log,Natural log,Natural log,Natural log,Natural log,Natural log,None,None,None,None,None,None,None,None,None,None,None,None,None,None,None,None,None,Natural log,Natural log,Natural log,Natural log,Natur…	0.0009962,0.0009962,0.0009962,0.0009962,0.0009962,0.0009962,0.0009962,0.0009962,0.0009962,0.003968,0.003968,0.003968,0.003968,0.003968,0.003968,0.003968,0.003968,0.003968,0.005892,0.005892,0.005892,0.005892,0.005892,0.005892,0.005892,0.005892,0.005892,0.006341,0.006341,0.006341,0.006341,0.006341,0.006341,0.006341,0.006341,0.006341,0.007777,0.007777,0.007777,0.007777,0.007931,0.007931,0.007931,0.0…	0.1117,0.1117,0.1117,0.1117,0.1117,0.1117,0.1117,0.1117,0.1117,12.69,12.69,12.69,12.69,12.69,12.69,12.69,12.69,12.69,-0.008124,-0.008124,-0.008124,-0.008124,-0.008124,-0.008124,-0.008124,-0.008124,-0.008124,-0.04601,-0.04601,-0.04601,-0.04601,-0.04601,-0.04601,-0.04601,-0.04601,-0.04601,-0.172450436998692,-0.172450436998692,-0.172450436998692,-0.172450436998692,0.518198378095404,0.518198378095404…	0.0336648583484027,0.0336648583484027,0.0336648583484027,0.0336648583484027,0.0336648583484027,0.0336648583484027,0.0336648583484027,0.0336648583484027,0.0336648583484027,4.37737150741635,4.37737150741635,4.37737150741635,4.37737150741635,4.37737150741635,4.37737150741635,4.37737150741635,4.37737150741635,4.37737150741635,0.00294454512504531,0.00294454512504531,0.00294454512504531,0.0029445451250…	380,380,380,380,380,380,380,380,380,380,380,380,380,380,380,380,380,380,1190,1190,1190,1190,1190,1190,1190,1190,1190,1190,1190,1190,1190,1190,1190,1190,1190,1190,3408,3408,3408,3408,455,455,455,455,3167,3167,3167,3167,3167,3167,3167,3167,3167,3167,3167,3167,3167,3167,3167,3167,3167,3167,3408,3408,3408,3408,3167,3167,3167,3167,3167,3167,3167,3167,3167,3167,3167,3167,3167,3167,3167,3167,3167,3167,3…	G	0.395,0.395,0.395,0.395,0.395,0.395,0.395,0.395,0.395,0.395,0.395,0.395,0.395,0.395,0.395,0.395,0.395,0.395,0.3856,0.3856,0.3856,0.3856,0.3856,0.3856,0.3856,0.3856,0.3856,0.3856,0.3856,0.3856,0.3856,0.3856,0.3856,0.3856,0.3856,0.3856,0.3962,0.3962,0.3962,0.3962,0.395,0.395,0.395,0.395,0.3962,0.3962,0.3962,0.3962,0.3962,0.3962,0.3962,0.3962,0.3962,0.3962,0.3962,0.3962,0.3962,0.3962,0.3962,0.3962,0…	FINEMAPPING-ICBP_GWAS-SBP
chr11:10325916	rs2923099	11	10369340	2	8	MEC,MEC,MEC,MEC,MEC,MEC,MEC,MEC,MEC,MEC,MEC,MEC,MEC,MEC,MEC,MEC,MEC,MEC,WHI,WHI,WHI,WHI,WHI,WHI,WHI,WHI,WHI,WHI,WHI,WHI,WHI,WHI,WHI,WHI,WHI,WHI,ARIC,ARIC,ARIC,ARIC,ARIC,ARIC,ARIC,ARIC,ARIC,ARIC,ARIC,ARIC,ARIC,ARIC,ARIC,ARIC,ARIC,ARIC,ARIC,ARIC,ARIC,ARIC,ARIC,ARIC,ARIC,ARIC,ARIC,ARIC,ARIC,ARIC,ARIC,ARIC,ARIC,ARIC,ARIC,ARIC	X_triglyc,X_triglyc,X_triglyc,X_triglyc,X_triglyc,X_triglyc,X_triglyc,X_triglyc,X_triglyc,X_triglyc,X_triglyc,X_triglyc,X_triglyc,X_triglyc,X_triglyc,X_triglyc,X_triglyc,X_triglyc,norm_tri,norm_tri,norm_tri,norm_tri,norm_tri,norm_tri,norm_tri,norm_tri,norm_tri,norm_tri,norm_tri,norm_tri,norm_tri,norm_tri,norm_tri,norm_tri,norm_tri,norm_tri,trgsiu01,trgsiu01,trgsiu01,trgsiu01,trgsiu01,trgsiu01,trg…	normalized natural log transformed triglycerides,normalized natural log transformed triglycerides,normalized natural log transformed triglycerides,normalized natural log transformed triglycerides,normalized natural log transformed triglycerides,normalized natural log transformed triglycerides,normalized natural log transformed triglycerides,normalized natural log transformed triglycerides,normali…	Triglycerides,Triglycerides,Triglycerides,Triglycerides,Triglycerides,Triglycerides,Triglycerides,Triglycerides,Triglycerides,Triglycerides,Triglycerides,Triglycerides,Triglycerides,Triglycerides,Triglycerides,Triglycerides,Triglycerides,Triglycerides,Triglycerides,Triglycerides,Triglycerides,Triglycerides,Triglycerides,Triglycerides,Triglycerides,Triglycerides,Triglycerides,Triglycerides,Triglyc…	Natural log,Natural log,Natural log,Natural log,Natural log,Natural log,Natural log,Natural log,Natural log,None,None,None,None,None,None,None,None,None,Natural log,Natural log,Natural log,Natural log,Natural log,Natural log,Natural log,Natural log,Natural log,None,None,None,None,None,None,None,None,None,Natural log,Natural log,Natural log,Natural log,Natural log,Natural log,Natural log,Natural l…	0.0009179,0.0009179,0.0009179,0.0009179,0.0009179,0.0009179,0.0009179,0.0009179,0.0009179,0.00334,0.00334,0.00334,0.00334,0.00334,0.00334,0.00334,0.00334,0.00334,0.008121,0.008121,0.008121,0.008121,0.008121,0.008121,0.008121,0.008121,0.008121,0.008739,0.008739,0.008739,0.008739,0.008739,0.008739,0.008739,0.008739,0.008739,0.01817,0.01817,0.01817,0.01817,0.01817,0.01817,0.01817,0.01817,0.01817,0.0…	0.113,0.113,0.113,0.113,0.113,0.113,0.113,0.113,0.113,12.98,12.98,12.98,12.98,12.98,12.98,12.98,12.98,12.98,-0.007824,-0.007824,-0.007824,-0.007824,-0.007824,-0.007824,-0.007824,-0.007824,-0.007824,-0.04428,-0.04428,-0.04428,-0.04428,-0.04428,-0.04428,-0.04428,-0.04428,-0.04428,-0.01642,-0.01642,-0.01642,-0.01642,-0.01642,-0.01642,-0.01642,-0.01642,-0.01642,-0.02785,-0.02785,-0.02785,-0.02785,-0.…	0.0338222089194852,0.0338222089194852,0.0338222089194852,0.0338222089194852,0.0338222089194852,0.0338222089194852,0.0338222089194852,0.0338222089194852,0.0338222089194852,4.39552996952252,4.39552996952252,4.39552996952252,4.39552996952252,4.39552996952252,4.39552996952252,4.39552996952252,4.39552996952252,4.39552996952252,0.00295133911731422,0.00295133911731422,0.00295133911731422,0.0029513391173…	380,380,380,380,380,380,380,380,380,380,380,380,380,380,380,380,380,380,1189,1189,1189,1189,1189,1189,1189,1189,1189,1189,1189,1189,1189,1189,1189,1189,1189,1189,3189,3189,3189,3189,3189,3189,3189,3189,3189,3189,3189,3189,3189,3189,3189,3189,3189,3189,3189,3189,3189,3189,3189,3189,3189,3189,3189,3189,3189,3189,3189,3189,3189,3189,3189,3189	C	0.3902,0.3902,0.3902,0.3902,0.3902,0.3902,0.3902,0.3902,0.3902,0.3902,0.3902,0.3902,0.3902,0.3902,0.3902,0.3902,0.3902,0.3902,0.3787,0.3787,0.3787,0.3787,0.3787,0.3787,0.3787,0.3787,0.3787,0.3787,0.3787,0.3787,0.3787,0.3787,0.3787,0.3787,0.3787,0.3787,0.3868,0.3868,0.3868,0.3868,0.3868,0.3868,0.3868,0.3868,0.3868,0.3868,0.3868,0.3868,0.3868,0.3868,0.3868,0.3868,0.3868,0.3868,0.3868,0.3868,0.3868,…	FINEMAPPING-ICBP_GWAS-SBP
chr11:10327210	rs1580005	11	10370634	2	8	MEC,MEC,MEC,MEC,MEC,MEC,MEC,MEC,MEC,MEC,MEC,MEC,MEC,MEC,MEC,MEC,MEC,MEC,ARIC,ARIC,ARIC,ARIC,ARIC,ARIC,ARIC,ARIC,ARIC,ARIC,ARIC,ARIC,ARIC,ARIC,ARIC,ARIC,ARIC,ARIC,ARIC,ARIC,ARIC,ARIC,ARIC,ARIC,ARIC,ARIC,ARIC,ARIC,ARIC,ARIC,ARIC,ARIC,ARIC,ARIC,ARIC,ARIC,WHI,WHI,WHI,WHI,WHI,WHI,WHI,WHI,WHI,WHI,WHI,WHI,WHI,WHI,WHI,WHI,WHI,WHI	X_triglyc,X_triglyc,X_triglyc,X_triglyc,X_triglyc,X_triglyc,X_triglyc,X_triglyc,X_triglyc,X_triglyc,X_triglyc,X_triglyc,X_triglyc,X_triglyc,X_triglyc,X_triglyc,X_triglyc,X_triglyc,trgsiu01,trgsiu01,trgsiu01,trgsiu01,trgsiu01,trgsiu01,trgsiu01,trgsiu01,trgsiu01,triglyc,triglyc,triglyc,triglyc,triglyc,triglyc,triglyc,triglyc,triglyc,trgsiu01,trgsiu01,trgsiu01,trgsiu01,trgsiu01,trgsiu01,trgsiu01,trg…	TOTAL TRIGLYCERIDES in mmol/L,TOTAL TRIGLYCERIDES in mmol/L,TOTAL TRIGLYCERIDES in mmol/L,TOTAL TRIGLYCERIDES in mmol/L,TOTAL TRIGLYCERIDES in mmol/L,TOTAL TRIGLYCERIDES in mmol/L,TOTAL TRIGLYCERIDES in mmol/L,TOTAL TRIGLYCERIDES in mmol/L,TOTAL TRIGLYCERIDES in mmol/L,triglycerides mg/dL,triglycerides mg/dL,triglycerides mg/dL,triglycerides mg/dL,triglycerides mg/dL,triglycerides mg/dL,triglycer…	Triglycerides,Triglycerides,Triglycerides,Triglycerides,Triglycerides,Triglycerides,Triglycerides,Triglycerides,Triglycerides,Triglycerides,Triglycerides,Triglycerides,Triglycerides,Triglycerides,Triglycerides,Triglycerides,Triglycerides,Triglycerides,Triglycerides,Triglycerides,Triglycerides,Triglycerides,Triglycerides,Triglycerides,Triglycerides,Triglycerides,Triglycerides,Triglycerides,Triglyc…	Natural log,Natural log,Natural log,Natural log,Natural log,Natural log,Natural log,Natural log,Natural log,None,None,None,None,None,None,None,None,None,Natural log,Natural log,Natural log,Natural log,Natural log,Natural log,Natural log,Natural log,Natural log,Natural log,Natural log,Natural log,Natural log,Natural log,Natural log,Natural log,Natural log,Natural log,None,None,None,None,None,None,…	0.001113,0.001113,0.001113,0.001113,0.001113,0.001113,0.001113,0.001113,0.001113,0.0042,0.0042,0.0042,0.0042,0.0042,0.0042,0.0042,0.0042,0.0042,0.005463,0.005463,0.005463,0.005463,0.005463,0.005463,0.005463,0.005463,0.005463,0.007107,0.007107,0.007107,0.007107,0.007107,0.007107,0.007107,0.007107,0.007107,0.01151,0.01151,0.01151,0.01151,0.01151,0.01151,0.01151,0.01151,0.01151,0.01151,0.01151,0.011…	0.1112,0.1112,0.1112,0.1112,0.1112,0.1112,0.1112,0.1112,0.1112,12.66,12.66,12.66,12.66,12.66,12.66,12.66,12.66,12.66,-0.01911,-0.01911,-0.01911,-0.01911,-0.01911,-0.01911,-0.01911,-0.01911,-0.01911,-0.0326,-0.0326,-0.0326,-0.0326,-0.0326,-0.0326,-0.0326,-0.0326,-0.0326,-0.0546,-0.0546,-0.0546,-0.0546,-0.0546,-0.0546,-0.0546,-0.0546,-0.0546,-4.832,-4.832,-4.832,-4.832,-4.832,-4.832,-4.832,-4.832,-…	0.0338405356055995,0.0338405356055995,0.0338405356055995,0.0338405356055995,0.0338405356055995,0.0338405356055995,0.0338405356055995,0.0338405356055995,0.0338405356055995,4.39583333333333,4.39583333333333,4.39583333333333,4.39583333333333,4.39583333333333,4.39583333333333,4.39583333333333,4.39583333333333,4.39583333333333,0.00687410071942446,0.00687410071942446,0.00687410071942446,0.0068741007194…	378,378,378,378,378,378,378,378,378,378,378,378,378,378,378,378,378,378,3173,3173,3173,3173,3173,3173,3173,3173,3173,3173,3173,3173,3173,3173,3173,3173,3173,3173,3173,3173,3173,3173,3173,3173,3173,3173,3173,3173,3173,3173,3173,3173,3173,3173,3173,3173,1190,1190,1190,1190,1190,1190,1190,1190,1190,1190,1190,1190,1190,1190,1190,1190,1190,1190	T	0.4196,0.4196,0.4196,0.4196,0.4196,0.4196,0.4196,0.4196,0.4196,0.4196,0.4196,0.4196,0.4196,0.4196,0.4196,0.4196,0.4196,0.4196,0.4115,0.4115,0.4115,0.4115,0.4115,0.4115,0.4115,0.4115,0.4115,0.4115,0.4115,0.4115,0.4115,0.4115,0.4115,0.4115,0.4115,0.4115,0.4115,0.4115,0.4115,0.4115,0.4115,0.4115,0.4115,0.4115,0.4115,0.4115,0.4115,0.4115,0.4115,0.4115,0.4115,0.4115,0.4115,0.4115,0.4063,0.4063,0.4063,…	FINEMAPPING-ICBP_GWAS-SBP
chr11:116033459	rs492257	11	116528249	2	9	ARIC,ARIC,ARIC,ARIC,ARIC,MEC,MEC,MEC,MEC,MEC,MEC,MEC,MEC,MEC,MEC,ARIC,ARIC,ARIC,ARIC,ARIC,MEC,MEC,MEC,MEC,MEC,WHI,WHI,WHI,WHI,WHI,WHI,WHI,WHI,WHI,WHI,ARIC,ARIC,ARIC,ARIC,ARIC,MEC,MEC,MEC,MEC,MEC	drnkr01__2,drnkr01__2,drnkr01__2,drnkr01__2,drnkr01__2,ETHANOL_CAT__3,ETHANOL_CAT__3,ETHANOL_CAT__3,ETHANOL_CAT__3,ETHANOL_CAT__3,ETHANOL_CAT__1,ETHANOL_CAT__1,ETHANOL_CAT__1,ETHANOL_CAT__1,ETHANOL_CAT__1,drnkr01__1,drnkr01__1,drnkr01__1,drnkr01__1,drnkr01__1,ETHANOL_CAT__4,ETHANOL_CAT__4,ETHANOL_CAT__4,ETHANOL_CAT__4,ETHANOL_CAT__4,alcohol,alcohol,alcohol,alcohol,alcohol,alcohol,alcohol,alcohol,…	alcohol intake,alcohol intake,alcohol intake,alcohol intake,alcohol intake,alcohol intake,alcohol intake,alcohol intake,alcohol intake,alcohol intake	Alcohol,Alcohol,Alcohol,Alcohol,Alcohol,Alcohol,Alcohol,Alcohol,Alcohol,Alcohol,Alcohol,Alcohol,Alcohol,Alcohol,Alcohol,Alcohol,Alcohol,Alcohol,Alcohol,Alcohol,Alcohol,Alcohol,Alcohol,Alcohol,Alcohol,Alcohol,Alcohol,Alcohol,Alcohol,Alcohol,Alcohol,Alcohol,Alcohol,Alcohol,Alcohol,Alcohol,Alcohol,Alcohol,Alcohol,Alcohol,Alcohol,Alcohol,Alcohol,Alcohol,Alcohol	None,None,None,None,None,None,None,None,None,None,None,None,None,None,None,None,None,None,None,None,None,None,None,None,None,Natural log,Natural log,Natural log,Natural log,Natural log,None,None,None,None,None,None,None,None,None,None,None,None,None,None,None	0.002765,0.002765,0.002765,0.002765,0.002765,0.009696,0.009696,0.009696,0.009696,0.009696,0.01634,0.01634,0.01634,0.01634,0.01634,0.02781,0.02781,0.02781,0.02781,0.02781,0.1313,0.1313,0.1313,0.1313,0.1313,0.1758,0.1758,0.1758,0.1758,0.1758,0.1923,0.1923,0.1923,0.1923,0.1923,0.7364,0.7364,0.7364,0.7364,0.7364,0.835,0.835,0.835,0.835,0.835	-0.222518746545368,-0.222518746545368,-0.222518746545368,-0.222518746545368,-0.222518746545368,0.836381348645853,0.836381348645853,0.836381348645853,0.836381348645853,0.836381348645853,-0.414455399946297,-0.414455399946297,-0.414455399946297,-0.4144553999	0.0743463904261168,0.0743463904261168,0.0743463904261168,0.0743463904261168,0.0743463904261168,0.323426662276045,0.323426662276045,0.323426662276045,0.323426662276045,0.323426662276045,0.172617825883506,0.172617825883506,0.172617825883506,0.172617825883506,0.172617825883506,0.0674636386901242,0.0674636386901242,0.0674636386901242,0.0674636386901242,0.0674636386901242,0.229102123063214,0.229102123…	3.42934e+159	A	0.2155,0.2155,0.2155,0.2155,0.2155,0.2046,0.2046,0.2046,0.2046,0.2046,0.2046,0.2046,0.2046,0.2046,0.2046,0.2155,0.2155,0.2155,0.2155,0.2155,0.2046,0.2046,0.2046,0.2046,0.2046,0.2159,0.2159,0.2159,0.2159,0.2159,0.2159,0.2159,0.2159,0.2159,0.2159,0.2155,0.2155,0.2155,0.2155,0.2155,0.2046,0.2046,0.2046,0.2046,0.2046	FINEMAPPING-CARDioGRAM-MICAD;FINEMAPPING-Lipids-HDL;FINEMAPPING-Lipids-TG
chr11:116040297	rs2105609	11	116535087	2	13	WHI,ARIC,ARIC,WHI,WHI,ARIC,ARIC,ARIC,WHI,WHI,WHI,WHI,MEC	mirel,inc_by07,mi07,mi_f2_age,mi_f2_age,mhxa30,hom10c,mhxa30,mi,mi_f2,mi_age,mi_age,HATTACK	relative with MI,MI/FATCHD by 2007,MI by 2007,F2 age at MI,F2 age at MI,AGE AT FIRST HEART ATTACK Q30,HEART ATTACK EVER DIAGNOSED? Q10C,AGE AT FIRST HEART ATTACK Q30,MI,F2 MI ever,Age at MI,Age at MI,Heart attack reported at baseline	MI,MI,MI,MI,MI,MI,MI,MI,MI,MI,MI,MI,MI	None,None,None,Natural log,None,None,None,Natural log,None,None,Natural log,None,None	0.006894,0.009821,0.03401,0.3344,0.343,0.4728,0.4748,0.4856,0.5211,0.801,0.8757,0.8941,0.9005	-0.466968240702214,-0.624180976095222,-0.58914759054146,-0.2231,-0.8442,-2.634,-0.245644816660723,-0.06094,0.24059046491793,-0.183682482433296,-0.00611,-0.3636,0.0676586484738149	0.172823183087422,0.241743213050047,0.27789980685918,0.226290698853839,0.87183724052463,3.65528726061615,0.343751492668239,0.087069581368767,0.374985138587797,0.728609609017438,0.0389171974522293,2.72155688622754,0.541269187790519	1901,3340,3340,27,27,110,3308,110,2088,2087,76,76,455	G	0.0413,0.03647,0.03647,0.0413,0.0413,0.03647,0.03647,0.03647,0.0413,0.0413,0.0413,0.0413,0.0395	FINEMAPPING-CARDioGRAM-MICAD;FINEMAPPING-Lipids-HDL;FINEMAPPING-Lipids-TG
chr11:116040834	rs190069353	11	116535624	2	13	WHI,ARIC,ARIC,WHI,WHI,WHI,ARIC,ARIC,ARIC,WHI,MEC,WHI,WHI	mirel,inc_by07,mi07,mi,mi_f2_age,mi_f2_age,mhxa30,hom10c,mhxa30,mi_f2,HATTACK,mi_age,mi_age	relative with MI,MI/FATCHD by 2007,MI by 2007,MI,F2 age at MI,F2 age at MI,AGE AT FIRST HEART ATTACK Q30,HEART ATTACK EVER DIAGNOSED? Q10C,AGE AT FIRST HEART ATTACK Q30,F2 MI ever,Heart attack reported at baseline,Age at MI,Age at MI	MI,MI,MI,MI,MI,MI,MI,MI,MI,MI,MI,MI,MI	None,None,None,None,Natural log,None,None,None,Natural log,None,None,Natural log,None	0.005822,0.009821,0.03401,0.3206,0.3344,0.343,0.4728,0.4748,0.4856,0.7949,0.9005,0.9237,0.9285	-0.475941221912489,-0.624180976095222,-0.58914759054146,0.353469812989784,-0.2231,-0.8442,-2.634,-0.245644816660723,-0.06094,-0.189467024954826,0.0676586484738149,-0.003524,-0.2306	0.17256752063542,0.241743213050047,0.27789980685918,0.355854035024448,0.226290698853839,0.87183724052463,3.65528726061615,0.343751492668239,0.087069581368767,0.72871932674933,0.541269187790519,0.036662505201831,2.56250694521614	1902,3340,3340,2089,27,27,110,3308,110,2088,455,77,77	C	0.04151,0.03647,0.03647,0.04151,0.04151,0.04151,0.03647,0.03647,0.03647,0.04151,0.0395,0.04151,0.04151	FINEMAPPING-CARDioGRAM-MICAD;FINEMAPPING-Lipids-HDL;FINEMAPPING-Lipids-TG
chr11:116041866	rs10892010	11	116536656	2	6	ARIC,ARIC,ARIC,ARIC,ARIC,ARIC,ARIC,ARIC,ARIC,ARIC,ARIC,ARIC,ARIC,ARIC,ARIC,ARIC,ARIC,ARIC,ARIC,ARIC,ARIC,ARIC,ARIC,ARIC,ARIC,ARIC,MEC,MEC,MEC,MEC,MEC,MEC,MEC,MEC,MEC,MEC,MEC,MEC,MEC,MEC,MEC,MEC,MEC,MEC,MEC,MEC,MEC,MEC,MEC,MEC,MEC,MEC,MEC,MEC,MEC,MEC,MEC,MEC,MEC,MEC,MEC,MEC,MEC,MEC,MEC,MEC,MEC,MEC,MEC,MEC,MEC,MEC,MEC,MEC,MEC,MEC,MEC,MEC,WHI,WHI,WHI,WHI,WHI,WHI,WHI,WHI,WHI,WHI,WHI,WHI,WHI,WHI,WHI,W…	bmi01,bmi01,bmi01,bmi01,bmi01,bmi01,bmi01,bmi01,bmi01,bmi01,bmi01,bmi01,bmi01,bmi01,bmi01,bmi01,bmi01,bmi01,bmi01,bmi01,bmi01,bmi01,bmi01,bmi01,bmi01,bmi01,BMI,BMI,BMI,BMI,BMI,BMI,BMI,BMI,BMI,BMI,BMI,BMI,BMI,BMI,BMI,BMI,BMI,BMI,BMI,BMI,BMI,BMI,BMI,BMI,BMI,BMI,BMI,BMI,BMI,BMI,BMI,BMI,BMI,BMI,BMI,BMI,BMI,BMI,BMI,BMI,BMI,BMI,BMI,BMI,BMI,BMI,BMI,BMI,BMI,BMI,BMI,BMI,bmi,bmi,bmi,bmi,bmi,bmi,bmi,bmi,bmi…	BODY MASS INDEX IN KG/(M*M),BODY MASS INDEX IN KG/(M*M),BODY MASS INDEX IN KG/(M*M),BODY MASS INDEX IN KG/(M*M),BODY MASS INDEX IN KG/(M*M),BODY MASS INDEX IN KG/(M*M),BODY MASS INDEX IN KG/(M*M),BODY MASS INDEX IN KG/(M*M),BODY MASS INDEX IN KG/(M*M),BODY MASS INDEX IN KG/(M*M),BODY MASS INDEX IN KG/(M*M),BODY MASS INDEX IN KG/(M*M),BODY MASS INDEX IN KG/(M*M),BODY MASS INDEX IN KG/(M*M),BODY MA…	BMI,BMI,BMI,BMI,BMI,BMI,BMI,BMI,BMI,BMI,BMI,BMI,BMI,BMI,BMI,BMI,BMI,BMI,BMI,BMI,BMI,BMI,BMI,BMI,BMI,BMI,BMI,BMI,BMI,BMI,BMI,BMI,BMI,BMI,BMI,BMI,BMI,BMI,BMI,BMI,BMI,BMI,BMI,BMI,BMI,BMI,BMI,BMI,BMI,BMI,BMI,BMI,BMI,BMI,BMI,BMI,BMI,BMI,BMI,BMI,BMI,BMI,BMI,BMI,BMI,BMI,BMI,BMI,BMI,BMI,BMI,BMI,BMI,BMI,BMI,BMI,BMI,BMI,BMI,BMI,BMI,BMI,BMI,BMI,BMI,BMI,BMI,BMI,BMI,BMI,BMI,BMI,BMI,BMI,BMI,BMI,BMI,BMI,BMI,BMI…	None,None,None,None,None,None,None,None,None,None,None,None,None,Natural log,Natural log,Natural log,Natural log,Natural log,Natural log,Natural log,Natural log,Natural log,Natural log,Natural log,Natural log,Natural log,None,None,None,None,None,None,None,None,None,None,None,None,None,None,None,None,None,None,None,None,None,None,None,None,None,None,Natural log,Natural log,Natural log,Natural log,…	0.003186,0.003186,0.003186,0.003186,0.003186,0.003186,0.003186,0.003186,0.003186,0.003186,0.003186,0.003186,0.003186,0.005884,0.005884,0.005884,0.005884,0.005884,0.005884,0.005884,0.005884,0.005884,0.005884,0.005884,0.005884,0.005884,0.006297,0.006297,0.006297,0.006297,0.006297,0.006297,0.006297,0.006297,0.006297,0.006297,0.006297,0.006297,0.006297,0.006297,0.006297,0.006297,0.006297,0.006297,0.0…	0.4958,0.4958,0.4958,0.4958,0.4958,0.4958,0.4958,0.4958,0.4958,0.4958,0.4958,0.4958,0.4958,0.01444,0.01444,0.01444,0.01444,0.01444,0.01444,0.01444,0.01444,0.01444,0.01444,0.01444,0.01444,0.01444,0.9653,0.9653,0.9653,0.9653,0.9653,0.9653,0.9653,0.9653,0.9653,0.9653,0.9653,0.9653,0.9653,0.9653,0.9653,0.9653,0.9653,0.9653,0.9653,0.9653,0.9653,0.9653,0.9653,0.9653,0.9653,0.9653,0.03103,0.03103,0.0310…	0.168010843781769,0.168010843781769,0.168010843781769,0.168010843781769,0.168010843781769,0.168010843781769,0.168010843781769,0.168010843781769,0.168010843781769,0.168010843781769,0.168010843781769,0.168010843781769,0.168010843781769,0.00523947750362845,0.00523947750362845,0.00523947750362845,0.00523947750362845,0.00523947750362845,0.00523947750362845,0.00523947750362845,0.00523947750362845,0.005…	3329,3329,3329,3329,3329,3329,3329,3329,3329,3329,3329,3329,3329,3329,3329,3329,3329,3329,3329,3329,3329,3329,3329,3329,3329,3329,445,445,445,445,445,445,445,445,445,445,445,445,445,445,445,445,445,445,445,445,445,445,445,445,445,445,445,445,445,445,445,445,445,445,445,445,445,445,445,445,445,445,445,445,445,445,445,445,445,445,445,445,2062,2062,2062,2062,2062,2062,2062,2062,2062,2062,2062,2062,2…	A	0.2807,0.2807,0.2807,0.2807,0.2807,0.2807,0.2807,0.2807,0.2807,0.2807,0.2807,0.2807,0.2807,0.2807,0.2807,0.2807,0.2807,0.2807,0.2807,0.2807,0.2807,0.2807,0.2807,0.2807,0.2807,0.2807,0.263,0.263,0.263,0.263,0.263,0.263,0.263,0.263,0.263,0.263,0.263,0.263,0.263,0.263,0.263,0.263,0.263,0.263,0.263,0.263,0.263,0.263,0.263,0.263,0.263,0.263,0.263,0.263,0.263,0.263,0.263,0.263,0.263,0.263,0.263,0.263,0…	FINEMAPPING-CARDioGRAM-MICAD;FINEMAPPING-Lipids-HDL;FINEMAPPING-Lipids-TG
chr11:116059298	rs71480312	11	116554088	2	11	ARIC,ARIC,ARIC,ARIC,WHI,WHI,ARIC,ARIC,ARIC,ARIC,WHI,WHI,WHI,WHI,WHI,WHI,WHI,WHI,WHI,WHI,MEC,MEC,MEC,MEC,MEC,MEC	in07dp,in07dp,in07dpp,in07dpp,stroke_f2,stroke_f2,dadhistorystr,dadhistorystr,momhistorystr,momhistorystr,stroke_age,stroke_age,stroke_age,stroke_age,stroke,stroke,stroke,stroke,strkrel,strkrel,FH_STROKE,FH_STROKE,STROKE,STROKE,STROKE,STROKE	Def/Prob Incident Stroke by 2007,Def/Prob Incident Stroke by 2007,Def/Prob/Poss Inc. Stroke by 2007,Def/Prob/Poss Inc. Stroke by 2007,stroke ever,stroke ever,New Paternal History of Stroke,New Paternal History of Stroke,New Maternal History of Stroke,New Maternal History of Stroke,stroke,stroke,stroke,stroke,relative with stroke,relative with stroke,Family history of stroke reported in 1st degree…	Stroke,Stroke,Stroke,Stroke,Stroke,Stroke,Stroke,Stroke,Stroke,Stroke,Stroke,Stroke,Stroke,Stroke,Stroke,Stroke,Stroke,Stroke,Stroke,Stroke,Stroke,Stroke,Stroke,Stroke,Stroke,Stroke	None,None,None,None,None,None,None,None,None,None,None,None,Natural log,Natural log,None,None,None,None,None,None,None,None,None,None,None,None	0.001977,0.001977,0.002188,0.002188,0.00849,0.00849,0.1281,0.1281,0.1632,0.1632,0.2989,0.2989,0.306,0.306,0.5789,0.5789,0.5789,0.5789,0.6357,0.6357,0.8019,0.8019,0.9975,0.9975,0.9975,0.9975	0.696641069814201,0.696641069814201,0.689641041230658,0.689641041230658,1.69671592054116,1.69671592054116,0.342880232916543,0.342880232916543,-0.365859853515805,-0.365859853515805,6.182,6.182,0.08938,0.08938,-0.403766551472583,-0.403766551472583,-0.403766551472583,-0.403766551472583,0.118671529717499,0.118671529717499,0.134530892957606,0.134530892957606,-17.1520444263007,-17.1520444263007,-17.152…	0.225158716811313,0.225158716811313,0.225152151887254,0.225152151887254,0.644648905980684,0.644648905980684,0.225282676029266,0.225282676029266,0.262265127968319,0.262265127968319,5.91013384321224,5.91013384321224,0.0866925315227934,0.0866925315227934,0.727638405969694,0.727638405969694,0.727638405969694,0.727638405969694,0.250520434278021,0.250520434278021,0.536193276036692,0.536193276036692,550…	3340,3340,3340,3340,2089,2089,2721,2721,3043,3043,76,76,76,76,2089,2089,2089,2089,1934,1934,455,455,455,455,455,455	C	0.02044,0.02044,0.02044,0.02044,0.01832,0.01832,0.02044,0.02044,0.02044,0.02044,0.01832,0.01832,0.01832,0.01832,0.01832,0.01832,0.01832,0.01832,0.01832,0.01832,0.02023,0.02023,0.02023,0.02023,0.02023,0.02023	FINEMAPPING-CARDioGRAM-MICAD;FINEMAPPING-Lipids-HDL;FINEMAPPING-Lipids-TG
chr11:116076818	rs61905066	11	116571608	2	31	ARIC,WHI,WHI,ARIC,ARIC,ARIC,WHI,ARIC,ARIC,ARIC,WHI,ARIC,MEC,ARIC,MEC,ARIC,WHI,MEC,WHI,ARIC,MEC,WHI,WHI,ARIC,WHI,ARIC,MEC,ARIC,MEC,MEC,MEC	cigtyr01,qsmokage,qsmokage,hom31,hom31,cigt01__1,packyrs,cigt01__2,cigtyr01,smk_dur,smoking__2,smk_dur,CURRSMOKE,hom29,SMKQUIT,hom29,packyrs,SMKQUIT,smokyrs,hom34,EVERSMOKE,smoking__1,smoking__0,hom34,smokyrs,cigt01__3,SMKYRS,hom28,PACKYRS_CAT,SMKYRS,PACKYRS_CAT	CIGARETTE YEARS OF SMOKING,AGE STOPPED SMOKING CIGARETTES Q31,AGE STOPPED SMOKING CIGARETTES Q31,Pack years of smoking,CIGARETTE YEARS OF SMOKING,Smoking duration,Smoking duration,Currently smoke? (reported at baseline),AGE 1ST REGULARLY SMOKED CIGARETS Q29,Number of years since quit smoking (reported at baseline),AGE 1ST REGULARLY SMOKED CIGARETS Q29,Pack years of smoking,Number of years since q…	Smoking,Smoking,Smoking,Smoking,Smoking,Smoking,Smoking,Smoking,Smoking,Smoking,Smoking,Smoking,Smoking,Smoking,Smoking,Smoking,Smoking,Smoking,Smoking,Smoking,Smoking,Smoking,Smoking,Smoking,Smoking,Smoking,Smoking,Smoking,Smoking,Smoking,Smoking	None,None,Natural log,Natural log,None,None,None,None,Natural log,None,None,Natural log,None,Natural log,None,None,Natural log,Natural log,None,Natural log,None,None,None,None,Natural log,None,Natural log,None,Natural log,None,None	0.004459,0.00524,0.01523,0.0768,0.09162,0.1258,0.1297,0.1531,0.1944,0.1955,0.2078,0.2247,0.2556,0.2627,0.2707,0.3055,0.4268,0.4409,0.4661,0.5198,0.7002,0.7006,0.734,0.7543,0.7811,0.7927,0.8084,0.8612,0.8901,0.9336,0.9595	112.4,0.9913,0.1172,0.11,4.102,0.31042155942127,2.179,-0.357103607230286,0.3832,1.943,-0.497909398499444,0.09019,0.5031965966015,0.04518,0.6341,0.8643,0.1131,0.09472,0.1588,-0.08521,-0.154900961217962,0.0797349680188535,0.0695260626486103,-0.2839,0.0224,-0.0537172825059879,-0.03021,0.0363319292473902,-0.01191,-0.02631,-0.01643	39.4940267041462,0.354035714285714,0.0481907894736842,0.0620767494356659,2.42865600947306,0.202757386950536,1.43733509234828,0.249897555794462,0.295223420647149,1.5003861003861,0.395166189285273,0.0742915980230643,0.442565168514951,0.0403392857142857,0.574365942028985,0.843219512195122,0.142282048056359,0.122678409532444,0.217832647462277,0.132293122185996,0.402340159007695,0.207319209617404,0.20…	3.23276e+109	A	0.01619,0.0225,0.0225,0.01619,0.01619,0.01619,0.0225,0.01619,0.01619,0.01619,0.0225,0.01619,0.0289,0.01619,0.0289,0.01619,0.0225,0.0289,0.0225,0.01619,0.0289,0.0225,0.0225,0.01619,0.0225,0.01619,0.0289,0.01619,0.0289,0.0289,0.0289	FINEMAPPING-CARDioGRAM-MICAD;FINEMAPPING-Lipids-HDL;FINEMAPPING-Lipids-TG
[truncated: 5,272 more rows]
