# Supplementary material for: A phenome-wide association study (PheWAS) in the Population Architecture using Genomics and Epidemiology (PAGE) study reveals potential pleiotropy in African Americans
Source: PLoS One. 2019 Dec 31;14(12):e0226771. doi: 10.1371/journal.pone.0226771 (PMC6938343; doi:10.1371/journal.pone.0226771)
Supplement: S3 Table — After significance threshold filtering and phenotype class binning, we identified 133 SNPs associated with two or more distinct phenotype classes with the same direction of effect within a given phenotype class. For each of these PheWAS-identified variants, we give the SNP (rs number, chromosome, position), the number and name of PAGE studies with significant results, the phenotypes associated, the statistics (p-values, betas, standard errors), sample size, coded allele and allele frequency, reason why the variant was assayed by the Metabochip, and nearest genes. (XLSX) [file pone.0226771.s003.xlsx]

## Sheet: Expanded_Pleio.csv
S3 Table. Significant PheWAS tests of association for the Population Architecture using Genomics and Epidemiology (PAGE) I study in African Americans. After significance threshold filtering and phenotype class binning, we identified 133 SNPs associated with two or more distinct phenotype classes with the same direction of effect within a given phenotype class. For each of these PheWAS-identified …
SNPID	rs	chrom	pos	study	phenotype	phenotype_long	phenotype_class	phenotype_transformation	pval	beta	SE	N_total	Coded_allele	AF_coded_all	info	ncbi_inside_genes	ncbi_upstream_gene	ncbi_upstream_gene_dist	ncbi_downstream_gene	ncbi_downstream_gene_dist
rs28362263	rs28362263	1	55523855	ARIC	ldl02	RE-CALIBRATED LDL CHOL. in mg/dl	LDL	None	1.64e-05	-7.83	1.82	3073	A	0.09891	WILDCARD_LIPIDS	PCSK9	BSND	-49391	USP24	8176
rs28362263	rs28362263	1	55523855	WHI	tcho	total cholesterol	TotalCholesterol	Natural log	0.000186	-0.04	0.01	1416	A	0.09308	WILDCARD_LIPIDS	PCSK9	BSND	-49391	USP24	8176
rs28362263	rs28362263	1	55523855	ARIC	tchsiu01	TOTAL CHOLESTEROL in mmol/L	TotalCholesterol	None	0.000196	-0.18	0.05	3098	A	0.09891	WILDCARD_LIPIDS	PCSK9	BSND	-49391	USP24	8176
rs28362263	rs28362263	1	55523855	ARIC	totchol	total cholesterol mg/dL	TotalCholesterol	None	0.000196	-7.05	1.89	3098	A	0.09891	WILDCARD_LIPIDS	PCSK9	BSND	-49391	USP24	8176
rs28362263	rs28362263	1	55523855	ARIC	tchsiu01	TOTAL CHOLESTEROL in mmol/L	TotalCholesterol	Natural log	0.000234	-0.03	0.00743	3098	A	0.09891	WILDCARD_LIPIDS	PCSK9	BSND	-49391	USP24	8176
rs28362263	rs28362263	1	55523855	ARIC	totchol	total cholesterol mg/dL	TotalCholesterol	Natural log	0.000279	-0.03	0.00883	3098	A	0.09891	WILDCARD_LIPIDS	PCSK9	BSND	-49391	USP24	8176
rs28362263	rs28362263	1	55523855	ARIC	ldl02	RE-CALIBRATED LDL CHOL. in mg/dl	LDL	Natural log	0.000309	-0.05	0.01	3073	A	0.09891	WILDCARD_LIPIDS	PCSK9	BSND	-49391	USP24	8176
rs28362263	rs28362263	1	55523855	WHI	tcho	total cholesterol	TotalCholesterol	None	0.000339	-9.28	2.58	1416	A	0.09308	WILDCARD_LIPIDS	PCSK9	BSND	-49391	USP24	8176
rs28362263	rs28362263	1	55523855	WHI	norm_ldl	normalized LDL	LDL	Natural log	0.000486	-0.07	0.02	1119	A	0.09308	WILDCARD_LIPIDS	PCSK9	BSND	-49391	USP24	8176
rs28362263	rs28362263	1	55523855	WHI	norm_ldl	normalized LDL	LDL	None	0.000984	-8.78	2.66	1119	A	0.09308	WILDCARD_LIPIDS	PCSK9	BSND	-49391	USP24	8176
chr1:62729787	rs10889334	1	62957199	WHI	smokyrs	years a regular smoker	Smoking	None	0.00335	-0.2	0.07	2029	C	0.3919	FINEMAPPING-Lipids-TG	DOCK7	LOC400756	-8247	ANGPTL3	105987
chr1:62729787	rs10889334	1	62957199	WHI	norm_ldl	normalized LDL	LDL	None	0.00363	-4.73	1.62	1120	C	0.3919	FINEMAPPING-Lipids-TG	DOCK7	LOC400756	-8247	ANGPTL3	105987
chr1:62729787	rs10889334	1	62957199	WHI	norm_ldl	normalized LDL	LDL	Natural log	0.00453	-0.04	0.01	1120	C	0.3919	FINEMAPPING-Lipids-TG	DOCK7	LOC400756	-8247	ANGPTL3	105987
chr1:62729787	rs10889334	1	62957199	WHI	smoking__2	Smoking - current	Smoking	None	0.00545	-0.29	0.11	2186	C	0.3919	FINEMAPPING-Lipids-TG	DOCK7	LOC400756	-8247	ANGPTL3	105987
chr1:62729787	rs10889334	1	62957199	WHI	packyrs	Pack years of smoking	Smoking	None	0.00619	-1.2	0.44	2017	C	0.3919	FINEMAPPING-Lipids-TG	DOCK7	LOC400756	-8247	ANGPTL3	105987
chr1:62729787	rs10889334	1	62957199	ARIC	ldl02	RE-CALIBRATED LDL CHOL. in mg/dl	LDL	Natural log	0.00718	-0.02	0.00882	3162	C	0.3745	FINEMAPPING-Lipids-TG	DOCK7	LOC400756	-8247	ANGPTL3	105987
chr1:62729787	rs10889334	1	62957199	MEC	SMKQUIT	Number of years since quit smoking (reported at baseline)	Smoking	Natural log	0.00774	0.1	0.04	230	C	0.3603	FINEMAPPING-Lipids-TG	DOCK7	LOC400756	-8247	ANGPTL3	105987
chr1:62729787	rs10889334	1	62957199	WHI	smokyrs	years a regular smoker	Smoking	Natural log	0.00857	-0.07	0.02	2029	C	0.3919	FINEMAPPING-Lipids-TG	DOCK7	LOC400756	-8247	ANGPTL3	105987
chr1:72699443	rs61771778	1	72926855	MEC	X_crp	C-Reactive Protein (HI biomarker analyses)	CRP	None	0.000181	2.13	0.56	380	G	0.04624	FINEMAPPING-GIANT-BMI	NULL	RPL31P12	-159302	KRT8P21	643606
chr1:72699443	rs61771778	1	72926855	MEC	X_crp	C-Reactive Protein (HI biomarker analyses)	CRP	Natural log	0.000408	0.42	0.12	380	G	0.04624	FINEMAPPING-GIANT-BMI	NULL	RPL31P12	-159302	KRT8P21	643606
chr1:72699443	rs61771778	1	72926855	MEC	HATTACK	Heart attack reported at baseline	MI	None	0.0019	1.23	0.4	455	G	0.04624	FINEMAPPING-GIANT-BMI	NULL	RPL31P12	-159302	KRT8P21	643606
chr1:72699443	rs61771778	1	72926855	WHI	mi_f2_age	F2 age at MI	MI	None	0.00375	2.37	0.73	27	G	0.03942	FINEMAPPING-GIANT-BMI	NULL	RPL31P12	-159302	KRT8P21	643606
chr1:72699443	rs61771778	1	72926855	WHI	crp	CRP	CRP	Natural log	0.00625	0.26	0.09	1071	G	0.03942	FINEMAPPING-GIANT-BMI	NULL	RPL31P12	-159302	KRT8P21	643606
chr1:72699443	rs61771778	1	72926855	WHI	mi_f2_age	F2 age at MI	MI	Natural log	0.00906	0.56	0.2	27	G	0.03942	FINEMAPPING-GIANT-BMI	NULL	RPL31P12	-159302	KRT8P21	643606
rs2994429	rs2994429	1	85175584	WHI	hemoglbn	Hemoglobin	Hemoglobin	Natural log	5.83e-05	0.01	0.00254	2086	A	0.3112	REPL_TIER1_fastGLU	NULL	SSX2IP	-19345	LPAR3	103501
rs2994429	rs2994429	1	85175584	WHI	hemoglbn	Hemoglobin	Hemoglobin	None	0.000109	0.14	0.04	2086	A	0.3112	REPL_TIER1_fastGLU	NULL	SSX2IP	-19345	LPAR3	103501
rs2994429	rs2994429	1	85175584	ARIC	hmta01	HEMATOCRIT Q1	Hematocrit	Natural log	0.000217	0.00929	0.00251	3213	A	0.3253	REPL_TIER1_fastGLU	NULL	SSX2IP	-19345	LPAR3	103501
rs2994429	rs2994429	1	85175584	WHI	hematocr	Hematocrit	Hematocrit	None	0.000882	0.36	0.11	2087	A	0.3112	REPL_TIER1_fastGLU	NULL	SSX2IP	-19345	LPAR3	103501
rs2994429	rs2994429	1	85175584	WHI	hematocr	Hematocrit	Hematocrit	Natural log	0.00094	0.00865	0.00261	2087	A	0.3112	REPL_TIER1_fastGLU	NULL	SSX2IP	-19345	LPAR3	103501
rs2994429	rs2994429	1	85175584	ARIC	hmta02	HEMOGLOBIN Q2	Hemoglobin	Natural log	0.00276	0.00743	0.00248	3213	A	0.3253	REPL_TIER1_fastGLU	NULL	SSX2IP	-19345	LPAR3	103501
rs790951	rs790951	1	106263540	WHI	wbc	White blood count	WhiteBloodCount	Natural log	0.000799	0.03	0.00866	2087	C	0.3629	REPL_TIER2_2HRGLU	NULL	CDK4PS	-286098	LOC100499497	168618
rs790951	rs790951	1	106263540	ARIC	hmta03	WHITE BLOOD COUNT Q3	WhiteBloodCount	Natural log	0.00197	0.02	0.00687	3207	C	0.336	REPL_TIER2_2HRGLU	NULL	CDK4PS	-286098	LOC100499497	168618
rs790951	rs790951	1	106263540	ARIC	hmta03	WHITE BLOOD COUNT Q3	WhiteBloodCount	None	0.00496	0.15	0.05	3207	C	0.336	REPL_TIER2_2HRGLU	NULL	CDK4PS	-286098	LOC100499497	168618
rs790951	rs790951	1	106263540	MEC	SMKQUIT	Number of years since quit smoking (reported at baseline)	Smoking	Natural log	0.00781	0.1	0.04	230	C	0.3719	REPL_TIER2_2HRGLU	NULL	CDK4PS	-286098	LOC100499497	168618
rs790951	rs790951	1	106263540	MEC	SMKQUIT	Number of years since quit smoking (reported at baseline)	Smoking	None	0.00902	0.48	0.18	230	C	0.3719	REPL_TIER2_2HRGLU	NULL	CDK4PS	-286098	LOC100499497	168618
rs790951	rs790951	1	106263540	ARIC	hom34	NUM YRS ABSTAINED FROM CIGARETTES Q34	Smoking	Natural log	0.00947	0.1	0.04	514	C	0.336	REPL_TIER2_2HRGLU	NULL	CDK4PS	-286098	LOC100499497	168618
chr1:109524613	rs651343	1	109723090	ARIC	hmta03	WHITE BLOOD COUNT Q3	WhiteBloodCount	Natural log	2.38e-06	0.05	0.01	3198	G	0.1173	FINEMAPPING-Lipids-LDL	KIAA1324	C1orf194	-66612	SARS	33424
chr1:109524613	rs651343	1	109723090	WHI	wbc	White blood count	WhiteBloodCount	Natural log	2.41e-06	0.06	0.01	2087	G	0.1616	FINEMAPPING-Lipids-LDL	KIAA1324	C1orf194	-66612	SARS	33424
chr1:109524613	rs651343	1	109723090	ARIC	hmta03	WHITE BLOOD COUNT Q3	WhiteBloodCount	None	2.03e-05	0.34	0.08	3198	G	0.1173	FINEMAPPING-Lipids-LDL	KIAA1324	C1orf194	-66612	SARS	33424
chr1:109524613	rs651343	1	109723090	WHI	htntrt__2	Treated hypertensive	Hypertension	None	0.00861	-0.22	0.08	2186	G	0.1616	FINEMAPPING-Lipids-LDL	KIAA1324	C1orf194	-66612	SARS	33424
chr1:109524613	rs651343	1	109723090	ARIC	hyptmd01__1	Blood Pressure Lowering Medications in the past 2 weeks - Took hypertension lowering medication	Hypertension	None	0.00929	-0.21	0.08	3414	G	0.1173	FINEMAPPING-Lipids-LDL	KIAA1324	C1orf194	-66612	SARS	33424
chr1:109618715	rs7528419	1	109817192	WHI	norm_ldl	normalized LDL	LDL	None	2.7e-06	-8.53	1.81	1120	G	0.26	FINEMAPPING-CARDioGRAM-MICAD;FINEMAPPING-Lipids-LDL;FINEMAPPING-Lipids-LDL	CELSR2	SARS	-36389	PSRC1	4983
chr1:109618715	rs7528419	1	109817192	WHI	norm_ldl	normalized LDL	LDL	Natural log	8.79e-06	-0.06	0.01	1120	G	0.26	FINEMAPPING-CARDioGRAM-MICAD;FINEMAPPING-Lipids-LDL;FINEMAPPING-Lipids-LDL	CELSR2	SARS	-36389	PSRC1	4983
chr1:109618715	rs7528419	1	109817192	WHI	tcho	total cholesterol	TotalCholesterol	None	6.98e-05	-6.83	1.71	1417	G	0.26	FINEMAPPING-CARDioGRAM-MICAD;FINEMAPPING-Lipids-LDL;FINEMAPPING-Lipids-LDL	CELSR2	SARS	-36389	PSRC1	4983
chr1:109618715	rs7528419	1	109817192	WHI	tcho	total cholesterol	TotalCholesterol	Natural log	9.37e-05	-0.03	0.00789	1417	G	0.26	FINEMAPPING-CARDioGRAM-MICAD;FINEMAPPING-Lipids-LDL;FINEMAPPING-Lipids-LDL	CELSR2	SARS	-36389	PSRC1	4983
chr1:109618715	rs7528419	1	109817192	ARIC	ldl02	RE-CALIBRATED LDL CHOL. in mg/dl	LDL	None	0.000498	-4.23	1.21	3156	G	0.2735	FINEMAPPING-CARDioGRAM-MICAD;FINEMAPPING-Lipids-LDL;FINEMAPPING-Lipids-LDL	CELSR2	SARS	-36389	PSRC1	4983
chr1:109618715	rs7528419	1	109817192	ARIC	ldl02	RE-CALIBRATED LDL CHOL. in mg/dl	LDL	Natural log	0.000919	-0.03	0.00962	3156	G	0.2735	FINEMAPPING-CARDioGRAM-MICAD;FINEMAPPING-Lipids-LDL;FINEMAPPING-Lipids-LDL	CELSR2	SARS	-36389	PSRC1	4983
chr1:109618715	rs7528419	1	109817192	ARIC	tchsiu01	TOTAL CHOLESTEROL in mmol/L	TotalCholesterol	Natural log	0.00503	-0.01	0.00498	3181	G	0.2735	FINEMAPPING-CARDioGRAM-MICAD;FINEMAPPING-Lipids-LDL;FINEMAPPING-Lipids-LDL	CELSR2	SARS	-36389	PSRC1	4983
chr1:109618715	rs7528419	1	109817192	ARIC	totchol	total cholesterol mg/dL	TotalCholesterol	Natural log	0.00577	-0.02	0.00591	3181	G	0.2735	FINEMAPPING-CARDioGRAM-MICAD;FINEMAPPING-Lipids-LDL;FINEMAPPING-Lipids-LDL	CELSR2	SARS	-36389	PSRC1	4983
chr1:109618715	rs7528419	1	109817192	ARIC	tchsiu01	TOTAL CHOLESTEROL in mmol/L	TotalCholesterol	None	0.00737	-0.09	0.03	3181	G	0.2735	FINEMAPPING-CARDioGRAM-MICAD;FINEMAPPING-Lipids-LDL;FINEMAPPING-Lipids-LDL	CELSR2	SARS	-36389	PSRC1	4983
chr1:109618715	rs7528419	1	109817192	ARIC	totchol	total cholesterol mg/dL	TotalCholesterol	None	0.00737	-3.4	1.27	3181	G	0.2735	FINEMAPPING-CARDioGRAM-MICAD;FINEMAPPING-Lipids-LDL;FINEMAPPING-Lipids-LDL	CELSR2	SARS	-36389	PSRC1	4983
chr1:109619113	rs12740374	1	109817590	WHI	norm_ldl	normalized LDL	LDL	None	1.74e-06	-9.04	1.88	1120	A	0.2398	FINEMAPPING-CARDioGRAM-MICAD;FINEMAPPING-Lipids-LDL;FINEMAPPING-Lipids-LDL	CELSR2	SARS	-36787	PSRC1	4585
chr1:109619113	rs12740374	1	109817590	WHI	norm_ldl	normalized LDL	LDL	Natural log	7.24e-06	-0.07	0.02	1120	A	0.2398	FINEMAPPING-CARDioGRAM-MICAD;FINEMAPPING-Lipids-LDL;FINEMAPPING-Lipids-LDL	CELSR2	SARS	-36787	PSRC1	4585
chr1:109619113	rs12740374	1	109817590	ARIC	ldl02	RE-CALIBRATED LDL CHOL. in mg/dl	LDL	None	7.53e-06	-5.57	1.24	3163	A	0.2525	FINEMAPPING-CARDioGRAM-MICAD;FINEMAPPING-Lipids-LDL;FINEMAPPING-Lipids-LDL	CELSR2	SARS	-36787	PSRC1	4585
chr1:109619113	rs12740374	1	109817590	WHI	tcho	total cholesterol	TotalCholesterol	None	1.46e-05	-7.72	1.78	1417	A	0.2398	FINEMAPPING-CARDioGRAM-MICAD;FINEMAPPING-Lipids-LDL;FINEMAPPING-Lipids-LDL	CELSR2	SARS	-36787	PSRC1	4585
chr1:109619113	rs12740374	1	109817590	WHI	tcho	total cholesterol	TotalCholesterol	Natural log	1.75e-05	-0.04	0.00819	1417	A	0.2398	FINEMAPPING-CARDioGRAM-MICAD;FINEMAPPING-Lipids-LDL;FINEMAPPING-Lipids-LDL	CELSR2	SARS	-36787	PSRC1	4585
chr1:109619113	rs12740374	1	109817590	ARIC	ldl02	RE-CALIBRATED LDL CHOL. in mg/dl	LDL	Natural log	4.4e-05	-0.04	0.00984	3163	A	0.2525	FINEMAPPING-CARDioGRAM-MICAD;FINEMAPPING-Lipids-LDL;FINEMAPPING-Lipids-LDL	CELSR2	SARS	-36787	PSRC1	4585
chr1:109619113	rs12740374	1	109817590	ARIC	tchsiu01	TOTAL CHOLESTEROL in mmol/L	TotalCholesterol	Natural log	0.000263	-0.02	0.0051	3188	A	0.2525	FINEMAPPING-CARDioGRAM-MICAD;FINEMAPPING-Lipids-LDL;FINEMAPPING-Lipids-LDL	CELSR2	SARS	-36787	PSRC1	4585
chr1:109619113	rs12740374	1	109817590	ARIC	tchsiu01	TOTAL CHOLESTEROL in mmol/L	TotalCholesterol	None	0.000298	-0.12	0.03	3188	A	0.2525	FINEMAPPING-CARDioGRAM-MICAD;FINEMAPPING-Lipids-LDL;FINEMAPPING-Lipids-LDL	CELSR2	SARS	-36787	PSRC1	4585
chr1:109619113	rs12740374	1	109817590	ARIC	totchol	total cholesterol mg/dL	TotalCholesterol	None	0.000298	-4.7	1.3	3188	A	0.2525	FINEMAPPING-CARDioGRAM-MICAD;FINEMAPPING-Lipids-LDL;FINEMAPPING-Lipids-LDL	CELSR2	SARS	-36787	PSRC1	4585
chr1:109619113	rs12740374	1	109817590	ARIC	totchol	total cholesterol mg/dL	TotalCholesterol	Natural log	0.000341	-0.02	0.00606	3188	A	0.2525	FINEMAPPING-CARDioGRAM-MICAD;FINEMAPPING-Lipids-LDL;FINEMAPPING-Lipids-LDL	CELSR2	SARS	-36787	PSRC1	4585
rs660240	rs660240	1	109817838	ARIC	ldl02	RE-CALIBRATED LDL CHOL. in mg/dl	LDL	None	2.62e-05	-4.79	1.14	3163	A	0.349	FINEMAPPING-CARDioGRAM-MICAD;FINEMAPPING-Lipids-LDL;FINEMAPPING-Lipids-LDL;REPL_TIER1_HDL;REPL_TIER1_MICAD_v2;REPL_TIER2_HEIGHT	CELSR2	SARS	-37035	PSRC1	4337
rs660240	rs660240	1	109817838	ARIC	tchsiu01	TOTAL CHOLESTEROL in mmol/L	TotalCholesterol	None	0.000211	-0.11	0.03	3188	A	0.349	FINEMAPPING-CARDioGRAM-MICAD;FINEMAPPING-Lipids-LDL;FINEMAPPING-Lipids-LDL;REPL_TIER1_HDL;REPL_TIER1_MICAD_v2;REPL_TIER2_HEIGHT	CELSR2	SARS	-37035	PSRC1	4337
rs660240	rs660240	1	109817838	ARIC	totchol	total cholesterol mg/dL	TotalCholesterol	None	0.000211	-4.4	1.19	3188	A	0.349	FINEMAPPING-CARDioGRAM-MICAD;FINEMAPPING-Lipids-LDL;FINEMAPPING-Lipids-LDL;REPL_TIER1_HDL;REPL_TIER1_MICAD_v2;REPL_TIER2_HEIGHT	CELSR2	SARS	-37035	PSRC1	4337
rs660240	rs660240	1	109817838	ARIC	tchsiu01	TOTAL CHOLESTEROL in mmol/L	TotalCholesterol	Natural log	0.000238	-0.02	0.00466	3188	A	0.349	FINEMAPPING-CARDioGRAM-MICAD;FINEMAPPING-Lipids-LDL;FINEMAPPING-Lipids-LDL;REPL_TIER1_HDL;REPL_TIER1_MICAD_v2;REPL_TIER2_HEIGHT	CELSR2	SARS	-37035	PSRC1	4337
rs660240	rs660240	1	109817838	ARIC	totchol	total cholesterol mg/dL	TotalCholesterol	Natural log	0.000288	-0.02	0.00554	3188	A	0.349	FINEMAPPING-CARDioGRAM-MICAD;FINEMAPPING-Lipids-LDL;FINEMAPPING-Lipids-LDL;REPL_TIER1_HDL;REPL_TIER1_MICAD_v2;REPL_TIER2_HEIGHT	CELSR2	SARS	-37035	PSRC1	4337
rs660240	rs660240	1	109817838	ARIC	ldl02	RE-CALIBRATED LDL CHOL. in mg/dl	LDL	Natural log	0.000307	-0.03	0.00901	3163	A	0.349	FINEMAPPING-CARDioGRAM-MICAD;FINEMAPPING-Lipids-LDL;FINEMAPPING-Lipids-LDL;REPL_TIER1_HDL;REPL_TIER1_MICAD_v2;REPL_TIER2_HEIGHT	CELSR2	SARS	-37035	PSRC1	4337
rs660240	rs660240	1	109817838	WHI	tcho	total cholesterol	TotalCholesterol	Natural log	0.000378	-0.03	0.00739	1417	A	0.3314	FINEMAPPING-CARDioGRAM-MICAD;FINEMAPPING-Lipids-LDL;FINEMAPPING-Lipids-LDL;REPL_TIER1_HDL;REPL_TIER1_MICAD_v2;REPL_TIER2_HEIGHT	CELSR2	SARS	-37035	PSRC1	4337
rs660240	rs660240	1	109817838	WHI	tcho	total cholesterol	TotalCholesterol	None	0.000431	-5.66	1.6	1417	A	0.3314	FINEMAPPING-CARDioGRAM-MICAD;FINEMAPPING-Lipids-LDL;FINEMAPPING-Lipids-LDL;REPL_TIER1_HDL;REPL_TIER1_MICAD_v2;REPL_TIER2_HEIGHT	CELSR2	SARS	-37035	PSRC1	4337
rs660240	rs660240	1	109817838	WHI	norm_ldl	normalized LDL	LDL	Natural log	0.0021	-0.04	0.01	1120	A	0.3314	FINEMAPPING-CARDioGRAM-MICAD;FINEMAPPING-Lipids-LDL;FINEMAPPING-Lipids-LDL;REPL_TIER1_HDL;REPL_TIER1_MICAD_v2;REPL_TIER2_HEIGHT	CELSR2	SARS	-37035	PSRC1	4337
rs660240	rs660240	1	109817838	WHI	norm_ldl	normalized LDL	LDL	None	0.00256	-5.12	1.69	1120	A	0.3314	FINEMAPPING-CARDioGRAM-MICAD;FINEMAPPING-Lipids-LDL;FINEMAPPING-Lipids-LDL;REPL_TIER1_HDL;REPL_TIER1_MICAD_v2;REPL_TIER2_HEIGHT	CELSR2	SARS	-37035	PSRC1	4337
chr1:109619681	rs57677983	1	109818158	ARIC	ldl02	RE-CALIBRATED LDL CHOL. in mg/dl	LDL	None	4.11e-05	-4.65	1.13	3163	G	0.3541	FINEMAPPING-CARDioGRAM-MICAD;FINEMAPPING-Lipids-LDL;FINEMAPPING-Lipids-LDL	CELSR2	SARS	-37355	PSRC1	4017
chr1:109619681	rs57677983	1	109818158	WHI	tcho	total cholesterol	TotalCholesterol	Natural log	0.000368	-0.03	0.0074	1417	G	0.3358	FINEMAPPING-CARDioGRAM-MICAD;FINEMAPPING-Lipids-LDL;FINEMAPPING-Lipids-LDL	CELSR2	SARS	-37355	PSRC1	4017
chr1:109619681	rs57677983	1	109818158	ARIC	tchsiu01	TOTAL CHOLESTEROL in mmol/L	TotalCholesterol	None	0.000379	-0.11	0.03	3188	G	0.3541	FINEMAPPING-CARDioGRAM-MICAD;FINEMAPPING-Lipids-LDL;FINEMAPPING-Lipids-LDL	CELSR2	SARS	-37355	PSRC1	4017
chr1:109619681	rs57677983	1	109818158	ARIC	totchol	total cholesterol mg/dL	TotalCholesterol	None	0.000379	-4.2	1.18	3188	G	0.3541	FINEMAPPING-CARDioGRAM-MICAD;FINEMAPPING-Lipids-LDL;FINEMAPPING-Lipids-LDL	CELSR2	SARS	-37355	PSRC1	4017
chr1:109619681	rs57677983	1	109818158	ARIC	ldl02	RE-CALIBRATED LDL CHOL. in mg/dl	LDL	Natural log	0.000412	-0.03	0.00897	3163	G	0.3541	FINEMAPPING-CARDioGRAM-MICAD;FINEMAPPING-Lipids-LDL;FINEMAPPING-Lipids-LDL	CELSR2	SARS	-37355	PSRC1	4017
chr1:109619681	rs57677983	1	109818158	ARIC	tchsiu01	TOTAL CHOLESTEROL in mmol/L	TotalCholesterol	Natural log	0.000425	-0.02	0.00464	3188	G	0.3541	FINEMAPPING-CARDioGRAM-MICAD;FINEMAPPING-Lipids-LDL;FINEMAPPING-Lipids-LDL	CELSR2	SARS	-37355	PSRC1	4017
chr1:109619681	rs57677983	1	109818158	WHI	tcho	total cholesterol	TotalCholesterol	None	0.000428	-5.66	1.6	1417	G	0.3358	FINEMAPPING-CARDioGRAM-MICAD;FINEMAPPING-Lipids-LDL;FINEMAPPING-Lipids-LDL	CELSR2	SARS	-37355	PSRC1	4017
chr1:109619681	rs57677983	1	109818158	ARIC	totchol	total cholesterol mg/dL	TotalCholesterol	Natural log	0.000509	-0.02	0.00552	3188	G	0.3541	FINEMAPPING-CARDioGRAM-MICAD;FINEMAPPING-Lipids-LDL;FINEMAPPING-Lipids-LDL	CELSR2	SARS	-37355	PSRC1	4017
chr1:109619681	rs57677983	1	109818158	WHI	norm_ldl	normalized LDL	LDL	Natural log	0.00562	-0.04	0.01	1120	G	0.3358	FINEMAPPING-CARDioGRAM-MICAD;FINEMAPPING-Lipids-LDL;FINEMAPPING-Lipids-LDL	CELSR2	SARS	-37355	PSRC1	4017
chr1:109619681	rs57677983	1	109818158	WHI	norm_ldl	normalized LDL	LDL	None	0.0061	-4.67	1.7	1120	G	0.3358	FINEMAPPING-CARDioGRAM-MICAD;FINEMAPPING-Lipids-LDL;FINEMAPPING-Lipids-LDL	CELSR2	SARS	-37355	PSRC1	4017
chr1:109619829	rs629301	1	109818306	ARIC	ldl02	RE-CALIBRATED LDL CHOL. in mg/dl	LDL	None	7.16e-05	-4.49	1.13	3161	C	0.3556	FINEMAPPING-CARDioGRAM-MICAD;FINEMAPPING-Lipids-LDL;FINEMAPPING-Lipids-LDL	CELSR2	SARS	-37503	PSRC1	3869
chr1:109619829	rs629301	1	109818306	WHI	tcho	total cholesterol	TotalCholesterol	Natural log	0.000453	-0.03	0.00736	1407	C	0.3359	FINEMAPPING-CARDioGRAM-MICAD;FINEMAPPING-Lipids-LDL;FINEMAPPING-Lipids-LDL	CELSR2	SARS	-37503	PSRC1	3869
chr1:109619829	rs629301	1	109818306	WHI	tcho	total cholesterol	TotalCholesterol	None	0.000513	-5.56	1.6	1407	C	0.3359	FINEMAPPING-CARDioGRAM-MICAD;FINEMAPPING-Lipids-LDL;FINEMAPPING-Lipids-LDL	CELSR2	SARS	-37503	PSRC1	3869
chr1:109619829	rs629301	1	109818306	ARIC	tchsiu01	TOTAL CHOLESTEROL in mmol/L	TotalCholesterol	None	0.000601	-0.1	0.03	3186	C	0.3556	FINEMAPPING-CARDioGRAM-MICAD;FINEMAPPING-Lipids-LDL;FINEMAPPING-Lipids-LDL	CELSR2	SARS	-37503	PSRC1	3869
chr1:109619829	rs629301	1	109818306	ARIC	totchol	total cholesterol mg/dL	TotalCholesterol	None	0.000601	-4.05	1.18	3186	C	0.3556	FINEMAPPING-CARDioGRAM-MICAD;FINEMAPPING-Lipids-LDL;FINEMAPPING-Lipids-LDL	CELSR2	SARS	-37503	PSRC1	3869
chr1:109619829	rs629301	1	109818306	ARIC	tchsiu01	TOTAL CHOLESTEROL in mmol/L	TotalCholesterol	Natural log	0.000631	-0.02	0.00463	3186	C	0.3556	FINEMAPPING-CARDioGRAM-MICAD;FINEMAPPING-Lipids-LDL;FINEMAPPING-Lipids-LDL	CELSR2	SARS	-37503	PSRC1	3869
chr1:109619829	rs629301	1	109818306	ARIC	ldl02	RE-CALIBRATED LDL CHOL. in mg/dl	LDL	Natural log	0.000702	-0.03	0.00896	3161	C	0.3556	FINEMAPPING-CARDioGRAM-MICAD;FINEMAPPING-Lipids-LDL;FINEMAPPING-Lipids-LDL	CELSR2	SARS	-37503	PSRC1	3869
chr1:109619829	rs629301	1	109818306	ARIC	totchol	total cholesterol mg/dL	TotalCholesterol	Natural log	0.000754	-0.02	0.0055	3186	C	0.3556	FINEMAPPING-CARDioGRAM-MICAD;FINEMAPPING-Lipids-LDL;FINEMAPPING-Lipids-LDL	CELSR2	SARS	-37503	PSRC1	3869
chr1:109619829	rs629301	1	109818306	WHI	norm_ldl	normalized LDL	LDL	Natural log	0.00642	-0.04	0.01	1113	C	0.3359	FINEMAPPING-CARDioGRAM-MICAD;FINEMAPPING-Lipids-LDL;FINEMAPPING-Lipids-LDL	CELSR2	SARS	-37503	PSRC1	3869
chr1:109619829	rs629301	1	109818306	WHI	norm_ldl	normalized LDL	LDL	None	0.00661	-4.61	1.69	1113	C	0.3359	FINEMAPPING-CARDioGRAM-MICAD;FINEMAPPING-Lipids-LDL;FINEMAPPING-Lipids-LDL	CELSR2	SARS	-37503	PSRC1	3869
rs646776	rs646776	1	109818530	ARIC	ldl02	RE-CALIBRATED LDL CHOL. in mg/dl	LDL	None	7.45e-05	-4.48	1.13	3163	G	0.3553	FINEMAPPING-CARDioGRAM-MICAD;FINEMAPPING-Lipids-LDL;FINEMAPPING-Lipids-LDL;REPL_TIER1_HDL;REPL_TIER1_LDL;REPL_TIER2_TC;REPL_TIER3_ALL	NULL	CELSR2	-153	PSRC1	3645
rs646776	rs646776	1	109818530	ARIC	tchsiu01	TOTAL CHOLESTEROL in mmol/L	TotalCholesterol	None	0.00055	-0.11	0.03	3188	G	0.3553	FINEMAPPING-CARDioGRAM-MICAD;FINEMAPPING-Lipids-LDL;FINEMAPPING-Lipids-LDL;REPL_TIER1_HDL;REPL_TIER1_LDL;REPL_TIER2_TC;REPL_TIER3_ALL	NULL	CELSR2	-153	PSRC1	3645
rs646776	rs646776	1	109818530	ARIC	totchol	total cholesterol mg/dL	TotalCholesterol	None	0.00055	-4.08	1.18	3188	G	0.3553	FINEMAPPING-CARDioGRAM-MICAD;FINEMAPPING-Lipids-LDL;FINEMAPPING-Lipids-LDL;REPL_TIER1_HDL;REPL_TIER1_LDL;REPL_TIER2_TC;REPL_TIER3_ALL	NULL	CELSR2	-153	PSRC1	3645
rs646776	rs646776	1	109818530	ARIC	tchsiu01	TOTAL CHOLESTEROL in mmol/L	TotalCholesterol	Natural log	0.000593	-0.02	0.00463	3188	G	0.3553	FINEMAPPING-CARDioGRAM-MICAD;FINEMAPPING-Lipids-LDL;FINEMAPPING-Lipids-LDL;REPL_TIER1_HDL;REPL_TIER1_LDL;REPL_TIER2_TC;REPL_TIER3_ALL	NULL	CELSR2	-153	PSRC1	3645
rs646776	rs646776	1	109818530	ARIC	totchol	total cholesterol mg/dL	TotalCholesterol	Natural log	0.000708	-0.02	0.0055	3188	G	0.3553	FINEMAPPING-CARDioGRAM-MICAD;FINEMAPPING-Lipids-LDL;FINEMAPPING-Lipids-LDL;REPL_TIER1_HDL;REPL_TIER1_LDL;REPL_TIER2_TC;REPL_TIER3_ALL	NULL	CELSR2	-153	PSRC1	3645
rs646776	rs646776	1	109818530	ARIC	ldl02	RE-CALIBRATED LDL CHOL. in mg/dl	LDL	Natural log	0.000745	-0.03	0.00895	3163	G	0.3553	FINEMAPPING-CARDioGRAM-MICAD;FINEMAPPING-Lipids-LDL;FINEMAPPING-Lipids-LDL;REPL_TIER1_HDL;REPL_TIER1_LDL;REPL_TIER2_TC;REPL_TIER3_ALL	NULL	CELSR2	-153	PSRC1	3645
rs646776	rs646776	1	109818530	WHI	tcho	total cholesterol	TotalCholesterol	Natural log	0.00078	-0.02	0.00738	1417	G	0.3374	FINEMAPPING-CARDioGRAM-MICAD;FINEMAPPING-Lipids-LDL;FINEMAPPING-Lipids-LDL;REPL_TIER1_HDL;REPL_TIER1_LDL;REPL_TIER2_TC;REPL_TIER3_ALL	NULL	CELSR2	-153	PSRC1	3645
rs646776	rs646776	1	109818530	WHI	tcho	total cholesterol	TotalCholesterol	None	0.000908	-5.32	1.6	1417	G	0.3374	FINEMAPPING-CARDioGRAM-MICAD;FINEMAPPING-Lipids-LDL;FINEMAPPING-Lipids-LDL;REPL_TIER1_HDL;REPL_TIER1_LDL;REPL_TIER2_TC;REPL_TIER3_ALL	NULL	CELSR2	-153	PSRC1	3645
rs646776	rs646776	1	109818530	WHI	norm_ldl	normalized LDL	LDL	Natural log	0.00605	-0.04	0.01	1120	G	0.3374	FINEMAPPING-CARDioGRAM-MICAD;FINEMAPPING-Lipids-LDL;FINEMAPPING-Lipids-LDL;REPL_TIER1_HDL;REPL_TIER1_LDL;REPL_TIER2_TC;REPL_TIER3_ALL	NULL	CELSR2	-153	PSRC1	3645
rs646776	rs646776	1	109818530	WHI	norm_ldl	normalized LDL	LDL	None	0.00663	-4.61	1.69	1120	G	0.3374	FINEMAPPING-CARDioGRAM-MICAD;FINEMAPPING-Lipids-LDL;FINEMAPPING-Lipids-LDL;REPL_TIER1_HDL;REPL_TIER1_LDL;REPL_TIER2_TC;REPL_TIER3_ALL	NULL	CELSR2	-153	PSRC1	3645
chr1:109622830	rs583104	1	109821307	WHI	wbc	White blood count	WhiteBloodCount	Natural log	2.86e-06	0.04	0.00934	2087	A	0.3108	FINEMAPPING-CARDioGRAM-MICAD;FINEMAPPING-Lipids-LDL;FINEMAPPING-Lipids-LDL	NULL	CELSR2	-2930	PSRC1	868
chr1:109622830	rs583104	1	109821307	ARIC	hmta03	WHITE BLOOD COUNT Q3	WhiteBloodCount	Natural log	0.00153	0.02	0.00755	3213	A	0.2622	FINEMAPPING-CARDioGRAM-MICAD;FINEMAPPING-Lipids-LDL;FINEMAPPING-Lipids-LDL	NULL	CELSR2	-2930	PSRC1	868
chr1:109622830	rs583104	1	109821307	MEC	MODVIG_PA_CAT	hours per day of moderate or vigorous physical activity, on average, during the past year reported at baseline	Activity	None	0.00216	0.29	0.09	445	A	0.3073	FINEMAPPING-CARDioGRAM-MICAD;FINEMAPPING-Lipids-LDL;FINEMAPPING-Lipids-LDL	NULL	CELSR2	-2930	PSRC1	868
chr1:109622830	rs583104	1	109821307	ARIC	lisr_i01	LEISURE INDEX	Activity	Natural log	0.00247	-0.02	0.00522	3324	A	0.2622	FINEMAPPING-CARDioGRAM-MICAD;FINEMAPPING-Lipids-LDL;FINEMAPPING-Lipids-LDL	NULL	CELSR2	-2930	PSRC1	868
chr1:109622830	rs583104	1	109821307	ARIC	lisr_i01	LEISURE INDEX	Activity	None	0.005	-0.05	0.02	3324	A	0.2622	FINEMAPPING-CARDioGRAM-MICAD;FINEMAPPING-Lipids-LDL;FINEMAPPING-Lipids-LDL	NULL	CELSR2	-2930	PSRC1	868
chr1:109622830	rs583104	1	109821307	ARIC	hmta03	WHITE BLOOD COUNT Q3	WhiteBloodCount	None	0.00721	0.15	0.06	3213	A	0.2622	FINEMAPPING-CARDioGRAM-MICAD;FINEMAPPING-Lipids-LDL;FINEMAPPING-Lipids-LDL	NULL	CELSR2	-2930	PSRC1	868
chr1:109622830	rs583104	1	109821307	WHI	wbc	White blood count	WhiteBloodCount	None	0.00907	1.58	0.61	2087	A	0.3108	FINEMAPPING-CARDioGRAM-MICAD;FINEMAPPING-Lipids-LDL;FINEMAPPING-Lipids-LDL	NULL	CELSR2	-2930	PSRC1	868
rs602633	rs602633	1	109821511	WHI	wbc	White blood count	WhiteBloodCount	Natural log	1.6e-06	0.04	0.00931	2072	C	0.3116	FINEMAPPING-CARDioGRAM-MICAD;FINEMAPPING-Lipids-LDL;FINEMAPPING-Lipids-LDL;REPL_TIER3_ALL	NULL	CELSR2	-3134	PSRC1	664
rs602633	rs602633	1	109821511	ARIC	lisr_i01	LEISURE INDEX	Activity	Natural log	0.0024	-0.02	0.00524	3282	C	0.2638	FINEMAPPING-CARDioGRAM-MICAD;FINEMAPPING-Lipids-LDL;FINEMAPPING-Lipids-LDL;REPL_TIER3_ALL	NULL	CELSR2	-3134	PSRC1	664
rs602633	rs602633	1	109821511	ARIC	hmta03	WHITE BLOOD COUNT Q3	WhiteBloodCount	Natural log	0.003	0.02	0.0076	3173	C	0.2638	FINEMAPPING-CARDioGRAM-MICAD;FINEMAPPING-Lipids-LDL;FINEMAPPING-Lipids-LDL;REPL_TIER3_ALL	NULL	CELSR2	-3134	PSRC1	664
rs602633	rs602633	1	109821511	ARIC	lisr_i01	LEISURE INDEX	Activity	None	0.00462	-0.05	0.02	3282	C	0.2638	FINEMAPPING-CARDioGRAM-MICAD;FINEMAPPING-Lipids-LDL;FINEMAPPING-Lipids-LDL;REPL_TIER3_ALL	NULL	CELSR2	-3134	PSRC1	664
rs602633	rs602633	1	109821511	MEC	MODVIG_PA_CAT	hours per day of moderate or vigorous physical activity, on average, during the past year reported at baseline	Activity	None	0.00488	0.27	0.09	441	C	0.3058	FINEMAPPING-CARDioGRAM-MICAD;FINEMAPPING-Lipids-LDL;FINEMAPPING-Lipids-LDL;REPL_TIER3_ALL	NULL	CELSR2	-3134	PSRC1	664
rs602633	rs602633	1	109821511	WHI	wbc	White blood count	WhiteBloodCount	None	0.00928	1.58	0.61	2072	C	0.3116	FINEMAPPING-CARDioGRAM-MICAD;FINEMAPPING-Lipids-LDL;FINEMAPPING-Lipids-LDL;REPL_TIER3_ALL	NULL	CELSR2	-3134	PSRC1	664
chr1:109623666	rs1277930	1	109822143	WHI	wbc	White blood count	WhiteBloodCount	Natural log	2.44e-06	0.04	0.00931	2087	A	0.3112	FINEMAPPING-CARDioGRAM-MICAD;FINEMAPPING-Lipids-LDL;FINEMAPPING-Lipids-LDL	NULL	CELSR2	-3766	PSRC1	32
chr1:109623666	rs1277930	1	109822143	ARIC	lisr_i01	LEISURE INDEX	Activity	Natural log	0.00255	-0.02	0.00523	3324	A	0.2628	FINEMAPPING-CARDioGRAM-MICAD;FINEMAPPING-Lipids-LDL;FINEMAPPING-Lipids-LDL	NULL	CELSR2	-3766	PSRC1	32
chr1:109623666	rs1277930	1	109822143	MEC	MODVIG_PA_CAT	hours per day of moderate or vigorous physical activity, on average, during the past year reported at baseline	Activity	None	0.00265	0.29	0.09	445	A	0.3044	FINEMAPPING-CARDioGRAM-MICAD;FINEMAPPING-Lipids-LDL;FINEMAPPING-Lipids-LDL	NULL	CELSR2	-3766	PSRC1	32
chr1:109623666	rs1277930	1	109822143	ARIC	hmta03	WHITE BLOOD COUNT Q3	WhiteBloodCount	Natural log	0.00324	0.02	0.00757	3213	A	0.2628	FINEMAPPING-CARDioGRAM-MICAD;FINEMAPPING-Lipids-LDL;FINEMAPPING-Lipids-LDL	NULL	CELSR2	-3766	PSRC1	32
chr1:109623666	rs1277930	1	109822143	ARIC	lisr_i01	LEISURE INDEX	Activity	None	0.0054	-0.04	0.02	3324	A	0.2628	FINEMAPPING-CARDioGRAM-MICAD;FINEMAPPING-Lipids-LDL;FINEMAPPING-Lipids-LDL	NULL	CELSR2	-3766	PSRC1	32
chr1:109623666	rs1277930	1	109822143	WHI	wbc	White blood count	WhiteBloodCount	None	0.00912	1.58	0.6	2087	A	0.3112	FINEMAPPING-CARDioGRAM-MICAD;FINEMAPPING-Lipids-LDL;FINEMAPPING-Lipids-LDL	NULL	CELSR2	-3766	PSRC1	32
rs599839	rs599839	1	109822166	WHI	wbc	White blood count	WhiteBloodCount	Natural log	2.79e-06	0.04	0.00934	2086	A	0.3107	FINEMAPPING-CARDioGRAM-MICAD;FINEMAPPING-Lipids-LDL;FINEMAPPING-Lipids-LDL;REPL_TIER1_LDL;REPL_TIER1_MICAD_v1;REPL_TIER1_MICAD_v2;REPL_TIER2_TC;REPL_TIER3_ALL	NULL	CELSR2	-3789	PSRC1	9
rs599839	rs599839	1	109822166	ARIC	lisr_i01	LEISURE INDEX	Activity	Natural log	0.00214	-0.02	0.00523	3323	A	0.262	FINEMAPPING-CARDioGRAM-MICAD;FINEMAPPING-Lipids-LDL;FINEMAPPING-Lipids-LDL;REPL_TIER1_LDL;REPL_TIER1_MICAD_v1;REPL_TIER1_MICAD_v2;REPL_TIER2_TC;REPL_TIER3_ALL	NULL	CELSR2	-3789	PSRC1	9
rs599839	rs599839	1	109822166	ARIC	hmta03	WHITE BLOOD COUNT Q3	WhiteBloodCount	Natural log	0.00241	0.02	0.00756	3212	A	0.262	FINEMAPPING-CARDioGRAM-MICAD;FINEMAPPING-Lipids-LDL;FINEMAPPING-Lipids-LDL;REPL_TIER1_LDL;REPL_TIER1_MICAD_v1;REPL_TIER1_MICAD_v2;REPL_TIER2_TC;REPL_TIER3_ALL	NULL	CELSR2	-3789	PSRC1	9
rs599839	rs599839	1	109822166	MEC	MODVIG_PA_CAT	hours per day of moderate or vigorous physical activity, on average, during the past year reported at baseline	Activity	None	0.00265	0.29	0.09	445	A	0.3044	FINEMAPPING-CARDioGRAM-MICAD;FINEMAPPING-Lipids-LDL;FINEMAPPING-Lipids-LDL;REPL_TIER1_LDL;REPL_TIER1_MICAD_v1;REPL_TIER1_MICAD_v2;REPL_TIER2_TC;REPL_TIER3_ALL	NULL	CELSR2	-3789	PSRC1	9
rs599839	rs599839	1	109822166	ARIC	lisr_i01	LEISURE INDEX	Activity	None	0.00448	-0.05	0.02	3323	A	0.262	FINEMAPPING-CARDioGRAM-MICAD;FINEMAPPING-Lipids-LDL;FINEMAPPING-Lipids-LDL;REPL_TIER1_LDL;REPL_TIER1_MICAD_v1;REPL_TIER1_MICAD_v2;REPL_TIER2_TC;REPL_TIER3_ALL	NULL	CELSR2	-3789	PSRC1	9
rs599839	rs599839	1	109822166	WHI	wbc	White blood count	WhiteBloodCount	None	0.00909	1.58	0.61	2086	A	0.3107	FINEMAPPING-CARDioGRAM-MICAD;FINEMAPPING-Lipids-LDL;FINEMAPPING-Lipids-LDL;REPL_TIER1_LDL;REPL_TIER1_MICAD_v1;REPL_TIER1_MICAD_v2;REPL_TIER2_TC;REPL_TIER3_ALL	NULL	CELSR2	-3789	PSRC1	9
chr1:109652649	rs413582	1	109851126	WHI	wbc	White blood count	WhiteBloodCount	Natural log	1.06e-07	0.07	0.01	2087	A	0.1127	FINEMAPPING-Lipids-LDL;WILDCARD_LIPIDS	NULL	MYBPHL	-1464	SORT1	1060
chr1:109652649	rs413582	1	109851126	WHI	mi_f2_age	F2 age at MI	MI	None	4.93e-06	2.11	0.36	27	A	0.1127	FINEMAPPING-Lipids-LDL;WILDCARD_LIPIDS	NULL	MYBPHL	-1464	SORT1	1060
chr1:109652649	rs413582	1	109851126	ARIC	hmta03	WHITE BLOOD COUNT Q3	WhiteBloodCount	Natural log	1.05e-05	0.05	0.01	3213	A	0.0875	FINEMAPPING-Lipids-LDL;WILDCARD_LIPIDS	NULL	MYBPHL	-1464	SORT1	1060
chr1:109652649	rs413582	1	109851126	ARIC	hmta03	WHITE BLOOD COUNT Q3	WhiteBloodCount	None	2.78e-05	0.38	0.09	3213	A	0.0875	FINEMAPPING-Lipids-LDL;WILDCARD_LIPIDS	NULL	MYBPHL	-1464	SORT1	1060
chr1:109652649	rs413582	1	109851126	WHI	mi_f2_age	F2 age at MI	MI	Natural log	5.74e-05	0.5	0.1	27	A	0.1127	FINEMAPPING-Lipids-LDL;WILDCARD_LIPIDS	NULL	MYBPHL	-1464	SORT1	1060
chr1:109652649	rs413582	1	109851126	ARIC	hom10c	HEART ATTACK EVER DIAGNOSED? Q10C	MI	None	0.000825	0.6	0.18	3308	A	0.0875	FINEMAPPING-Lipids-LDL;WILDCARD_LIPIDS	NULL	MYBPHL	-1464	SORT1	1060
chr1:109688714	rs4970843	1	109887191	WHI	wbc	White blood count	WhiteBloodCount	Natural log	4.73e-07	0.07	0.01	2087	G	0.112	FINEMAPPING-Lipids-LDL	SORT1	MYBPHL	-37529	PSMA5	54461
chr1:109688714	rs4970843	1	109887191	WHI	mi_f2_age	F2 age at MI	MI	None	4.93e-06	2.11	0.36	27	G	0.112	FINEMAPPING-Lipids-LDL	SORT1	MYBPHL	-37529	PSMA5	54461
chr1:109688714	rs4970843	1	109887191	ARIC	hmta03	WHITE BLOOD COUNT Q3	WhiteBloodCount	Natural log	9.8e-06	0.05	0.01	3212	G	0.08708	FINEMAPPING-Lipids-LDL	SORT1	MYBPHL	-37529	PSMA5	54461
chr1:109688714	rs4970843	1	109887191	ARIC	hmta03	WHITE BLOOD COUNT Q3	WhiteBloodCount	None	2.72e-05	0.38	0.09	3212	G	0.08708	FINEMAPPING-Lipids-LDL	SORT1	MYBPHL	-37529	PSMA5	54461
chr1:109688714	rs4970843	1	109887191	WHI	mi_f2_age	F2 age at MI	MI	Natural log	5.74e-05	0.5	0.1	27	G	0.112	FINEMAPPING-Lipids-LDL	SORT1	MYBPHL	-37529	PSMA5	54461
chr1:109688714	rs4970843	1	109887191	ARIC	hom10c	HEART ATTACK EVER DIAGNOSED? Q10C	MI	None	0.00154	0.57	0.18	3307	G	0.08708	FINEMAPPING-Lipids-LDL	SORT1	MYBPHL	-37529	PSMA5	54461
rs11205303	rs11205303	1	149906413	ARIC	hmta03	WHITE BLOOD COUNT Q3	WhiteBloodCount	Natural log	1.36e-08	0.07	0.01	3213	G	0.07824	REPL_TIER2_HEIGHT;REPL_TIER2_WC	MTMR11	SF3B4	-6270	OTUD7B	5817
rs11205303	rs11205303	1	149906413	ARIC	hmta03	WHITE BLOOD COUNT Q3	WhiteBloodCount	None	1.43e-08	0.52	0.09	3213	G	0.07824	REPL_TIER2_HEIGHT;REPL_TIER2_WC	MTMR11	SF3B4	-6270	OTUD7B	5817
rs11205303	rs11205303	1	149906413	WHI	wbc	White blood count	WhiteBloodCount	Natural log	5.07e-08	0.08	0.01	2086	G	0.09745	REPL_TIER2_HEIGHT;REPL_TIER2_WC	MTMR11	SF3B4	-6270	OTUD7B	5817
rs11205303	rs11205303	1	149906413	ARIC	diabts03__1	Diabetes - lower cutpoint 126 mg/dL - YES	Diabetes	None	0.00833	-0.33	0.12	3430	G	0.07824	REPL_TIER2_HEIGHT;REPL_TIER2_WC	MTMR11	SF3B4	-6270	OTUD7B	5817
rs11205303	rs11205303	1	149906413	WHI	f33diabtxage	F33 Age started treatment for diabetes	Diabetes	Natural log	0.00892	0.03	0.01	668	G	0.09745	REPL_TIER2_HEIGHT;REPL_TIER2_WC	MTMR11	SF3B4	-6270	OTUD7B	5817
rs11205303	rs11205303	1	149906413	WHI	f33diabtxage	F33 Age started treatment for diabetes	Diabetes	None	0.00931	1.8	0.69	668	G	0.09745	REPL_TIER2_HEIGHT;REPL_TIER2_WC	MTMR11	SF3B4	-6270	OTUD7B	5817
rs11204666	rs11204666	1	150543128	ARIC	hmta03	WHITE BLOOD COUNT Q3	WhiteBloodCount	Natural log	0.000271	0.07	0.02	3213	A	0.03044	REPL_TIER1_SBP	NULL	ADAMTSL4	-9716	MCL1	3898
rs11204666	rs11204666	1	150543128	ARIC	hyptmd01__1	Blood Pressure Lowering Medications in the past 2 weeks - Took hypertension lowering medication	Hypertension	None	0.000674	-0.52	0.15	3430	A	0.03044	REPL_TIER1_SBP	NULL	ADAMTSL4	-9716	MCL1	3898
rs11204666	rs11204666	1	150543128	ARIC	hmta03	WHITE BLOOD COUNT Q3	WhiteBloodCount	None	0.000956	0.46	0.14	3213	A	0.03044	REPL_TIER1_SBP	NULL	ADAMTSL4	-9716	MCL1	3898
rs11204666	rs11204666	1	150543128	WHI	htntrt__2	Treated hypertensive	Hypertension	None	0.0027	-0.49	0.16	2186	A	0.04012	REPL_TIER1_SBP	NULL	ADAMTSL4	-9716	MCL1	3898
rs11204666	rs11204666	1	150543128	WHI	wbc	White blood count	WhiteBloodCount	Natural log	0.00273	0.06	0.02	2087	A	0.04012	REPL_TIER1_SBP	NULL	ADAMTSL4	-9716	MCL1	3898
rs11204666	rs11204666	1	150543128	ARIC	hyptmd01__0	Blood Pressure Lowering Medications in the past 2 weeks - Did not take hypertension lowering medication	Hypertension	None	0.00311	0.45	0.15	3430	A	0.03044	REPL_TIER1_SBP	NULL	ADAMTSL4	-9716	MCL1	3898
rs11204666	rs11204666	1	150543128	ARIC	hypert05	HYPERTENSION, DEFINITION 5	Hypertension	None	0.00994	-0.36	0.14	3325	A	0.03044	REPL_TIER1_SBP	NULL	ADAMTSL4	-9716	MCL1	3898
rs1325908	rs1325908	1	155413304	ARIC	hmta03	WHITE BLOOD COUNT Q3	WhiteBloodCount	Natural log	5.64e-15	0.06	0.00776	3212	A	0.2426	REPL_TIER1_BMI	ASH1L	POU5F1P4	-9252	LOC645676	118467
rs1325908	rs1325908	1	155413304	ARIC	hmta03	WHITE BLOOD COUNT Q3	WhiteBloodCount	None	5.36e-13	0.42	0.06	3212	A	0.2426	REPL_TIER1_BMI	ASH1L	POU5F1P4	-9252	LOC645676	118467
rs1325908	rs1325908	1	155413304	WHI	wbc	White blood count	WhiteBloodCount	Natural log	1.51e-10	0.06	0.00948	2087	A	0.285	REPL_TIER1_BMI	ASH1L	POU5F1P4	-9252	LOC645676	118467
rs1325908	rs1325908	1	155413304	ARIC	hyptmd01__1	Blood Pressure Lowering Medications in the past 2 weeks - Took hypertension lowering medication	Hypertension	None	0.00352	-0.17	0.06	3429	A	0.2426	REPL_TIER1_BMI	ASH1L	POU5F1P4	-9252	LOC645676	118467
rs1325908	rs1325908	1	155413304	WHI	wbc	White blood count	WhiteBloodCount	None	0.0037	1.79	0.62	2087	A	0.285	REPL_TIER1_BMI	ASH1L	POU5F1P4	-9252	LOC645676	118467
rs1325908	rs1325908	1	155413304	MEC	FH_HBP	Family history of hypertension reported in 1st degree relative - Qx2	Hypertension	None	0.00633	-0.44	0.16	455	A	0.2832	REPL_TIER1_BMI	ASH1L	POU5F1P4	-9252	LOC645676	118467
rs11264431	rs11264431	1	156022802	ARIC	hmta03	WHITE BLOOD COUNT Q3	WhiteBloodCount	Natural log	1.78e-10	0.06	0.00872	3213	A	0.1713	REPL_TIER1_BMI;REPL_TIER2_FATPCT	UBQLN4	SSR2	-32045	LAMTOR2	1714
rs11264431	rs11264431	1	156022802	ARIC	hmta03	WHITE BLOOD COUNT Q3	WhiteBloodCount	None	5.08e-08	0.36	0.07	3213	A	0.1713	REPL_TIER1_BMI;REPL_TIER2_FATPCT	UBQLN4	SSR2	-32045	LAMTOR2	1714
rs11264431	rs11264431	1	156022802	WHI	wbc	White blood count	WhiteBloodCount	Natural log	7.36e-05	0.04	0.01	2087	A	0.1948	REPL_TIER1_BMI;REPL_TIER2_FATPCT	UBQLN4	SSR2	-32045	LAMTOR2	1714
rs11264431	rs11264431	1	156022802	WHI	crp	CRP	CRP	Natural log	0.000486	-0.16	0.05	1071	A	0.1948	REPL_TIER1_BMI;REPL_TIER2_FATPCT	UBQLN4	SSR2	-32045	LAMTOR2	1714
rs11264431	rs11264431	1	156022802	ARIC	log_crp	Log(CRP)	CRP	None	0.00624	-0.29	0.11	378	A	0.1713	REPL_TIER1_BMI;REPL_TIER2_FATPCT	UBQLN4	SSR2	-32045	LAMTOR2	1714
rs1572970	rs1572970	1	159673585	ARIC	hmta03	WHITE BLOOD COUNT Q3	WhiteBloodCount	Natural log	1.46e-14	0.05	0.00693	3209	A	0.3497	MISC_CNP_PEARSON;REPL_TIER1_fastGLU	NULL	OR10J6P	-104571	CRPP1	1154
rs1572970	rs1572970	1	159673585	ARIC	hmta03	WHITE BLOOD COUNT Q3	WhiteBloodCount	None	3.21e-11	0.35	0.05	3209	A	0.3497	MISC_CNP_PEARSON;REPL_TIER1_fastGLU	NULL	OR10J6P	-104571	CRPP1	1154
rs1572970	rs1572970	1	159673585	WHI	wbc	White blood count	WhiteBloodCount	Natural log	2.89e-10	0.06	0.00889	2087	A	0.3664	MISC_CNP_PEARSON;REPL_TIER1_fastGLU	NULL	OR10J6P	-104571	CRPP1	1154
rs1572970	rs1572970	1	159673585	ARIC	log_crp	Log(CRP)	CRP	None	0.00071	-0.27	0.08	378	A	0.3497	MISC_CNP_PEARSON;REPL_TIER1_fastGLU	NULL	OR10J6P	-104571	CRPP1	1154
rs1572970	rs1572970	1	159673585	WHI	crp	CRP	CRP	Natural log	0.001	-0.13	0.04	1071	A	0.3664	MISC_CNP_PEARSON;REPL_TIER1_fastGLU	NULL	OR10J6P	-104571	CRPP1	1154
rs1317712	rs1317712	1	159954369	ARIC	hmta03	WHITE BLOOD COUNT Q3	WhiteBloodCount	Natural log	9.29e-12	0.08	0.01	3213	A	0.08676	REPL_TIER1_T2D	NULL	LOC100505633	-5494	RPL27AP2	33429
rs1317712	rs1317712	1	159954369	ARIC	hmta03	WHITE BLOOD COUNT Q3	WhiteBloodCount	None	3.73e-09	0.52	0.09	3213	A	0.08676	REPL_TIER1_T2D	NULL	LOC100505633	-5494	RPL27AP2	33429
rs1317712	rs1317712	1	159954369	WHI	wbc	White blood count	WhiteBloodCount	Natural log	3.58e-07	0.07	0.01	2087	A	0.1016	REPL_TIER1_T2D	NULL	LOC100505633	-5494	RPL27AP2	33429
rs1317712	rs1317712	1	159954369	MEC	W_YRSEST	# of years used estrogen: reported at baseline	HormoneUse	None	0.00815	2.26	0.8	35	A	0.09441	REPL_TIER1_T2D	NULL	LOC100505633	-5494	RPL27AP2	33429
rs1317712	rs1317712	1	159954369	ARIC	hormon02__2	Current estrogen and progestin user	HormoneUse	None	0.0094	0.97	0.37	3430	A	0.08676	REPL_TIER1_T2D	NULL	LOC100505633	-5494	RPL27AP2	33429
rs11265341	rs11265341	1	160137881	ARIC	hmta03	WHITE BLOOD COUNT Q3	WhiteBloodCount	Natural log	4.64e-06	0.06	0.01	3207	C	0.08044	REPL_TIER1_WHR	ATP1A4	ATP1A2	-24501	CASQ1	22403
rs11265341	rs11265341	1	160137881	ARIC	hmta03	WHITE BLOOD COUNT Q3	WhiteBloodCount	None	2.85e-05	0.39	0.09	3207	C	0.08044	REPL_TIER1_WHR	ATP1A4	ATP1A2	-24501	CASQ1	22403
rs11265341	rs11265341	1	160137881	WHI	wbc	White blood count	WhiteBloodCount	Natural log	0.0048	0.04	0.02	2086	C	0.0819	REPL_TIER1_WHR	ATP1A4	ATP1A2	-24501	CASQ1	22403
rs11265341	rs11265341	1	160137881	WHI	smoking__2	Smoking - current	Smoking	None	0.00913	-0.58	0.22	2185	C	0.0819	REPL_TIER1_WHR	ATP1A4	ATP1A2	-24501	CASQ1	22403
rs11265341	rs11265341	1	160137881	MEC	EVERSMOKE	Ever smoke? (reported at baseline)	Smoking	None	0.00926	-0.69	0.27	451	C	0.07803	REPL_TIER1_WHR	ATP1A4	ATP1A2	-24501	CASQ1	22403
chr1:160241953	rs2499832	1	161975329	WHI	wbc	White blood count	WhiteBloodCount	Natural log	8.11e-06	0.15	0.03	2087	A	0.01716	FINEMAPPING-ICBP_GWAS-QT	OLFML2B	ATF6	-46478	NOS1AP	64251
chr1:160241953	rs2499832	1	161975329	ARIC	hmta03	WHITE BLOOD COUNT Q3	WhiteBloodCount	Natural log	0.000196	0.09	0.02	3213	A	0.01897	FINEMAPPING-ICBP_GWAS-QT	OLFML2B	ATF6	-46478	NOS1AP	64251
chr1:160241953	rs2499832	1	161975329	ARIC	hmta03	WHITE BLOOD COUNT Q3	WhiteBloodCount	None	0.000571	0.63	0.18	3213	A	0.01897	FINEMAPPING-ICBP_GWAS-QT	OLFML2B	ATF6	-46478	NOS1AP	64251
chr1:160241953	rs2499832	1	161975329	ARIC	inc_by07	MI/FATCHD by 2007	MI	None	0.00138	0.71	0.22	3340	A	0.01897	FINEMAPPING-ICBP_GWAS-QT	OLFML2B	ATF6	-46478	NOS1AP	64251
chr1:160241953	rs2499832	1	161975329	ARIC	mi07	MI by 2007	MI	None	0.00365	0.72	0.25	3340	A	0.01897	FINEMAPPING-ICBP_GWAS-QT	OLFML2B	ATF6	-46478	NOS1AP	64251
chr1:160241953	rs2499832	1	161975329	WHI	mi_f2_age	F2 age at MI	MI	None	0.00654	2.19	0.73	27	A	0.01716	FINEMAPPING-ICBP_GWAS-QT	OLFML2B	ATF6	-46478	NOS1AP	64251
chr1:160350392	rs16856414	1	162083768	WHI	htntrt__1	Untreated hypertensive	Hypertension	None	0.0025	0.52	0.17	2186	G	0.07514	FINEMAPPING-ICBP_GWAS-QT	NOS1AP	OLFML2B	-90125	MIR4654	43128
chr1:160350392	rs16856414	1	162083768	MEC	HIBP	High blood pressure reported at baseline	Hypertension	None	0.00318	0.87	0.3	455	G	0.06647	FINEMAPPING-ICBP_GWAS-QT	NOS1AP	OLFML2B	-90125	MIR4654	43128
chr1:160350392	rs16856414	1	162083768	WHI	wbc	White blood count	WhiteBloodCount	Natural log	0.00627	-0.04	0.02	2087	G	0.07514	FINEMAPPING-ICBP_GWAS-QT	NOS1AP	OLFML2B	-90125	MIR4654	43128
chr1:160350392	rs16856414	1	162083768	ARIC	hmta03	WHITE BLOOD COUNT Q3	WhiteBloodCount	None	0.00752	-0.25	0.09	3213	G	0.07897	FINEMAPPING-ICBP_GWAS-QT	NOS1AP	OLFML2B	-90125	MIR4654	43128
chr1:160354165	rs80069991	1	162087541	WHI	htntrt__1	Untreated hypertensive	Hypertension	None	0.0025	0.52	0.17	2186	A	0.07514	FINEMAPPING-ICBP_GWAS-QT	NOS1AP	OLFML2B	-93898	MIR4654	39355
chr1:160354165	rs80069991	1	162087541	ARIC	hmta03	WHITE BLOOD COUNT Q3	WhiteBloodCount	None	0.00308	-0.28	0.09	3199	A	0.07841	FINEMAPPING-ICBP_GWAS-QT	NOS1AP	OLFML2B	-93898	MIR4654	39355
chr1:160354165	rs80069991	1	162087541	MEC	HIBP	High blood pressure reported at baseline	Hypertension	None	0.00318	0.87	0.3	455	A	0.06647	FINEMAPPING-ICBP_GWAS-QT	NOS1AP	OLFML2B	-93898	MIR4654	39355
chr1:160354165	rs80069991	1	162087541	ARIC	hmta03	WHITE BLOOD COUNT Q3	WhiteBloodCount	Natural log	0.00464	-0.04	0.01	3199	A	0.07841	FINEMAPPING-ICBP_GWAS-QT	NOS1AP	OLFML2B	-93898	MIR4654	39355
chr1:160354165	rs80069991	1	162087541	WHI	wbc	White blood count	WhiteBloodCount	Natural log	0.00627	-0.04	0.02	2087	A	0.07514	FINEMAPPING-ICBP_GWAS-QT	NOS1AP	OLFML2B	-93898	MIR4654	39355
chr1:160413455	rs7523798	1	162146831	WHI	wbc	White blood count	WhiteBloodCount	Natural log	2.25e-09	0.06	0.00958	2087	A	0.2704	FINEMAPPING-ICBP_GWAS-QT	NOS1AP	MIR4654	-19860	MIR556	165504
chr1:160413455	rs7523798	1	162146831	ARIC	hmta03	WHITE BLOOD COUNT Q3	WhiteBloodCount	Natural log	1.44e-07	0.04	0.00762	3212	A	0.2552	FINEMAPPING-ICBP_GWAS-QT	NOS1AP	MIR4654	-19860	MIR556	165504
chr1:160413455	rs7523798	1	162146831	ARIC	hmta03	WHITE BLOOD COUNT Q3	WhiteBloodCount	None	1.87e-06	0.27	0.06	3212	A	0.2552	FINEMAPPING-ICBP_GWAS-QT	NOS1AP	MIR4654	-19860	MIR556	165504
chr1:160413455	rs7523798	1	162146831	ARIC	log_crp	Log(CRP)	CRP	None	0.0023	-0.28	0.09	378	A	0.2552	FINEMAPPING-ICBP_GWAS-QT	NOS1AP	MIR4654	-19860	MIR556	165504
chr1:160413455	rs7523798	1	162146831	WHI	wbc	White blood count	WhiteBloodCount	None	0.00305	1.85	0.62	2087	A	0.2704	FINEMAPPING-ICBP_GWAS-QT	NOS1AP	MIR4654	-19860	MIR556	165504
chr1:160413455	rs7523798	1	162146831	MEC	X_crp	C-Reactive Protein (HI biomarker analyses)	CRP	None	0.00313	-0.88	0.3	380	A	0.2736	FINEMAPPING-ICBP_GWAS-QT	NOS1AP	MIR4654	-19860	MIR556	165504
chr1:160413455	rs7523798	1	162146831	ARIC	crp	C-reactive Protein	CRP	Natural log	0.00461	-0.34	0.12	151	A	0.2552	FINEMAPPING-ICBP_GWAS-QT	NOS1AP	MIR4654	-19860	MIR556	165504
chr1:160414430	rs6674995	1	162147806	WHI	wbc	White blood count	WhiteBloodCount	Natural log	1.66e-09	0.06	0.00958	2087	A	0.2706	FINEMAPPING-ICBP_GWAS-QT	NOS1AP	MIR4654	-20835	MIR556	164529
chr1:160414430	rs6674995	1	162147806	ARIC	hmta03	WHITE BLOOD COUNT Q3	WhiteBloodCount	Natural log	1.71e-07	0.04	0.00763	3211	A	0.2557	FINEMAPPING-ICBP_GWAS-QT	NOS1AP	MIR4654	-20835	MIR556	164529
chr1:160414430	rs6674995	1	162147806	ARIC	hmta03	WHITE BLOOD COUNT Q3	WhiteBloodCount	None	2.19e-06	0.27	0.06	3211	A	0.2557	FINEMAPPING-ICBP_GWAS-QT	NOS1AP	MIR4654	-20835	MIR556	164529
chr1:160414430	rs6674995	1	162147806	WHI	wbc	White blood count	WhiteBloodCount	None	0.003	1.85	0.62	2087	A	0.2706	FINEMAPPING-ICBP_GWAS-QT	NOS1AP	MIR4654	-20835	MIR556	164529
chr1:160414430	rs6674995	1	162147806	MEC	X_crp	C-Reactive Protein (HI biomarker analyses)	CRP	None	0.00313	-0.88	0.3	380	A	0.2736	FINEMAPPING-ICBP_GWAS-QT	NOS1AP	MIR4654	-20835	MIR556	164529
chr1:160414430	rs6674995	1	162147806	ARIC	log_crp	Log(CRP)	CRP	None	0.0043	-0.26	0.09	378	A	0.2557	FINEMAPPING-ICBP_GWAS-QT	NOS1AP	MIR4654	-20835	MIR556	164529
chr1:160414430	rs6674995	1	162147806	ARIC	crp	C-reactive Protein	CRP	Natural log	0.00461	-0.34	0.12	151	A	0.2557	FINEMAPPING-ICBP_GWAS-QT	NOS1AP	MIR4654	-20835	MIR556	164529
chr1:160415420	rs4445433	1	162148796	WHI	wbc	White blood count	WhiteBloodCount	Natural log	2.16e-10	0.06	0.00948	2087	G	0.2818	FINEMAPPING-ICBP_GWAS-QT	NOS1AP	MIR4654	-21825	MIR556	163539
chr1:160415420	rs4445433	1	162148796	ARIC	hmta03	WHITE BLOOD COUNT Q3	WhiteBloodCount	Natural log	5.05e-09	0.04	0.00752	3212	G	0.2663	FINEMAPPING-ICBP_GWAS-QT	NOS1AP	MIR4654	-21825	MIR556	163539
chr1:160415420	rs4445433	1	162148796	ARIC	hmta03	WHITE BLOOD COUNT Q3	WhiteBloodCount	None	8.66e-08	0.3	0.06	3212	G	0.2663	FINEMAPPING-ICBP_GWAS-QT	NOS1AP	MIR4654	-21825	MIR556	163539
chr1:160415420	rs4445433	1	162148796	MEC	X_crp	C-Reactive Protein (HI biomarker analyses)	CRP	None	0.00105	-0.93	0.28	380	G	0.2909	FINEMAPPING-ICBP_GWAS-QT	NOS1AP	MIR4654	-21825	MIR556	163539
chr1:160415420	rs4445433	1	162148796	ARIC	crp	C-reactive Protein	CRP	Natural log	0.00257	-0.36	0.12	151	G	0.2663	FINEMAPPING-ICBP_GWAS-QT	NOS1AP	MIR4654	-21825	MIR556	163539
chr1:160415420	rs4445433	1	162148796	ARIC	log_crp	Log(CRP)	CRP	None	0.00262	-0.27	0.09	378	G	0.2663	FINEMAPPING-ICBP_GWAS-QT	NOS1AP	MIR4654	-21825	MIR556	163539
chr1:160415420	rs4445433	1	162148796	WHI	wbc	White blood count	WhiteBloodCount	None	0.00319	1.82	0.62	2087	G	0.2818	FINEMAPPING-ICBP_GWAS-QT	NOS1AP	MIR4654	-21825	MIR556	163539
chr1:160415420	rs4445433	1	162148796	MEC	X_crp	C-Reactive Protein (HI biomarker analyses)	CRP	Natural log	0.00743	-0.16	0.06	380	G	0.2909	FINEMAPPING-ICBP_GWAS-QT	NOS1AP	MIR4654	-21825	MIR556	163539
chr1:160418773	rs6679592	1	162152149	ARIC	hmta03	WHITE BLOOD COUNT Q3	WhiteBloodCount	Natural log	3.29e-06	0.03	0.00697	3197	G	0.3465	FINEMAPPING-ICBP_GWAS-QT	NOS1AP	MIR4654	-25178	MIR556	160186
chr1:160418773	rs6679592	1	162152149	WHI	wbc	White blood count	WhiteBloodCount	Natural log	1.12e-05	0.04	0.0089	2086	G	0.3582	FINEMAPPING-ICBP_GWAS-QT	NOS1AP	MIR4654	-25178	MIR556	160186
chr1:160418773	rs6679592	1	162152149	ARIC	hmta03	WHITE BLOOD COUNT Q3	WhiteBloodCount	None	3.33e-05	0.22	0.05	3197	G	0.3465	FINEMAPPING-ICBP_GWAS-QT	NOS1AP	MIR4654	-25178	MIR556	160186
chr1:160418773	rs6679592	1	162152149	ARIC	log_crp	Log(CRP)	CRP	None	0.00221	-0.26	0.08	377	G	0.3465	FINEMAPPING-ICBP_GWAS-QT	NOS1AP	MIR4654	-25178	MIR556	160186
chr1:160418773	rs6679592	1	162152149	MEC	X_crp	C-Reactive Protein (HI biomarker analyses)	CRP	Natural log	0.00431	-0.16	0.06	380	G	0.3593	FINEMAPPING-ICBP_GWAS-QT	NOS1AP	MIR4654	-25178	MIR556	160186
chr1:160422016	rs3927642	1	162155392	WHI	wbc	White blood count	WhiteBloodCount	Natural log	4.62e-11	0.06	0.00958	2087	A	0.2628	FINEMAPPING-ICBP_GWAS-QT	NOS1AP	MIR4654	-28421	MIR556	156943
chr1:160422016	rs3927642	1	162155392	ARIC	hmta03	WHITE BLOOD COUNT Q3	WhiteBloodCount	Natural log	8.27e-07	0.04	0.00772	3213	A	0.2466	FINEMAPPING-ICBP_GWAS-QT	NOS1AP	MIR4654	-28421	MIR556	156943
chr1:160422016	rs3927642	1	162155392	ARIC	hmta03	WHITE BLOOD COUNT Q3	WhiteBloodCount	None	1.06e-05	0.26	0.06	3213	A	0.2466	FINEMAPPING-ICBP_GWAS-QT	NOS1AP	MIR4654	-28421	MIR556	156943
chr1:160422016	rs3927642	1	162155392	WHI	wbc	White blood count	WhiteBloodCount	None	0.0023	1.9	0.62	2087	A	0.2628	FINEMAPPING-ICBP_GWAS-QT	NOS1AP	MIR4654	-28421	MIR556	156943
chr1:160422016	rs3927642	1	162155392	ARIC	log_crp	Log(CRP)	CRP	None	0.00441	-0.26	0.09	378	A	0.2466	FINEMAPPING-ICBP_GWAS-QT	NOS1AP	MIR4654	-28421	MIR556	156943
chr1:160422016	rs3927642	1	162155392	ARIC	crp	C-reactive Protein	CRP	Natural log	0.00492	-0.33	0.12	151	A	0.2466	FINEMAPPING-ICBP_GWAS-QT	NOS1AP	MIR4654	-28421	MIR556	156943
chr1:160422016	rs3927642	1	162155392	MEC	X_crp	C-Reactive Protein (HI biomarker analyses)	CRP	None	0.0059	-0.82	0.3	380	A	0.2649	FINEMAPPING-ICBP_GWAS-QT	NOS1AP	MIR4654	-28421	MIR556	156943
chr1:160422610	rs3927639	1	162155986	WHI	wbc	White blood count	WhiteBloodCount	Natural log	3.14e-06	0.04	0.0089	2087	G	0.3509	FINEMAPPING-ICBP_GWAS-QT	NOS1AP	MIR4654	-29015	MIR556	156349
chr1:160422610	rs3927639	1	162155986	ARIC	hmta03	WHITE BLOOD COUNT Q3	WhiteBloodCount	Natural log	1.25e-05	0.03	0.00698	3213	G	0.3387	FINEMAPPING-ICBP_GWAS-QT	NOS1AP	MIR4654	-29015	MIR556	156349
chr1:160422610	rs3927639	1	162155986	ARIC	hmta03	WHITE BLOOD COUNT Q3	WhiteBloodCount	None	0.000124	0.2	0.05	3213	G	0.3387	FINEMAPPING-ICBP_GWAS-QT	NOS1AP	MIR4654	-29015	MIR556	156349
chr1:160422610	rs3927639	1	162155986	ARIC	log_crp	Log(CRP)	CRP	None	0.00159	-0.27	0.08	378	G	0.3387	FINEMAPPING-ICBP_GWAS-QT	NOS1AP	MIR4654	-29015	MIR556	156349
chr1:160422610	rs3927639	1	162155986	MEC	X_crp	C-Reactive Protein (HI biomarker analyses)	CRP	Natural log	0.0074	-0.15	0.06	380	G	0.3536	FINEMAPPING-ICBP_GWAS-QT	NOS1AP	MIR4654	-29015	MIR556	156349
chr1:160422618	rs3927638	1	162155994	WHI	wbc	White blood count	WhiteBloodCount	Natural log	3.14e-06	0.04	0.0089	2087	G	0.3509	FINEMAPPING-ICBP_GWAS-QT	NOS1AP	MIR4654	-29023	MIR556	156341
chr1:160422618	rs3927638	1	162155994	ARIC	hmta03	WHITE BLOOD COUNT Q3	WhiteBloodCount	Natural log	1.25e-05	0.03	0.00698	3213	G	0.3387	FINEMAPPING-ICBP_GWAS-QT	NOS1AP	MIR4654	-29023	MIR556	156341
chr1:160422618	rs3927638	1	162155994	ARIC	hmta03	WHITE BLOOD COUNT Q3	WhiteBloodCount	None	0.000124	0.2	0.05	3213	G	0.3387	FINEMAPPING-ICBP_GWAS-QT	NOS1AP	MIR4654	-29023	MIR556	156341
chr1:160422618	rs3927638	1	162155994	ARIC	log_crp	Log(CRP)	CRP	None	0.00159	-0.27	0.08	378	G	0.3387	FINEMAPPING-ICBP_GWAS-QT	NOS1AP	MIR4654	-29023	MIR556	156341
chr1:160422618	rs3927638	1	162155994	MEC	X_crp	C-Reactive Protein (HI biomarker analyses)	CRP	Natural log	0.0074	-0.15	0.06	380	G	0.3536	FINEMAPPING-ICBP_GWAS-QT	NOS1AP	MIR4654	-29023	MIR556	156341
chr1:160423309	rs1538019	1	162156685	WHI	wbc	White blood count	WhiteBloodCount	Natural log	3.14e-06	0.04	0.0089	2087	A	0.3509	FINEMAPPING-ICBP_GWAS-QT	NOS1AP	MIR4654	-29714	MIR556	155650
chr1:160423309	rs1538019	1	162156685	ARIC	hmta03	WHITE BLOOD COUNT Q3	WhiteBloodCount	Natural log	1.25e-05	0.03	0.00698	3213	A	0.3387	FINEMAPPING-ICBP_GWAS-QT	NOS1AP	MIR4654	-29714	MIR556	155650
chr1:160423309	rs1538019	1	162156685	ARIC	hmta03	WHITE BLOOD COUNT Q3	WhiteBloodCount	None	0.000124	0.2	0.05	3213	A	0.3387	FINEMAPPING-ICBP_GWAS-QT	NOS1AP	MIR4654	-29714	MIR556	155650
chr1:160423309	rs1538019	1	162156685	ARIC	log_crp	Log(CRP)	CRP	None	0.00159	-0.27	0.08	378	A	0.3387	FINEMAPPING-ICBP_GWAS-QT	NOS1AP	MIR4654	-29714	MIR556	155650
chr1:160423309	rs1538019	1	162156685	MEC	X_crp	C-Reactive Protein (HI biomarker analyses)	CRP	Natural log	0.0074	-0.15	0.06	380	A	0.3536	FINEMAPPING-ICBP_GWAS-QT	NOS1AP	MIR4654	-29714	MIR556	155650
chr1:160426106	rs12039600	1	162159482	WHI	crp	CRP	CRP	None	5.54e-05	9.02	2.23	1071	A	0.02505	FINEMAPPING-ICBP_GWAS-QT	NOS1AP	MIR4654	-32511	MIR556	152853
chr1:160426106	rs12039600	1	162159482	ARIC	hmta03	WHITE BLOOD COUNT Q3	WhiteBloodCount	Natural log	0.000115	0.09	0.02	3211	A	0.01928	FINEMAPPING-ICBP_GWAS-QT	NOS1AP	MIR4654	-32511	MIR556	152853
chr1:160426106	rs12039600	1	162159482	ARIC	hmta03	WHITE BLOOD COUNT Q3	WhiteBloodCount	None	0.000122	0.69	0.18	3211	A	0.01928	FINEMAPPING-ICBP_GWAS-QT	NOS1AP	MIR4654	-32511	MIR556	152853
chr1:160426106	rs12039600	1	162159482	ARIC	crp	C-reactive Protein	CRP	None	0.000712	21.73	6.28	151	A	0.01928	FINEMAPPING-ICBP_GWAS-QT	NOS1AP	MIR4654	-32511	MIR556	152853
chr1:160426106	rs12039600	1	162159482	WHI	wbc	White blood count	WhiteBloodCount	Natural log	0.000898	0.09	0.03	2087	A	0.02505	FINEMAPPING-ICBP_GWAS-QT	NOS1AP	MIR4654	-32511	MIR556	152853
chr1:160477095	rs4431825	1	162210471	ARIC	hmta03	WHITE BLOOD COUNT Q3	WhiteBloodCount	Natural log	3.15e-28	0.12	0.01	3212	G	0.1078	FINEMAPPING-ICBP_GWAS-QT	NOS1AP	MIR4654	-83500	MIR556	101864
chr1:160477095	rs4431825	1	162210471	ARIC	hmta03	WHITE BLOOD COUNT Q3	WhiteBloodCount	None	1.52e-23	0.83	0.08	3212	G	0.1078	FINEMAPPING-ICBP_GWAS-QT	NOS1AP	MIR4654	-83500	MIR556	101864
chr1:160477095	rs4431825	1	162210471	WHI	wbc	White blood count	WhiteBloodCount	Natural log	6.49e-23	0.12	0.01	2087	G	0.1336	FINEMAPPING-ICBP_GWAS-QT	NOS1AP	MIR4654	-83500	MIR556	101864
chr1:160477095	rs4431825	1	162210471	WHI	wbc	White blood count	WhiteBloodCount	None	2.13e-06	3.92	0.82	2087	G	0.1336	FINEMAPPING-ICBP_GWAS-QT	NOS1AP	MIR4654	-83500	MIR556	101864
chr1:160477095	rs4431825	1	162210471	ARIC	crp	C-reactive Protein	CRP	Natural log	0.000824	-0.53	0.16	151	G	0.1078	FINEMAPPING-ICBP_GWAS-QT	NOS1AP	MIR4654	-83500	MIR556	101864
chr1:160477095	rs4431825	1	162210471	WHI	crp	CRP	CRP	Natural log	0.00878	-0.15	0.06	1071	G	0.1336	FINEMAPPING-ICBP_GWAS-QT	NOS1AP	MIR4654	-83500	MIR556	101864
chr1:160477578	rs4557949	1	162210954	ARIC	hmta03	WHITE BLOOD COUNT Q3	WhiteBloodCount	Natural log	3.57e-11	0.06	0.00862	3212	A	0.1839	FINEMAPPING-ICBP_GWAS-QT	NOS1AP	MIR4654	-83983	MIR556	101381
chr1:160477578	rs4557949	1	162210954	WHI	wbc	White blood count	WhiteBloodCount	Natural log	4.45e-11	0.07	0.01	2087	A	0.208	FINEMAPPING-ICBP_GWAS-QT	NOS1AP	MIR4654	-83983	MIR556	101381
chr1:160477578	rs4557949	1	162210954	ARIC	hmta03	WHITE BLOOD COUNT Q3	WhiteBloodCount	None	3.66e-09	0.38	0.06	3212	A	0.1839	FINEMAPPING-ICBP_GWAS-QT	NOS1AP	MIR4654	-83983	MIR556	101381
chr1:160477578	rs4557949	1	162210954	WHI	wbc	White blood count	WhiteBloodCount	None	0.000516	2.37	0.68	2087	A	0.208	FINEMAPPING-ICBP_GWAS-QT	NOS1AP	MIR4654	-83983	MIR556	101381
chr1:160477578	rs4557949	1	162210954	WHI	crp	CRP	CRP	Natural log	0.00151	-0.15	0.05	1071	A	0.208	FINEMAPPING-ICBP_GWAS-QT	NOS1AP	MIR4654	-83983	MIR556	101381
chr1:160477578	rs4557949	1	162210954	ARIC	crp	C-reactive Protein	CRP	Natural log	0.00568	-0.36	0.13	151	A	0.1839	FINEMAPPING-ICBP_GWAS-QT	NOS1AP	MIR4654	-83983	MIR556	101381
chr1:160479615	rs11582778	1	162212991	ARIC	hmta03	WHITE BLOOD COUNT Q3	WhiteBloodCount	Natural log	2.88e-11	0.05	0.00824	3209	A	0.2057	FINEMAPPING-ICBP_GWAS-QT	NOS1AP	MIR4654	-86020	MIR556	99344
chr1:160479615	rs11582778	1	162212991	ARIC	hmta03	WHITE BLOOD COUNT Q3	WhiteBloodCount	None	2.47e-09	0.37	0.06	3209	A	0.2057	FINEMAPPING-ICBP_GWAS-QT	NOS1AP	MIR4654	-86020	MIR556	99344
chr1:160479615	rs11582778	1	162212991	WHI	wbc	White blood count	WhiteBloodCount	Natural log	3.41e-08	0.06	0.01	2087	A	0.2298	FINEMAPPING-ICBP_GWAS-QT	NOS1AP	MIR4654	-86020	MIR556	99344
chr1:160479615	rs11582778	1	162212991	WHI	wbc	White blood count	WhiteBloodCount	None	0.0014	2.11	0.66	2087	A	0.2298	FINEMAPPING-ICBP_GWAS-QT	NOS1AP	MIR4654	-86020	MIR556	99344
chr1:160479615	rs11582778	1	162212991	WHI	crp	CRP	CRP	Natural log	0.00169	-0.14	0.05	1071	A	0.2298	FINEMAPPING-ICBP_GWAS-QT	NOS1AP	MIR4654	-86020	MIR556	99344
chr1:160479615	rs11582778	1	162212991	ARIC	log_crp	Log(CRP)	CRP	None	0.00675	-0.26	0.1	378	A	0.2057	FINEMAPPING-ICBP_GWAS-QT	NOS1AP	MIR4654	-86020	MIR556	99344
chr1:160480393	rs11584803	1	162213769	ARIC	hmta03	WHITE BLOOD COUNT Q3	WhiteBloodCount	Natural log	3.26e-28	0.12	0.01	3213	A	0.1078	FINEMAPPING-ICBP_GWAS-QT	NOS1AP	MIR4654	-86798	MIR556	98566
chr1:160480393	rs11584803	1	162213769	ARIC	hmta03	WHITE BLOOD COUNT Q3	WhiteBloodCount	None	1.37e-23	0.83	0.08	3213	A	0.1078	FINEMAPPING-ICBP_GWAS-QT	NOS1AP	MIR4654	-86798	MIR556	98566
chr1:160480393	rs11584803	1	162213769	WHI	wbc	White blood count	WhiteBloodCount	Natural log	8.19e-23	0.12	0.01	2087	A	0.1333	FINEMAPPING-ICBP_GWAS-QT	NOS1AP	MIR4654	-86798	MIR556	98566
chr1:160480393	rs11584803	1	162213769	WHI	wbc	White blood count	WhiteBloodCount	None	2.17e-06	3.91	0.82	2087	A	0.1333	FINEMAPPING-ICBP_GWAS-QT	NOS1AP	MIR4654	-86798	MIR556	98566
chr1:160480393	rs11584803	1	162213769	ARIC	crp	C-reactive Protein	CRP	Natural log	0.000824	-0.53	0.16	151	A	0.1078	FINEMAPPING-ICBP_GWAS-QT	NOS1AP	MIR4654	-86798	MIR556	98566
chr1:160480393	rs11584803	1	162213769	WHI	crp	CRP	CRP	Natural log	0.00812	-0.15	0.06	1071	A	0.1333	FINEMAPPING-ICBP_GWAS-QT	NOS1AP	MIR4654	-86798	MIR556	98566
chr1:160485725	rs4656362	1	162219101	ARIC	hmta03	WHITE BLOOD COUNT Q3	WhiteBloodCount	Natural log	2.38e-05	0.08	0.02	3213	A	0.03221	FINEMAPPING-ICBP_GWAS-QT	NOS1AP	MIR4654	-92130	MIR556	93234
chr1:160485725	rs4656362	1	162219101	ARIC	hmta03	WHITE BLOOD COUNT Q3	WhiteBloodCount	None	5.49e-05	0.58	0.14	3213	A	0.03221	FINEMAPPING-ICBP_GWAS-QT	NOS1AP	MIR4654	-92130	MIR556	93234
chr1:160485725	rs4656362	1	162219101	WHI	wbc	White blood count	WhiteBloodCount	Natural log	0.00169	0.06	0.02	2087	A	0.04685	FINEMAPPING-ICBP_GWAS-QT	NOS1AP	MIR4654	-92130	MIR556	93234
chr1:160485725	rs4656362	1	162219101	WHI	crp	CRP	CRP	None	0.00463	4.57	1.61	1071	A	0.04685	FINEMAPPING-ICBP_GWAS-QT	NOS1AP	MIR4654	-92130	MIR556	93234
chr1:160485725	rs4656362	1	162219101	ARIC	crp	C-reactive Protein	CRP	None	0.00567	10.42	3.71	151	A	0.03221	FINEMAPPING-ICBP_GWAS-QT	NOS1AP	MIR4654	-92130	MIR556	93234
chr1:160485725	rs4656362	1	162219101	ARIC	crp	C-reactive Protein	CRP	Natural log	0.00827	0.99	0.37	151	A	0.03221	FINEMAPPING-ICBP_GWAS-QT	NOS1AP	MIR4654	-92130	MIR556	93234
chr1:160491210	rs12742393	1	162224586	ARIC	hmta03	WHITE BLOOD COUNT Q3	WhiteBloodCount	Natural log	2.32e-11	0.06	0.00821	3194	C	0.2104	FINEMAPPING-ICBP_GWAS-QT	NOS1AP	MIR4654	-97615	MIR556	87749
chr1:160491210	rs12742393	1	162224586	ARIC	hmta03	WHITE BLOOD COUNT Q3	WhiteBloodCount	None	1.46e-09	0.37	0.06	3194	C	0.2104	FINEMAPPING-ICBP_GWAS-QT	NOS1AP	MIR4654	-97615	MIR556	87749
chr1:160491210	rs12742393	1	162224586	WHI	wbc	White blood count	WhiteBloodCount	Natural log	1.66e-09	0.06	0.01	2087	C	0.2347	FINEMAPPING-ICBP_GWAS-QT	NOS1AP	MIR4654	-97615	MIR556	87749
chr1:160491210	rs12742393	1	162224586	WHI	wbc	White blood count	WhiteBloodCount	None	0.00124	2.12	0.66	2087	C	0.2347	FINEMAPPING-ICBP_GWAS-QT	NOS1AP	MIR4654	-97615	MIR556	87749
chr1:160491210	rs12742393	1	162224586	WHI	crp	CRP	CRP	Natural log	0.00231	-0.14	0.05	1071	C	0.2347	FINEMAPPING-ICBP_GWAS-QT	NOS1AP	MIR4654	-97615	MIR556	87749
chr1:160491210	rs12742393	1	162224586	ARIC	log_crp	Log(CRP)	CRP	None	0.0074	-0.26	0.1	374	C	0.2104	FINEMAPPING-ICBP_GWAS-QT	NOS1AP	MIR4654	-97615	MIR556	87749
chr1:160570229	rs74125852	1	162303605	WHI	wbc	White blood count	WhiteBloodCount	Natural log	0.000319	-0.07	0.02	2067	G	0.04569	FINEMAPPING-ICBP_GWAS-QT	NOS1AP	MIR4654	-176634	MIR556	8730
chr1:160570229	rs74125852	1	162303605	MEC	EVERSMOKE	Ever smoke? (reported at baseline)	Smoking	None	0.00457	-1.06	0.37	446	G	0.04094	FINEMAPPING-ICBP_GWAS-QT	NOS1AP	MIR4654	-176634	MIR556	8730
chr1:160570229	rs74125852	1	162303605	ARIC	cigtyr01	CIGARETTE YEARS OF SMOKING	Smoking	None	0.00673	71.58	26.39	3205	G	0.03886	FINEMAPPING-ICBP_GWAS-QT	NOS1AP	MIR4654	-176634	MIR556	8730
chr1:160570229	rs74125852	1	162303605	ARIC	hmta03	WHITE BLOOD COUNT Q3	WhiteBloodCount	Natural log	0.00696	-0.05	0.02	3184	G	0.03886	FINEMAPPING-ICBP_GWAS-QT	NOS1AP	MIR4654	-176634	MIR556	8730
chr1:160580221	rs347278	1	162313597	ARIC	hmta03	WHITE BLOOD COUNT Q3	WhiteBloodCount	Natural log	0.000343	-0.03	0.00818	3213	A	0.2028	FINEMAPPING-ICBP_GWAS-QT	NOS1AP	MIR556	-1168	C1orf111	29917
chr1:160580221	rs347278	1	162313597	ARIC	hmta03	WHITE BLOOD COUNT Q3	WhiteBloodCount	None	0.000538	-0.21	0.06	3213	A	0.2028	FINEMAPPING-ICBP_GWAS-QT	NOS1AP	MIR556	-1168	C1orf111	29917
chr1:160580221	rs347278	1	162313597	ARIC	crp	C-reactive Protein	CRP	None	0.000918	4.33	1.28	151	A	0.2028	FINEMAPPING-ICBP_GWAS-QT	NOS1AP	MIR556	-1168	C1orf111	29917
chr1:160580221	rs347278	1	162313597	WHI	wbc	White blood count	WhiteBloodCount	Natural log	0.00526	-0.03	0.01	2086	A	0.2044	FINEMAPPING-ICBP_GWAS-QT	NOS1AP	MIR556	-1168	C1orf111	29917
chr1:160580221	rs347278	1	162313597	MEC	X_crp	C-Reactive Protein (HI biomarker analyses)	CRP	None	0.00671	0.85	0.31	380	A	0.2013	FINEMAPPING-ICBP_GWAS-QT	NOS1AP	MIR556	-1168	C1orf111	29917
rs10800086	rs10800086	1	165291605	WHI	wbc	White blood count	WhiteBloodCount	Natural log	0.00108	0.08	0.02	2087	A	0.03061	REPL_TIER2_TG	LMX1A	RPL35AP7	-400677	RXRG	78553
rs10800086	rs10800086	1	165291605	ARIC	cigtyr01	CIGARETTE YEARS OF SMOKING	Smoking	None	0.00453	-92.66	32.63	3234	A	0.02353	REPL_TIER2_TG	LMX1A	RPL35AP7	-400677	RXRG	78553
rs10800086	rs10800086	1	165291605	ARIC	hmta03	WHITE BLOOD COUNT Q3	WhiteBloodCount	Natural log	0.00604	0.06	0.02	3213	A	0.02353	REPL_TIER2_TG	LMX1A	RPL35AP7	-400677	RXRG	78553
rs10800086	rs10800086	1	165291605	MEC	CURRSMOKE	Currently smoke? (reported at baseline)	Smoking	None	0.00905	0.97	0.37	451	A	0.03854	REPL_TIER2_TG	LMX1A	RPL35AP7	-400677	RXRG	78553
chr1:170607540	rs991790	1	172340917	WHI	wbc	White blood count	WhiteBloodCount	Natural log	0.000362	0.04	0.01	2087	C	0.1769	FINEMAPPING-GIANT-WHR	DNM3,LOC100505991	DNM3OS	-226943	C1orf105	48910
chr1:170607540	rs991790	1	172340917	MEC	HIBP	High blood pressure reported at baseline	Hypertension	None	0.00192	-0.59	0.19	455	C	0.1667	FINEMAPPING-GIANT-WHR	DNM3,LOC100505991	DNM3OS	-226943	C1orf105	48910
chr1:170607540	rs991790	1	172340917	ARIC	hyptmd01__1	Blood Pressure Lowering Medications in the past 2 weeks - Took hypertension lowering medication	Hypertension	None	0.00303	-0.21	0.07	3424	C	0.1506	FINEMAPPING-GIANT-WHR	DNM3,LOC100505991	DNM3OS	-226943	C1orf105	48910
chr1:170607540	rs991790	1	172340917	ARIC	hmta03	WHITE BLOOD COUNT Q3	WhiteBloodCount	Natural log	0.00924	0.02	0.00957	3207	C	0.1506	FINEMAPPING-GIANT-WHR	DNM3,LOC100505991	DNM3OS	-226943	C1orf105	48910
chr1:170720463	rs10798026	1	172453840	ARIC	hmta03	WHITE BLOOD COUNT Q3	WhiteBloodCount	Natural log	7.26e-06	0.06	0.01	3213	G	0.07265	FINEMAPPING-GIANT-WHR	NULL	C1orf105	-15872	C1orf9	48419
chr1:170720463	rs10798026	1	172453840	ARIC	hmta03	WHITE BLOOD COUNT Q3	WhiteBloodCount	None	5.07e-05	0.4	0.1	3213	G	0.07265	FINEMAPPING-GIANT-WHR	NULL	C1orf105	-15872	C1orf9	48419
chr1:170720463	rs10798026	1	172453840	ARIC	hyptmd01__1	Blood Pressure Lowering Medications in the past 2 weeks - Took hypertension lowering medication	Hypertension	None	0.00211	-0.3	0.1	3430	G	0.07265	FINEMAPPING-GIANT-WHR	NULL	C1orf105	-15872	C1orf9	48419
chr1:170720463	rs10798026	1	172453840	WHI	wbc	White blood count	WhiteBloodCount	Natural log	0.00407	0.04	0.02	2087	G	0.08998	FINEMAPPING-GIANT-WHR	NULL	C1orf105	-15872	C1orf9	48419
chr1:170720463	rs10798026	1	172453840	WHI	F33PILLSHYPAGE	F33 Age started taking pills for hypertension	Hypertension	None	0.00578	1.26	0.46	1598	G	0.08998	FINEMAPPING-GIANT-WHR	NULL	C1orf105	-15872	C1orf9	48419
chr1:170720463	rs10798026	1	172453840	MEC	HIBP	High blood pressure reported at baseline	Hypertension	None	0.00644	-0.62	0.23	455	G	0.09923	FINEMAPPING-GIANT-WHR	NULL	C1orf105	-15872	C1orf9	48419
chr1:170720463	rs10798026	1	172453840	WHI	F33PILLSHYPAGE	F33 Age started taking pills for hypertension	Hypertension	Natural log	0.00694	0.02	0.00697	1598	G	0.08998	FINEMAPPING-GIANT-WHR	NULL	C1orf105	-15872	C1orf9	48419
chr1:176057733	rs10798572	1	177791110	MEC	HIBP	High blood pressure reported at baseline	Hypertension	None	0.00162	-0.47	0.15	455	G	0.2842	FINEMAPPING-GIANT-BMI	NULL	LOC100506128	-245027	SEC16B	107131
chr1:176057733	rs10798572	1	177791110	ARIC	cigtyr01	CIGARETTE YEARS OF SMOKING	Smoking	None	0.0069	-30.84	11.41	3234	G	0.2496	FINEMAPPING-GIANT-BMI	NULL	LOC100506128	-245027	SEC16B	107131
chr1:176057733	rs10798572	1	177791110	WHI	smoking__2	Smoking - current	Smoking	None	0.00874	-0.32	0.12	2186	G	0.2827	FINEMAPPING-GIANT-BMI	NULL	LOC100506128	-245027	SEC16B	107131
chr1:176057733	rs10798572	1	177791110	ARIC	hyptmd01__1	Blood Pressure Lowering Medications in the past 2 weeks - Took hypertension lowering medication	Hypertension	None	0.00927	-0.15	0.06	3430	G	0.2496	FINEMAPPING-GIANT-BMI	NULL	LOC100506128	-245027	SEC16B	107131
chr1:176102887	rs943763	1	177836264	WHI	norm_ldl	normalized LDL	LDL	Natural log	0.000659	0.05	0.01	1120	C	0.4768	FINEMAPPING-GIANT-BMI	NULL	LOC100506128	-290181	SEC16B	61977
chr1:176102887	rs943763	1	177836264	WHI	norm_ldl	normalized LDL	LDL	None	0.000964	5.5	1.66	1120	C	0.4768	FINEMAPPING-GIANT-BMI	NULL	LOC100506128	-290181	SEC16B	61977
chr1:176102887	rs943763	1	177836264	WHI	smoking__1	Smoking - Former	Smoking	None	0.00212	0.2	0.06	2186	C	0.4768	FINEMAPPING-GIANT-BMI	NULL	LOC100506128	-290181	SEC16B	61977
chr1:176102887	rs943763	1	177836264	MEC	PACKYRS_CAT	Pack-years of smoking (cigarettes) reported at baseline	Smoking	None	0.00346	0.35	0.12	435	C	0.4778	FINEMAPPING-GIANT-BMI	NULL	LOC100506128	-290181	SEC16B	61977
chr1:176102887	rs943763	1	177836264	MEC	PACKYRS_CAT	Pack-years of smoking (cigarettes) reported at baseline	Smoking	Natural log	0.00513	0.09	0.03	435	C	0.4778	FINEMAPPING-GIANT-BMI	NULL	LOC100506128	-290181	SEC16B	61977
chr1:176102887	rs943763	1	177836264	ARIC	cigt01__2	Cigarette smoking status - Former smoker	Smoking	None	0.00629	-0.16	0.06	3426	C	0.4317	FINEMAPPING-GIANT-BMI	NULL	LOC100506128	-290181	SEC16B	61977
chr1:176102887	rs943763	1	177836264	ARIC	ldl02	RE-CALIBRATED LDL CHOL. in mg/dl	LDL	Natural log	0.00799	0.02	0.00871	3159	C	0.4317	FINEMAPPING-GIANT-BMI	NULL	LOC100506128	-290181	SEC16B	61977
chr1:176102887	rs943763	1	177836264	ARIC	hom28	HAVE YOU EVER SMOKED CIGARETTES? Q28	Smoking	None	0.00813	-0.14	0.05	3333	C	0.4317	FINEMAPPING-GIANT-BMI	NULL	LOC100506128	-290181	SEC16B	61977
rs1052238	rs1052238	1	198634625	WHI	crp	CRP	CRP	Natural log	0.000325	-0.13	0.04	1071	G	0.449	REPL_TIER1_BMI	PTPRC	ATP6V1G3	-124551	LOC100129570	12841
rs1052238	rs1052238	1	198634625	ARIC	crp	C-reactive Protein	CRP	None	0.00263	3.12	1.02	150	G	0.4432	REPL_TIER1_BMI	PTPRC	ATP6V1G3	-124551	LOC100129570	12841
rs1052238	rs1052238	1	198634625	ARIC	crp	C-reactive Protein	CRP	Natural log	0.00785	0.27	0.1	150	G	0.4432	REPL_TIER1_BMI	PTPRC	ATP6V1G3	-124551	LOC100129570	12841
rs1052238	rs1052238	1	198634625	ARIC	diabts03__1	Diabetes - lower cutpoint 126 mg/dL - YES	Diabetes	None	0.0087	0.17	0.06	3429	G	0.4432	REPL_TIER1_BMI	PTPRC	ATP6V1G3	-124551	LOC100129570	12841
rs1052238	rs1052238	1	198634625	WHI	diabage	Age first told had diabetes	Diabetes	None	0.0097	-0.25	0.1	207	G	0.449	REPL_TIER1_BMI	PTPRC	ATP6V1G3	-124551	LOC100129570	12841
rs11687069	rs11687069	2	7118313	WHI	tcho	total cholesterol	TotalCholesterol	Natural log	0.00265	-0.07	0.02	1417	A	0.01925	REPL_TIER2_FATPCT	RNF144A	LOC386597	-59501	LOC100506274	443078
rs11687069	rs11687069	2	7118313	WHI	norm_ldl	normalized LDL	LDL	Natural log	0.00344	-0.12	0.04	1120	A	0.01925	REPL_TIER2_FATPCT	RNF144A	LOC386597	-59501	LOC100506274	443078
rs11687069	rs11687069	2	7118313	WHI	tcho	total cholesterol	TotalCholesterol	None	0.00406	-14.57	5.06	1417	A	0.01925	REPL_TIER2_FATPCT	RNF144A	LOC386597	-59501	LOC100506274	443078
rs11687069	rs11687069	2	7118313	ARIC	ldl02	RE-CALIBRATED LDL CHOL. in mg/dl	LDL	None	0.00484	-11.83	4.2	3163	A	0.01706	REPL_TIER2_FATPCT	RNF144A	LOC386597	-59501	LOC100506274	443078
rs11687069	rs11687069	2	7118313	ARIC	tchsiu01	TOTAL CHOLESTEROL in mmol/L	TotalCholesterol	None	0.0062	-0.31	0.11	3188	A	0.01706	REPL_TIER2_FATPCT	RNF144A	LOC386597	-59501	LOC100506274	443078
rs11687069	rs11687069	2	7118313	ARIC	totchol	total cholesterol mg/dL	TotalCholesterol	None	0.0062	-11.92	4.35	3188	A	0.01706	REPL_TIER2_FATPCT	RNF144A	LOC386597	-59501	LOC100506274	443078
rs11687069	rs11687069	2	7118313	WHI	norm_ldl	normalized LDL	LDL	None	0.00706	-14.18	5.25	1120	A	0.01925	REPL_TIER2_FATPCT	RNF144A	LOC386597	-59501	LOC100506274	443078
chr2:20976067	rs73921321	2	21112586	ARIC	ldl02	RE-CALIBRATED LDL CHOL. in mg/dl	LDL	Natural log	0.0003	-0.07	0.02	3163	G	0.05147	FINEMAPPING-Lipids-HDL;FINEMAPPING-Lipids-TG	NULL	C2orf43	-89760	APOB	111714
chr2:20976067	rs73921321	2	21112586	ARIC	tchsiu01	TOTAL CHOLESTEROL in mmol/L	TotalCholesterol	None	0.000306	-0.24	0.07	3188	G	0.05147	FINEMAPPING-Lipids-HDL;FINEMAPPING-Lipids-TG	NULL	C2orf43	-89760	APOB	111714
chr2:20976067	rs73921321	2	21112586	ARIC	totchol	total cholesterol mg/dL	TotalCholesterol	None	0.000306	-9.3	2.57	3188	G	0.05147	FINEMAPPING-Lipids-HDL;FINEMAPPING-Lipids-TG	NULL	C2orf43	-89760	APOB	111714
chr2:20976067	rs73921321	2	21112586	ARIC	totchol	total cholesterol mg/dL	TotalCholesterol	Natural log	0.000502	-0.04	0.01	3188	G	0.05147	FINEMAPPING-Lipids-HDL;FINEMAPPING-Lipids-TG	NULL	C2orf43	-89760	APOB	111714
chr2:20976067	rs73921321	2	21112586	ARIC	tchsiu01	TOTAL CHOLESTEROL in mmol/L	TotalCholesterol	Natural log	0.000503	-0.04	0.01	3188	G	0.05147	FINEMAPPING-Lipids-HDL;FINEMAPPING-Lipids-TG	NULL	C2orf43	-89760	APOB	111714
chr2:20976067	rs73921321	2	21112586	ARIC	ldl02	RE-CALIBRATED LDL CHOL. in mg/dl	LDL	None	0.0012	-8	2.47	3163	G	0.05147	FINEMAPPING-Lipids-HDL;FINEMAPPING-Lipids-TG	NULL	C2orf43	-89760	APOB	111714
chr2:20976067	rs73921321	2	21112586	WHI	norm_ldl	normalized LDL	LDL	Natural log	0.00129	-0.1	0.03	1120	G	0.04777	FINEMAPPING-Lipids-HDL;FINEMAPPING-Lipids-TG	NULL	C2orf43	-89760	APOB	111714
chr2:20976067	rs73921321	2	21112586	WHI	tcho	total cholesterol	TotalCholesterol	Natural log	0.00207	-0.05	0.02	1417	G	0.04777	FINEMAPPING-Lipids-HDL;FINEMAPPING-Lipids-TG	NULL	C2orf43	-89760	APOB	111714
chr2:20976067	rs73921321	2	21112586	WHI	tcho	total cholesterol	TotalCholesterol	None	0.00567	-10.31	3.72	1417	G	0.04777	FINEMAPPING-Lipids-HDL;FINEMAPPING-Lipids-TG	NULL	C2orf43	-89760	APOB	111714
chr2:20976067	rs73921321	2	21112586	WHI	norm_ldl	normalized LDL	LDL	None	0.00809	-10.33	3.89	1120	G	0.04777	FINEMAPPING-Lipids-HDL;FINEMAPPING-Lipids-TG	NULL	C2orf43	-89760	APOB	111714
chr2:20977299	rs59362958	2	21113818	ARIC	ldl02	RE-CALIBRATED LDL CHOL. in mg/dl	LDL	Natural log	0.0003	-0.07	0.02	3163	A	0.05147	FINEMAPPING-Lipids-HDL;FINEMAPPING-Lipids-TG	NULL	C2orf43	-90992	APOB	110482
chr2:20977299	rs59362958	2	21113818	ARIC	tchsiu01	TOTAL CHOLESTEROL in mmol/L	TotalCholesterol	None	0.000306	-0.24	0.07	3188	A	0.05147	FINEMAPPING-Lipids-HDL;FINEMAPPING-Lipids-TG	NULL	C2orf43	-90992	APOB	110482
chr2:20977299	rs59362958	2	21113818	ARIC	totchol	total cholesterol mg/dL	TotalCholesterol	None	0.000306	-9.3	2.57	3188	A	0.05147	FINEMAPPING-Lipids-HDL;FINEMAPPING-Lipids-TG	NULL	C2orf43	-90992	APOB	110482
chr2:20977299	rs59362958	2	21113818	ARIC	totchol	total cholesterol mg/dL	TotalCholesterol	Natural log	0.000502	-0.04	0.01	3188	A	0.05147	FINEMAPPING-Lipids-HDL;FINEMAPPING-Lipids-TG	NULL	C2orf43	-90992	APOB	110482
chr2:20977299	rs59362958	2	21113818	ARIC	tchsiu01	TOTAL CHOLESTEROL in mmol/L	TotalCholesterol	Natural log	0.000503	-0.04	0.01	3188	A	0.05147	FINEMAPPING-Lipids-HDL;FINEMAPPING-Lipids-TG	NULL	C2orf43	-90992	APOB	110482
chr2:20977299	rs59362958	2	21113818	ARIC	ldl02	RE-CALIBRATED LDL CHOL. in mg/dl	LDL	None	0.0012	-8	2.47	3163	A	0.05147	FINEMAPPING-Lipids-HDL;FINEMAPPING-Lipids-TG	NULL	C2orf43	-90992	APOB	110482
chr2:20977299	rs59362958	2	21113818	WHI	norm_ldl	normalized LDL	LDL	Natural log	0.00129	-0.1	0.03	1120	A	0.04777	FINEMAPPING-Lipids-HDL;FINEMAPPING-Lipids-TG	NULL	C2orf43	-90992	APOB	110482
chr2:20977299	rs59362958	2	21113818	WHI	tcho	total cholesterol	TotalCholesterol	Natural log	0.00207	-0.05	0.02	1417	A	0.04777	FINEMAPPING-Lipids-HDL;FINEMAPPING-Lipids-TG	NULL	C2orf43	-90992	APOB	110482
chr2:20977299	rs59362958	2	21113818	WHI	tcho	total cholesterol	TotalCholesterol	None	0.00567	-10.31	3.72	1417	A	0.04777	FINEMAPPING-Lipids-HDL;FINEMAPPING-Lipids-TG	NULL	C2orf43	-90992	APOB	110482
chr2:20977299	rs59362958	2	21113818	WHI	norm_ldl	normalized LDL	LDL	None	0.00809	-10.33	3.89	1120	A	0.04777	FINEMAPPING-Lipids-HDL;FINEMAPPING-Lipids-TG	NULL	C2orf43	-90992	APOB	110482
chr2:20977619	rs56687737	2	21114138	ARIC	tchsiu01	TOTAL CHOLESTEROL in mmol/L	TotalCholesterol	None	0.000225	-0.24	0.06	3188	A	0.05471	FINEMAPPING-Lipids-HDL;FINEMAPPING-Lipids-TG	NULL	C2orf43	-91312	APOB	110162
chr2:20977619	rs56687737	2	21114138	ARIC	totchol	total cholesterol mg/dL	TotalCholesterol	None	0.000225	-9.22	2.5	3188	A	0.05471	FINEMAPPING-Lipids-HDL;FINEMAPPING-Lipids-TG	NULL	C2orf43	-91312	APOB	110162
chr2:20977619	rs56687737	2	21114138	ARIC	ldl02	RE-CALIBRATED LDL CHOL. in mg/dl	LDL	Natural log	0.000246	-0.07	0.02	3163	A	0.05471	FINEMAPPING-Lipids-HDL;FINEMAPPING-Lipids-TG	NULL	C2orf43	-91312	APOB	110162
chr2:20977619	rs56687737	2	21114138	ARIC	totchol	total cholesterol mg/dL	TotalCholesterol	Natural log	0.000396	-0.04	0.01	3188	A	0.05471	FINEMAPPING-Lipids-HDL;FINEMAPPING-Lipids-TG	NULL	C2orf43	-91312	APOB	110162
chr2:20977619	rs56687737	2	21114138	ARIC	tchsiu01	TOTAL CHOLESTEROL in mmol/L	TotalCholesterol	Natural log	0.000399	-0.03	0.00981	3188	A	0.05471	FINEMAPPING-Lipids-HDL;FINEMAPPING-Lipids-TG	NULL	C2orf43	-91312	APOB	110162
chr2:20977619	rs56687737	2	21114138	WHI	norm_ldl	normalized LDL	LDL	Natural log	0.000767	-0.1	0.03	1120	A	0.04986	FINEMAPPING-Lipids-HDL;FINEMAPPING-Lipids-TG	NULL	C2orf43	-91312	APOB	110162
chr2:20977619	rs56687737	2	21114138	ARIC	ldl02	RE-CALIBRATED LDL CHOL. in mg/dl	LDL	None	0.000807	-8.03	2.39	3163	A	0.05471	FINEMAPPING-Lipids-HDL;FINEMAPPING-Lipids-TG	NULL	C2orf43	-91312	APOB	110162
chr2:20977619	rs56687737	2	21114138	WHI	tcho	total cholesterol	TotalCholesterol	Natural log	0.00093	-0.06	0.02	1417	A	0.04986	FINEMAPPING-Lipids-HDL;FINEMAPPING-Lipids-TG	NULL	C2orf43	-91312	APOB	110162
chr2:20977619	rs56687737	2	21114138	WHI	tcho	total cholesterol	TotalCholesterol	None	0.00282	-10.84	3.62	1417	A	0.04986	FINEMAPPING-Lipids-HDL;FINEMAPPING-Lipids-TG	NULL	C2orf43	-91312	APOB	110162
chr2:20977619	rs56687737	2	21114138	WHI	norm_ldl	normalized LDL	LDL	None	0.00398	-10.97	3.8	1120	A	0.04986	FINEMAPPING-Lipids-HDL;FINEMAPPING-Lipids-TG	NULL	C2orf43	-91312	APOB	110162
chr2:20977819	rs57732174	2	21114338	ARIC	ldl02	RE-CALIBRATED LDL CHOL. in mg/dl	LDL	Natural log	0.000326	-0.07	0.02	3162	A	0.05134	FINEMAPPING-Lipids-HDL;FINEMAPPING-Lipids-TG	NULL	C2orf43	-91512	APOB	109962
chr2:20977819	rs57732174	2	21114338	ARIC	tchsiu01	TOTAL CHOLESTEROL in mmol/L	TotalCholesterol	None	0.000351	-0.24	0.07	3187	A	0.05134	FINEMAPPING-Lipids-HDL;FINEMAPPING-Lipids-TG	NULL	C2orf43	-91512	APOB	109962
chr2:20977819	rs57732174	2	21114338	ARIC	totchol	total cholesterol mg/dL	TotalCholesterol	None	0.000351	-9.22	2.58	3187	A	0.05134	FINEMAPPING-Lipids-HDL;FINEMAPPING-Lipids-TG	NULL	C2orf43	-91512	APOB	109962
chr2:20977819	rs57732174	2	21114338	ARIC	totchol	total cholesterol mg/dL	TotalCholesterol	Natural log	0.00056	-0.04	0.01	3187	A	0.05134	FINEMAPPING-Lipids-HDL;FINEMAPPING-Lipids-TG	NULL	C2orf43	-91512	APOB	109962
chr2:20977819	rs57732174	2	21114338	ARIC	tchsiu01	TOTAL CHOLESTEROL in mmol/L	TotalCholesterol	Natural log	0.000562	-0.03	0.01	3187	A	0.05134	FINEMAPPING-Lipids-HDL;FINEMAPPING-Lipids-TG	NULL	C2orf43	-91512	APOB	109962
chr2:20977819	rs57732174	2	21114338	WHI	norm_ldl	normalized LDL	LDL	Natural log	0.00129	-0.1	0.03	1120	A	0.04777	FINEMAPPING-Lipids-HDL;FINEMAPPING-Lipids-TG	NULL	C2orf43	-91512	APOB	109962
chr2:20977819	rs57732174	2	21114338	ARIC	ldl02	RE-CALIBRATED LDL CHOL. in mg/dl	LDL	None	0.00133	-7.94	2.47	3162	A	0.05134	FINEMAPPING-Lipids-HDL;FINEMAPPING-Lipids-TG	NULL	C2orf43	-91512	APOB	109962
chr2:20977819	rs57732174	2	21114338	WHI	tcho	total cholesterol	TotalCholesterol	Natural log	0.00207	-0.05	0.02	1417	A	0.04777	FINEMAPPING-Lipids-HDL;FINEMAPPING-Lipids-TG	NULL	C2orf43	-91512	APOB	109962
chr2:20977819	rs57732174	2	21114338	WHI	tcho	total cholesterol	TotalCholesterol	None	0.00567	-10.31	3.72	1417	A	0.04777	FINEMAPPING-Lipids-HDL;FINEMAPPING-Lipids-TG	NULL	C2orf43	-91512	APOB	109962
chr2:20977819	rs57732174	2	21114338	WHI	norm_ldl	normalized LDL	LDL	None	0.00809	-10.33	3.89	1120	A	0.04777	FINEMAPPING-Lipids-HDL;FINEMAPPING-Lipids-TG	NULL	C2orf43	-91512	APOB	109962
chr2:20985336	rs73921324	2	21121855	WHI	tcho	total cholesterol	TotalCholesterol	Natural log	0.000776	-0.06	0.02	1417	C	0.04801	FINEMAPPING-Lipids-HDL;FINEMAPPING-Lipids-TG	NULL	C2orf43	-99029	APOB	102445
chr2:20985336	rs73921324	2	21121855	WHI	norm_ldl	normalized LDL	LDL	Natural log	0.00141	-0.1	0.03	1120	C	0.04801	FINEMAPPING-Lipids-HDL;FINEMAPPING-Lipids-TG	NULL	C2orf43	-99029	APOB	102445
chr2:20985336	rs73921324	2	21121855	WHI	tcho	total cholesterol	TotalCholesterol	None	0.00212	-11.41	3.71	1417	C	0.04801	FINEMAPPING-Lipids-HDL;FINEMAPPING-Lipids-TG	NULL	C2orf43	-99029	APOB	102445
chr2:20985336	rs73921324	2	21121855	ARIC	tchsiu01	TOTAL CHOLESTEROL in mmol/L	TotalCholesterol	None	0.00271	-0.21	0.07	3178	C	0.04913	FINEMAPPING-Lipids-HDL;FINEMAPPING-Lipids-TG	NULL	C2orf43	-99029	APOB	102445
chr2:20985336	rs73921324	2	21121855	ARIC	totchol	total cholesterol mg/dL	TotalCholesterol	None	0.00271	-7.92	2.64	3178	C	0.04913	FINEMAPPING-Lipids-HDL;FINEMAPPING-Lipids-TG	NULL	C2orf43	-99029	APOB	102445
chr2:20985336	rs73921324	2	21121855	ARIC	tchsiu01	TOTAL CHOLESTEROL in mmol/L	TotalCholesterol	Natural log	0.00579	-0.03	0.01	3178	C	0.04913	FINEMAPPING-Lipids-HDL;FINEMAPPING-Lipids-TG	NULL	C2orf43	-99029	APOB	102445
chr2:20985336	rs73921324	2	21121855	ARIC	ldl02	RE-CALIBRATED LDL CHOL. in mg/dl	LDL	None	0.00643	-6.9	2.53	3153	C	0.04913	FINEMAPPING-Lipids-HDL;FINEMAPPING-Lipids-TG	NULL	C2orf43	-99029	APOB	102445
chr2:20985336	rs73921324	2	21121855	ARIC	totchol	total cholesterol mg/dL	TotalCholesterol	Natural log	0.00675	-0.03	0.01	3178	C	0.04913	FINEMAPPING-Lipids-HDL;FINEMAPPING-Lipids-TG	NULL	C2orf43	-99029	APOB	102445
chr2:20985336	rs73921324	2	21121855	WHI	norm_ldl	normalized LDL	LDL	None	0.00841	-10.28	3.89	1120	C	0.04801	FINEMAPPING-Lipids-HDL;FINEMAPPING-Lipids-TG	NULL	C2orf43	-99029	APOB	102445
chr2:20987436	rs73921325	2	21123955	WHI	tcho	total cholesterol	TotalCholesterol	Natural log	0.000776	-0.06	0.02	1417	G	0.04824	FINEMAPPING-Lipids-HDL;FINEMAPPING-Lipids-TG	NULL	C2orf43	-101129	APOB	100345
chr2:20987436	rs73921325	2	21123955	WHI	norm_ldl	normalized LDL	LDL	Natural log	0.00141	-0.1	0.03	1120	G	0.04824	FINEMAPPING-Lipids-HDL;FINEMAPPING-Lipids-TG	NULL	C2orf43	-101129	APOB	100345
chr2:20987436	rs73921325	2	21123955	WHI	tcho	total cholesterol	TotalCholesterol	None	0.00212	-11.41	3.71	1417	G	0.04824	FINEMAPPING-Lipids-HDL;FINEMAPPING-Lipids-TG	NULL	C2orf43	-101129	APOB	100345
chr2:20987436	rs73921325	2	21123955	ARIC	tchsiu01	TOTAL CHOLESTEROL in mmol/L	TotalCholesterol	None	0.00335	-0.2	0.07	3188	G	0.04912	FINEMAPPING-Lipids-HDL;FINEMAPPING-Lipids-TG	NULL	C2orf43	-101129	APOB	100345
chr2:20987436	rs73921325	2	21123955	ARIC	totchol	total cholesterol mg/dL	TotalCholesterol	None	0.00335	-7.74	2.63	3188	G	0.04912	FINEMAPPING-Lipids-HDL;FINEMAPPING-Lipids-TG	NULL	C2orf43	-101129	APOB	100345
chr2:20987436	rs73921325	2	21123955	ARIC	tchsiu01	TOTAL CHOLESTEROL in mmol/L	TotalCholesterol	Natural log	0.00712	-0.03	0.01	3188	G	0.04912	FINEMAPPING-Lipids-HDL;FINEMAPPING-Lipids-TG	NULL	C2orf43	-101129	APOB	100345
chr2:20987436	rs73921325	2	21123955	ARIC	ldl02	RE-CALIBRATED LDL CHOL. in mg/dl	LDL	None	0.0076	-6.74	2.53	3163	G	0.04912	FINEMAPPING-Lipids-HDL;FINEMAPPING-Lipids-TG	NULL	C2orf43	-101129	APOB	100345
chr2:20987436	rs73921325	2	21123955	ARIC	totchol	total cholesterol mg/dL	TotalCholesterol	Natural log	0.00825	-0.03	0.01	3188	G	0.04912	FINEMAPPING-Lipids-HDL;FINEMAPPING-Lipids-TG	NULL	C2orf43	-101129	APOB	100345
chr2:20987436	rs73921325	2	21123955	WHI	norm_ldl	normalized LDL	LDL	None	0.00841	-10.28	3.89	1120	G	0.04824	FINEMAPPING-Lipids-HDL;FINEMAPPING-Lipids-TG	NULL	C2orf43	-101129	APOB	100345
chr2:20991506	rs76520648	2	21128025	WHI	tcho	total cholesterol	TotalCholesterol	Natural log	0.00113	-0.06	0.02	1413	G	0.04723	FINEMAPPING-Lipids-HDL;FINEMAPPING-Lipids-TG	NULL	C2orf43	-105199	APOB	96275
chr2:20991506	rs76520648	2	21128025	WHI	norm_ldl	normalized LDL	LDL	Natural log	0.00164	-0.1	0.03	1117	G	0.04723	FINEMAPPING-Lipids-HDL;FINEMAPPING-Lipids-TG	NULL	C2orf43	-105199	APOB	96275
chr2:20991506	rs76520648	2	21128025	WHI	tcho	total cholesterol	TotalCholesterol	None	0.00309	-11.11	3.75	1413	G	0.04723	FINEMAPPING-Lipids-HDL;FINEMAPPING-Lipids-TG	NULL	C2orf43	-105199	APOB	96275
chr2:20991506	rs76520648	2	21128025	ARIC	tchsiu01	TOTAL CHOLESTEROL in mmol/L	TotalCholesterol	None	0.00397	-0.2	0.07	3175	G	0.04772	FINEMAPPING-Lipids-HDL;FINEMAPPING-Lipids-TG	NULL	C2orf43	-105199	APOB	96275
chr2:20991506	rs76520648	2	21128025	ARIC	totchol	total cholesterol mg/dL	TotalCholesterol	None	0.00397	-7.69	2.67	3175	G	0.04772	FINEMAPPING-Lipids-HDL;FINEMAPPING-Lipids-TG	NULL	C2orf43	-105199	APOB	96275
chr2:20991506	rs76520648	2	21128025	ARIC	tchsiu01	TOTAL CHOLESTEROL in mmol/L	TotalCholesterol	Natural log	0.0077	-0.03	0.01	3175	G	0.04772	FINEMAPPING-Lipids-HDL;FINEMAPPING-Lipids-TG	NULL	C2orf43	-105199	APOB	96275
chr2:20991506	rs76520648	2	21128025	ARIC	ldl02	RE-CALIBRATED LDL CHOL. in mg/dl	LDL	None	0.00774	-6.81	2.56	3150	G	0.04772	FINEMAPPING-Lipids-HDL;FINEMAPPING-Lipids-TG	NULL	C2orf43	-105199	APOB	96275
chr2:20991506	rs76520648	2	21128025	ARIC	totchol	total cholesterol mg/dL	TotalCholesterol	Natural log	0.00875	-0.03	0.01	3175	G	0.04772	FINEMAPPING-Lipids-HDL;FINEMAPPING-Lipids-TG	NULL	C2orf43	-105199	APOB	96275
chr2:20991506	rs76520648	2	21128025	WHI	norm_ldl	normalized LDL	LDL	None	0.00981	-10.16	3.93	1117	G	0.04723	FINEMAPPING-Lipids-HDL;FINEMAPPING-Lipids-TG	NULL	C2orf43	-105199	APOB	96275
chr2:20995888	rs73921329	2	21132407	WHI	tcho	total cholesterol	TotalCholesterol	Natural log	0.000776	-0.06	0.02	1417	G	0.04801	FINEMAPPING-Lipids-HDL;FINEMAPPING-Lipids-TG	NULL	C2orf43	-109581	APOB	91893
chr2:20995888	rs73921329	2	21132407	WHI	norm_ldl	normalized LDL	LDL	Natural log	0.00141	-0.1	0.03	1120	G	0.04801	FINEMAPPING-Lipids-HDL;FINEMAPPING-Lipids-TG	NULL	C2orf43	-109581	APOB	91893
chr2:20995888	rs73921329	2	21132407	WHI	tcho	total cholesterol	TotalCholesterol	None	0.00212	-11.41	3.71	1417	G	0.04801	FINEMAPPING-Lipids-HDL;FINEMAPPING-Lipids-TG	NULL	C2orf43	-109581	APOB	91893
chr2:20995888	rs73921329	2	21132407	ARIC	tchsiu01	TOTAL CHOLESTEROL in mmol/L	TotalCholesterol	None	0.00335	-0.2	0.07	3188	G	0.04912	FINEMAPPING-Lipids-HDL;FINEMAPPING-Lipids-TG	NULL	C2orf43	-109581	APOB	91893
chr2:20995888	rs73921329	2	21132407	ARIC	totchol	total cholesterol mg/dL	TotalCholesterol	None	0.00335	-7.74	2.63	3188	G	0.04912	FINEMAPPING-Lipids-HDL;FINEMAPPING-Lipids-TG	NULL	C2orf43	-109581	APOB	91893
chr2:20995888	rs73921329	2	21132407	ARIC	tchsiu01	TOTAL CHOLESTEROL in mmol/L	TotalCholesterol	Natural log	0.00712	-0.03	0.01	3188	G	0.04912	FINEMAPPING-Lipids-HDL;FINEMAPPING-Lipids-TG	NULL	C2orf43	-109581	APOB	91893
chr2:20995888	rs73921329	2	21132407	ARIC	ldl02	RE-CALIBRATED LDL CHOL. in mg/dl	LDL	None	0.0076	-6.74	2.53	3163	G	0.04912	FINEMAPPING-Lipids-HDL;FINEMAPPING-Lipids-TG	NULL	C2orf43	-109581	APOB	91893
chr2:20995888	rs73921329	2	21132407	ARIC	totchol	total cholesterol mg/dL	TotalCholesterol	Natural log	0.00825	-0.03	0.01	3188	G	0.04912	FINEMAPPING-Lipids-HDL;FINEMAPPING-Lipids-TG	NULL	C2orf43	-109581	APOB	91893
chr2:20995888	rs73921329	2	21132407	WHI	norm_ldl	normalized LDL	LDL	None	0.00841	-10.28	3.89	1120	G	0.04801	FINEMAPPING-Lipids-HDL;FINEMAPPING-Lipids-TG	NULL	C2orf43	-109581	APOB	91893
chr2:21157121	rs568938	2	21303616	ARIC	ldl02	RE-CALIBRATED LDL CHOL. in mg/dl	LDL	None	7.14e-07	5.44	1.1	3162	A	0.425	FINEMAPPING-Lipids-LDL	NULL	APOB	-36672	LOC100129278	42867
chr2:21157121	rs568938	2	21303616	ARIC	ldl02	RE-CALIBRATED LDL CHOL. in mg/dl	LDL	Natural log	2.53e-06	0.04	0.00868	3162	A	0.425	FINEMAPPING-Lipids-LDL	NULL	APOB	-36672	LOC100129278	42867
chr2:21157121	rs568938	2	21303616	ARIC	smk_dur	Smoking duration	Smoking	Natural log	0.00111	0.06	0.02	1751	A	0.425	FINEMAPPING-Lipids-LDL	NULL	APOB	-36672	LOC100129278	42867
chr2:21157121	rs568938	2	21303616	MEC	SMKYRS	Smoking duration (years) reported at baseline	Smoking	None	0.00744	0.32	0.12	443	A	0.4162	FINEMAPPING-Lipids-LDL	NULL	APOB	-36672	LOC100129278	42867
chr2:21157121	rs568938	2	21303616	ARIC	smk_dur	Smoking duration	Smoking	None	0.00882	1.04	0.4	1753	A	0.425	FINEMAPPING-Lipids-LDL	NULL	APOB	-36672	LOC100129278	42867
chr2:21157121	rs568938	2	21303616	MEC	X_ldl_chol	LDL cholesterol (HI biomarker analyses)	LDL	None	0.00911	8.75	3.34	380	A	0.4162	FINEMAPPING-Lipids-LDL	NULL	APOB	-36672	LOC100129278	42867
chr2:21157121	rs568938	2	21303616	MEC	SMKYRS	Smoking duration (years) reported at baseline	Smoking	Natural log	0.00915	0.12	0.05	443	A	0.4162	FINEMAPPING-Lipids-LDL	NULL	APOB	-36672	LOC100129278	42867
chr2:21201668	rs79512831	2	21348163	WHI	tcho	total cholesterol	TotalCholesterol	Natural log	0.0015	-0.05	0.02	1417	A	0.05519	FINEMAPPING-Lipids-LDL	LOC100129278	APOB	-81219	LOC100287183	236607
chr2:21201668	rs79512831	2	21348163	WHI	norm_ldl	normalized LDL	LDL	Natural log	0.00153	-0.09	0.03	1120	A	0.05519	FINEMAPPING-Lipids-LDL	LOC100129278	APOB	-81219	LOC100287183	236607
chr2:21201668	rs79512831	2	21348163	WHI	tcho	total cholesterol	TotalCholesterol	None	0.00291	-10.37	3.48	1417	A	0.05519	FINEMAPPING-Lipids-LDL	LOC100129278	APOB	-81219	LOC100287183	236607
chr2:21201668	rs79512831	2	21348163	ARIC	tchsiu01	TOTAL CHOLESTEROL in mmol/L	TotalCholesterol	None	0.00535	-0.18	0.06	3163	A	0.0557	FINEMAPPING-Lipids-LDL	LOC100129278	APOB	-81219	LOC100287183	236607
chr2:21201668	rs79512831	2	21348163	ARIC	totchol	total cholesterol mg/dL	TotalCholesterol	None	0.00535	-6.98	2.5	3163	A	0.0557	FINEMAPPING-Lipids-LDL	LOC100129278	APOB	-81219	LOC100287183	236607
chr2:21201668	rs79512831	2	21348163	ARIC	ldl02	RE-CALIBRATED LDL CHOL. in mg/dl	LDL	None	0.0061	-6.6	2.4	3139	A	0.0557	FINEMAPPING-Lipids-LDL	LOC100129278	APOB	-81219	LOC100287183	236607
chr2:21201668	rs79512831	2	21348163	WHI	norm_ldl	normalized LDL	LDL	None	0.00702	-9.84	3.64	1120	A	0.05519	FINEMAPPING-Lipids-LDL	LOC100129278	APOB	-81219	LOC100287183	236607
chr2:21208449	rs73920466	2	21354944	WHI	tcho	total cholesterol	TotalCholesterol	Natural log	0.0015	-0.05	0.02	1417	A	0.05519	FINEMAPPING-Lipids-LDL	LOC100129278	APOB	-88000	LOC100287183	229826
chr2:21208449	rs73920466	2	21354944	WHI	norm_ldl	normalized LDL	LDL	Natural log	0.00153	-0.09	0.03	1120	A	0.05519	FINEMAPPING-Lipids-LDL	LOC100129278	APOB	-88000	LOC100287183	229826
chr2:21208449	rs73920466	2	21354944	WHI	tcho	total cholesterol	TotalCholesterol	None	0.00291	-10.37	3.48	1417	A	0.05519	FINEMAPPING-Lipids-LDL	LOC100129278	APOB	-88000	LOC100287183	229826
chr2:21208449	rs73920466	2	21354944	ARIC	tchsiu01	TOTAL CHOLESTEROL in mmol/L	TotalCholesterol	None	0.00493	-0.18	0.06	3188	A	0.05529	FINEMAPPING-Lipids-LDL	LOC100129278	APOB	-88000	LOC100287183	229826
chr2:21208449	rs73920466	2	21354944	ARIC	totchol	total cholesterol mg/dL	TotalCholesterol	None	0.00493	-7.05	2.51	3188	A	0.05529	FINEMAPPING-Lipids-LDL	LOC100129278	APOB	-88000	LOC100287183	229826
chr2:21208449	rs73920466	2	21354944	ARIC	ldl02	RE-CALIBRATED LDL CHOL. in mg/dl	LDL	None	0.00589	-6.63	2.4	3163	A	0.05529	FINEMAPPING-Lipids-LDL	LOC100129278	APOB	-88000	LOC100287183	229826
chr2:21208449	rs73920466	2	21354944	WHI	norm_ldl	normalized LDL	LDL	None	0.00702	-9.84	3.64	1120	A	0.05519	FINEMAPPING-Lipids-LDL	LOC100129278	APOB	-88000	LOC100287183	229826
chr2:21223019	rs73920474	2	21369514	WHI	tcho	total cholesterol	TotalCholesterol	Natural log	0.0015	-0.05	0.02	1417	G	0.05545	FINEMAPPING-Lipids-LDL	NULL	LOC100129278	-3371	LOC100287183	215256
chr2:21223019	rs73920474	2	21369514	WHI	norm_ldl	normalized LDL	LDL	Natural log	0.00153	-0.09	0.03	1120	G	0.05545	FINEMAPPING-Lipids-LDL	NULL	LOC100129278	-3371	LOC100287183	215256
chr2:21223019	rs73920474	2	21369514	WHI	tcho	total cholesterol	TotalCholesterol	None	0.00291	-10.37	3.48	1417	G	0.05545	FINEMAPPING-Lipids-LDL	NULL	LOC100129278	-3371	LOC100287183	215256
chr2:21223019	rs73920474	2	21369514	ARIC	ldl02	RE-CALIBRATED LDL CHOL. in mg/dl	LDL	None	0.00498	-7.03	2.5	3155	G	0.05351	FINEMAPPING-Lipids-LDL	NULL	LOC100129278	-3371	LOC100287183	215256
chr2:21223019	rs73920474	2	21369514	ARIC	tchsiu01	TOTAL CHOLESTEROL in mmol/L	TotalCholesterol	None	0.00635	-0.18	0.07	3180	G	0.05351	FINEMAPPING-Lipids-LDL	NULL	LOC100129278	-3371	LOC100287183	215256
chr2:21223019	rs73920474	2	21369514	ARIC	totchol	total cholesterol mg/dL	TotalCholesterol	None	0.00635	-7.12	2.61	3180	G	0.05351	FINEMAPPING-Lipids-LDL	NULL	LOC100129278	-3371	LOC100287183	215256
chr2:21223019	rs73920474	2	21369514	WHI	norm_ldl	normalized LDL	LDL	None	0.00702	-9.84	3.64	1120	G	0.05545	FINEMAPPING-Lipids-LDL	NULL	LOC100129278	-3371	LOC100287183	215256
chr2:21258040	rs59056084	2	21404535	WHI	tcho	total cholesterol	TotalCholesterol	Natural log	0.0015	-0.05	0.02	1417	A	0.05566	FINEMAPPING-Lipids-LDL	NULL	LOC100129278	-38392	LOC100287183	180235
chr2:21258040	rs59056084	2	21404535	WHI	norm_ldl	normalized LDL	LDL	Natural log	0.00153	-0.09	0.03	1120	A	0.05566	FINEMAPPING-Lipids-LDL	NULL	LOC100129278	-38392	LOC100287183	180235
chr2:21258040	rs59056084	2	21404535	WHI	tcho	total cholesterol	TotalCholesterol	None	0.00291	-10.37	3.48	1417	A	0.05566	FINEMAPPING-Lipids-LDL	NULL	LOC100129278	-38392	LOC100287183	180235
chr2:21258040	rs59056084	2	21404535	ARIC	tchsiu01	TOTAL CHOLESTEROL in mmol/L	TotalCholesterol	None	0.00489	-0.18	0.06	3188	A	0.05559	FINEMAPPING-Lipids-LDL	NULL	LOC100129278	-38392	LOC100287183	180235
chr2:21258040	rs59056084	2	21404535	ARIC	totchol	total cholesterol mg/dL	TotalCholesterol	None	0.00489	-7.04	2.5	3188	A	0.05559	FINEMAPPING-Lipids-LDL	NULL	LOC100129278	-38392	LOC100287183	180235
chr2:21258040	rs59056084	2	21404535	ARIC	ldl02	RE-CALIBRATED LDL CHOL. in mg/dl	LDL	None	0.00568	-6.64	2.4	3163	A	0.05559	FINEMAPPING-Lipids-LDL	NULL	LOC100129278	-38392	LOC100287183	180235
chr2:21258040	rs59056084	2	21404535	WHI	norm_ldl	normalized LDL	LDL	None	0.00702	-9.84	3.64	1120	A	0.05566	FINEMAPPING-Lipids-LDL	NULL	LOC100129278	-38392	LOC100287183	180235
chr2:27885458	rs6722366	2	28031954	WHI	insu	insuline	Insulin	None	2.91e-07	23.15	4.5	1718	C	0.02644	FINEMAPPING-Lipids-TG	RBKS	MRPL33	-29347	LOC100302650	80368
chr2:27885458	rs6722366	2	28031954	ARIC	anta01	STANDING HEIGHT TO NEAREST CM Q1	Height	Natural log	0.000371	-0.01	0.00362	3332	C	0.03279	FINEMAPPING-Lipids-TG	RBKS	MRPL33	-29347	LOC100302650	80368
chr2:27885458	rs6722366	2	28031954	ARIC	anta01	STANDING HEIGHT TO NEAREST CM Q1	Height	None	0.000444	-2.16	0.61	3332	C	0.03279	FINEMAPPING-Lipids-TG	RBKS	MRPL33	-29347	LOC100302650	80368
chr2:27885458	rs6722366	2	28031954	ARIC	chma16	INSULIN (UU-ML) Q16	Insulin	None	0.00171	10.25	3.27	3244	C	0.03279	FINEMAPPING-Lipids-TG	RBKS	MRPL33	-29347	LOC100302650	80368
chr2:27885458	rs6722366	2	28031954	ARIC	inssiu01	INSULIN in pmol/L	Insulin	None	0.00171	73.53	23.42	3244	C	0.03279	FINEMAPPING-Lipids-TG	RBKS	MRPL33	-29347	LOC100302650	80368
chr2:27885458	rs6722366	2	28031954	MEC	HTCM	Height (cm)	Height	Natural log	0.00483	-0.03	0.01	451	C	0.01638	FINEMAPPING-Lipids-TG	RBKS	MRPL33	-29347	LOC100302650	80368
chr2:27885458	rs6722366	2	28031954	MEC	HTCM	Height (cm)	Height	None	0.00531	-5.43	1.94	451	C	0.01638	FINEMAPPING-Lipids-TG	RBKS	MRPL33	-29347	LOC100302650	80368
chr2:27911662	rs56197751	2	28058158	WHI	insu	insuline	Insulin	None	2.6e-07	23.72	4.59	1718	A	0.02574	FINEMAPPING-Lipids-TG	RBKS	MRPL33	-55551	LOC100302650	54164
chr2:27911662	rs56197751	2	28058158	ARIC	anta01	STANDING HEIGHT TO NEAREST CM Q1	Height	Natural log	0.000678	-0.01	0.00365	3266	A	0.03284	FINEMAPPING-Lipids-TG	RBKS	MRPL33	-55551	LOC100302650	54164
chr2:27911662	rs56197751	2	28058158	ARIC	anta01	STANDING HEIGHT TO NEAREST CM Q1	Height	None	0.000848	-2.07	0.62	3266	A	0.03284	FINEMAPPING-Lipids-TG	RBKS	MRPL33	-55551	LOC100302650	54164
chr2:27911662	rs56197751	2	28058158	ARIC	chma16	INSULIN (UU-ML) Q16	Insulin	None	0.00235	9.92	3.26	3179	A	0.03284	FINEMAPPING-Lipids-TG	RBKS	MRPL33	-55551	LOC100302650	54164
chr2:27911662	rs56197751	2	28058158	ARIC	inssiu01	INSULIN in pmol/L	Insulin	None	0.00235	71.15	23.37	3179	A	0.03284	FINEMAPPING-Lipids-TG	RBKS	MRPL33	-55551	LOC100302650	54164
chr2:27911662	rs56197751	2	28058158	MEC	HTCM	Height (cm)	Height	Natural log	0.00483	-0.03	0.01	451	A	0.01638	FINEMAPPING-Lipids-TG	RBKS	MRPL33	-55551	LOC100302650	54164
chr2:27911662	rs56197751	2	28058158	MEC	HTCM	Height (cm)	Height	None	0.00531	-5.43	1.94	451	A	0.01638	FINEMAPPING-Lipids-TG	RBKS	MRPL33	-55551	LOC100302650	54164
chr2:27931430	rs114117339	2	28077926	WHI	insu	insuline	Insulin	None	2.6e-07	23.72	4.59	1718	A	0.02574	FINEMAPPING-Lipids-TG	RBKS	MRPL33	-75319	LOC100302650	34396
chr2:27931430	rs114117339	2	28077926	ARIC	anta01	STANDING HEIGHT TO NEAREST CM Q1	Height	Natural log	0.000745	-0.01	0.00364	3332	A	0.03235	FINEMAPPING-Lipids-TG	RBKS	MRPL33	-75319	LOC100302650	34396
chr2:27931430	rs114117339	2	28077926	ARIC	anta01	STANDING HEIGHT TO NEAREST CM Q1	Height	None	0.000916	-2.05	0.62	3332	A	0.03235	FINEMAPPING-Lipids-TG	RBKS	MRPL33	-75319	LOC100302650	34396
chr2:27931430	rs114117339	2	28077926	ARIC	chma16	INSULIN (UU-ML) Q16	Insulin	None	0.00128	10.61	3.29	3244	A	0.03235	FINEMAPPING-Lipids-TG	RBKS	MRPL33	-75319	LOC100302650	34396
chr2:27931430	rs114117339	2	28077926	ARIC	inssiu01	INSULIN in pmol/L	Insulin	None	0.00128	76.15	23.63	3244	A	0.03235	FINEMAPPING-Lipids-TG	RBKS	MRPL33	-75319	LOC100302650	34396
chr2:27931430	rs114117339	2	28077926	MEC	HTCM	Height (cm)	Height	Natural log	0.00483	-0.03	0.01	451	A	0.01638	FINEMAPPING-Lipids-TG	RBKS	MRPL33	-75319	LOC100302650	34396
chr2:27931430	rs114117339	2	28077926	MEC	HTCM	Height (cm)	Height	None	0.00531	-5.43	1.94	451	A	0.01638	FINEMAPPING-Lipids-TG	RBKS	MRPL33	-75319	LOC100302650	34396
chr2:27932245	rs6760908	2	28078741	WHI	insu	insuline	Insulin	None	2.6e-07	23.72	4.59	1718	A	0.02574	FINEMAPPING-Lipids-TG	RBKS	MRPL33	-76134	LOC100302650	33581
chr2:27932245	rs6760908	2	28078741	ARIC	anta01	STANDING HEIGHT TO NEAREST CM Q1	Height	Natural log	0.000753	-0.01	0.00364	3330	A	0.03237	FINEMAPPING-Lipids-TG	RBKS	MRPL33	-76134	LOC100302650	33581
chr2:27932245	rs6760908	2	28078741	ARIC	chma16	INSULIN (UU-ML) Q16	Insulin	None	0.000832	10.79	3.23	3242	A	0.03237	FINEMAPPING-Lipids-TG	RBKS	MRPL33	-76134	LOC100302650	33581
chr2:27932245	rs6760908	2	28078741	ARIC	inssiu01	INSULIN in pmol/L	Insulin	None	0.000832	77.42	23.14	3242	A	0.03237	FINEMAPPING-Lipids-TG	RBKS	MRPL33	-76134	LOC100302650	33581
chr2:27932245	rs6760908	2	28078741	ARIC	anta01	STANDING HEIGHT TO NEAREST CM Q1	Height	None	0.000927	-2.05	0.62	3330	A	0.03237	FINEMAPPING-Lipids-TG	RBKS	MRPL33	-76134	LOC100302650	33581
chr2:27932245	rs6760908	2	28078741	MEC	HTCM	Height (cm)	Height	Natural log	0.00483	-0.03	0.01	451	A	0.01638	FINEMAPPING-Lipids-TG	RBKS	MRPL33	-76134	LOC100302650	33581
chr2:27932245	rs6760908	2	28078741	MEC	HTCM	Height (cm)	Height	None	0.00531	-5.43	1.94	451	A	0.01638	FINEMAPPING-Lipids-TG	RBKS	MRPL33	-76134	LOC100302650	33581
rs12622858	rs12622858	2	50357507	WHI	hemoglbn	Hemoglobin	Hemoglobin	None	0.000345	0.15	0.04	2086	A	0.1999	REPL_TIER2_TG	NRXN1	RPL7P13	-250936	LOC100128029	1379772
rs12622858	rs12622858	2	50357507	WHI	hemoglbn	Hemoglobin	Hemoglobin	Natural log	0.00213	0.00901	0.00293	2086	A	0.1999	REPL_TIER2_TG	NRXN1	RPL7P13	-250936	LOC100128029	1379772
rs12622858	rs12622858	2	50357507	ARIC	hmta02	HEMOGLOBIN Q2	Hemoglobin	Natural log	0.00263	0.00837	0.00278	3206	A	0.2165	REPL_TIER2_TG	NRXN1	RPL7P13	-250936	LOC100128029	1379772
rs12622858	rs12622858	2	50357507	WHI	hematocr	Hematocrit	Hematocrit	None	0.00498	0.35	0.13	2087	A	0.1999	REPL_TIER2_TG	NRXN1	RPL7P13	-250936	LOC100128029	1379772
rs12622858	rs12622858	2	50357507	ARIC	hmta02	HEMOGLOBIN Q2	Hemoglobin	None	0.006	0.12	0.05	3206	A	0.2165	REPL_TIER2_TG	NRXN1	RPL7P13	-250936	LOC100128029	1379772
rs12622858	rs12622858	2	50357507	WHI	hematocr	Hematocrit	Hematocrit	Natural log	0.00724	0.00809	0.00301	2087	A	0.1999	REPL_TIER2_TG	NRXN1	RPL7P13	-250936	LOC100128029	1379772
rs12622858	rs12622858	2	50357507	ARIC	hmta01	HEMATOCRIT Q1	Hematocrit	Natural log	0.00777	0.0075	0.00282	3206	A	0.2165	REPL_TIER2_TG	NRXN1	RPL7P13	-250936	LOC100128029	1379772
rs17033788	rs17033788	2	67793147	ARIC	rhxa16	EVER TAKEN FEMALE HORMONES? Q16	HormoneUse	None	0.0026	-0.52	0.17	2064	C	0.0506	REPL_TIER1_DBP	NULL	ETAA1	-155615	LOC402076	457681
rs17033788	rs17033788	2	67793147	MEC	W_AGEEST	Age started estrogen: reported at baseline	HormoneUse	None	0.00352	1.91	0.6	35	C	0.06647	REPL_TIER1_DBP	NULL	ETAA1	-155615	LOC402076	457681
rs17033788	rs17033788	2	67793147	ARIC	hyptmd01__1	Blood Pressure Lowering Medications in the past 2 weeks - Took hypertension lowering medication	Hypertension	None	0.0056	-0.33	0.12	3429	C	0.0506	REPL_TIER1_DBP	NULL	ETAA1	-155615	LOC402076	457681
rs17033788	rs17033788	2	67793147	WHI	hypt	Hypertension ever	Hypertension	None	0.00636	-0.35	0.13	2059	C	0.06447	REPL_TIER1_DBP	NULL	ETAA1	-155615	LOC402076	457681
rs17033788	rs17033788	2	67793147	WHI	hyptage	Age told of hypertension	Hypertension	None	0.00666	-0.4	0.15	2048	C	0.06447	REPL_TIER1_DBP	NULL	ETAA1	-155615	LOC402076	457681
rs17033788	rs17033788	2	67793147	ARIC	hormon02__3	Never used hormones	HormoneUse	None	0.00684	0.44	0.16	3429	C	0.0506	REPL_TIER1_DBP	NULL	ETAA1	-155615	LOC402076	457681
rs17033788	rs17033788	2	67793147	WHI	hyptage	Age told of hypertension	Hypertension	Natural log	0.00703	-0.14	0.05	2048	C	0.06447	REPL_TIER1_DBP	NULL	ETAA1	-155615	LOC402076	457681
rs13101685	rs13101685	4	55853268	ARIC	tchsiu01	TOTAL CHOLESTEROL in mmol/L	TotalCholesterol	None	0.00128	0.12	0.04	3157	A	0.1895	REPL_TIER1_QT	NULL	RPL38P3	-10705	KDR	91157
rs13101685	rs13101685	4	55853268	ARIC	totchol	total cholesterol mg/dL	TotalCholesterol	None	0.00128	4.71	1.46	3157	A	0.1895	REPL_TIER1_QT	NULL	RPL38P3	-10705	KDR	91157
rs13101685	rs13101685	4	55853268	MEC	X_ldl_chol	LDL cholesterol (HI biomarker analyses)	LDL	Natural log	0.00172	0.11	0.03	379	A	0.1873	REPL_TIER1_QT	NULL	RPL38P3	-10705	KDR	91157
rs13101685	rs13101685	4	55853268	ARIC	tchsiu01	TOTAL CHOLESTEROL in mmol/L	TotalCholesterol	Natural log	0.00215	0.02	0.00575	3157	A	0.1895	REPL_TIER1_QT	NULL	RPL38P3	-10705	KDR	91157
rs13101685	rs13101685	4	55853268	ARIC	totchol	total cholesterol mg/dL	TotalCholesterol	Natural log	0.00221	0.02	0.00683	3157	A	0.1895	REPL_TIER1_QT	NULL	RPL38P3	-10705	KDR	91157
rs13101685	rs13101685	4	55853268	MEC	X_ldl_chol	LDL cholesterol (HI biomarker analyses)	LDL	None	0.00341	11.98	4.07	379	A	0.1873	REPL_TIER1_QT	NULL	RPL38P3	-10705	KDR	91157
rs13101685	rs13101685	4	55853268	MEC	X_tot_chol	Total cholesterol (HI biomarker analyses)	TotalCholesterol	Natural log	0.00403	0.07	0.02	379	A	0.1873	REPL_TIER1_QT	NULL	RPL38P3	-10705	KDR	91157
rs13101685	rs13101685	4	55853268	ARIC	ldl02	RE-CALIBRATED LDL CHOL. in mg/dl	LDL	None	0.00404	4.03	1.4	3132	A	0.1895	REPL_TIER1_QT	NULL	RPL38P3	-10705	KDR	91157
rs13101685	rs13101685	4	55853268	MEC	X_tot_chol	Total cholesterol (HI biomarker analyses)	TotalCholesterol	None	0.00545	12.65	4.52	379	A	0.1873	REPL_TIER1_QT	NULL	RPL38P3	-10705	KDR	91157
rs13101685	rs13101685	4	55853268	ARIC	ldl02	RE-CALIBRATED LDL CHOL. in mg/dl	LDL	Natural log	0.00695	0.03	0.01	3132	A	0.1895	REPL_TIER1_QT	NULL	RPL38P3	-10705	KDR	91157
rs6870376	rs6870376	5	54263690	ARIC	tchsiu01	TOTAL CHOLESTEROL in mmol/L	TotalCholesterol	Natural log	0.0029	-0.02	0.00777	3187	A	0.09488	REPL_TIER1_QT	NULL	LOC100130574	-89272	ESM1	10004
rs6870376	rs6870376	5	54263690	ARIC	totchol	total cholesterol mg/dL	TotalCholesterol	Natural log	0.00309	-0.03	0.00922	3187	A	0.09488	REPL_TIER1_QT	NULL	LOC100130574	-89272	ESM1	10004
rs6870376	rs6870376	5	54263690	ARIC	tchsiu01	TOTAL CHOLESTEROL in mmol/L	TotalCholesterol	None	0.00341	-0.15	0.05	3187	A	0.09488	REPL_TIER1_QT	NULL	LOC100130574	-89272	ESM1	10004
rs6870376	rs6870376	5	54263690	ARIC	totchol	total cholesterol mg/dL	TotalCholesterol	None	0.00341	-5.79	1.98	3187	A	0.09488	REPL_TIER1_QT	NULL	LOC100130574	-89272	ESM1	10004
rs6870376	rs6870376	5	54263690	MEC	X_tot_chol	Total cholesterol (HI biomarker analyses)	TotalCholesterol	Natural log	0.00562	-0.08	0.03	379	A	0.09653	REPL_TIER1_QT	NULL	LOC100130574	-89272	ESM1	10004
rs6870376	rs6870376	5	54263690	ARIC	ldl02	RE-CALIBRATED LDL CHOL. in mg/dl	LDL	None	0.00809	-5.02	1.89	3162	A	0.09488	REPL_TIER1_QT	NULL	LOC100130574	-89272	ESM1	10004
rs6870376	rs6870376	5	54263690	MEC	X_ldl_chol	LDL cholesterol (HI biomarker analyses)	LDL	Natural log	0.00838	-0.12	0.05	379	A	0.09653	REPL_TIER1_QT	NULL	LOC100130574	-89272	ESM1	10004
rs6870376	rs6870376	5	54263690	ARIC	ldl02	RE-CALIBRATED LDL CHOL. in mg/dl	LDL	Natural log	0.00854	-0.04	0.01	3162	A	0.09488	REPL_TIER1_QT	NULL	LOC100130574	-89272	ESM1	10004
rs13186242	rs13186242	5	136193610	ARIC	cigtyr01	CIGARETTE YEARS OF SMOKING	Smoking	Natural log	0.000394	0.29	0.08	3231	A	0.2708	REPL_TIER1_fastGLU	LOC391834	HNRNPA1P13	-428068	SPOCK1	117376
rs13186242	rs13186242	5	136193610	ARIC	hyptmd01__1	Blood Pressure Lowering Medications in the past 2 weeks - Took hypertension lowering medication	Hypertension	None	0.000574	-0.19	0.06	3427	A	0.2708	REPL_TIER1_fastGLU	LOC391834	HNRNPA1P13	-428068	SPOCK1	117376
rs13186242	rs13186242	5	136193610	ARIC	hyptmd01__0	Blood Pressure Lowering Medications in the past 2 weeks - Did not take hypertension lowering medication	Hypertension	None	0.00119	0.18	0.06	3427	A	0.2708	REPL_TIER1_fastGLU	LOC391834	HNRNPA1P13	-428068	SPOCK1	117376
rs13186242	rs13186242	5	136193610	ARIC	cigt01__3	Cigarette smoking status - Never smoker	Smoking	None	0.00133	-0.18	0.06	3427	A	0.2708	REPL_TIER1_fastGLU	LOC391834	HNRNPA1P13	-428068	SPOCK1	117376
rs13186242	rs13186242	5	136193610	ARIC	hom28	HAVE YOU EVER SMOKED CIGARETTES? Q28	Smoking	None	0.00161	0.18	0.06	3334	A	0.2708	REPL_TIER1_fastGLU	LOC391834	HNRNPA1P13	-428068	SPOCK1	117376
rs13186242	rs13186242	5	136193610	WHI	hyptage	Age told of hypertension	Hypertension	None	0.00349	-0.24	0.08	2047	A	0.2819	REPL_TIER1_fastGLU	LOC391834	HNRNPA1P13	-428068	SPOCK1	117376
rs13186242	rs13186242	5	136193610	ARIC	cigtyr01	CIGARETTE YEARS OF SMOKING	Smoking	None	0.00418	31.35	10.94	3231	A	0.2708	REPL_TIER1_fastGLU	LOC391834	HNRNPA1P13	-428068	SPOCK1	117376
rs13186242	rs13186242	5	136193610	WHI	htntrt__0	Never hypertensive	Hypertension	None	0.0043	0.2	0.07	2185	A	0.2819	REPL_TIER1_fastGLU	LOC391834	HNRNPA1P13	-428068	SPOCK1	117376
rs13186242	rs13186242	5	136193610	WHI	hyptage	Age told of hypertension	Hypertension	Natural log	0.00485	-0.08	0.03	2047	A	0.2819	REPL_TIER1_fastGLU	LOC391834	HNRNPA1P13	-428068	SPOCK1	117376
rs13186242	rs13186242	5	136193610	WHI	packyrs	Pack years of smoking	Smoking	None	0.00496	1.38	0.49	2016	A	0.2819	REPL_TIER1_fastGLU	LOC391834	HNRNPA1P13	-428068	SPOCK1	117376
rs13186242	rs13186242	5	136193610	WHI	packyrs	Pack years of smoking	Smoking	Natural log	0.00592	0.13	0.05	2016	A	0.2819	REPL_TIER1_fastGLU	LOC391834	HNRNPA1P13	-428068	SPOCK1	117376
rs13186242	rs13186242	5	136193610	WHI	smoking__0	Smoking - Never	Smoking	None	0.00742	-0.19	0.07	2185	A	0.2819	REPL_TIER1_fastGLU	LOC391834	HNRNPA1P13	-428068	SPOCK1	117376
rs13186242	rs13186242	5	136193610	WHI	hypt	Hypertension ever	Hypertension	None	0.00785	-0.19	0.07	2058	A	0.2819	REPL_TIER1_fastGLU	LOC391834	HNRNPA1P13	-428068	SPOCK1	117376
rs13186242	rs13186242	5	136193610	ARIC	hom29	AGE 1ST REGULARLY SMOKED CIGARETS Q29	Smoking	None	0.0083	-0.63	0.24	1763	A	0.2708	REPL_TIER1_fastGLU	LOC391834	HNRNPA1P13	-428068	SPOCK1	117376
rs13186242	rs13186242	5	136193610	WHI	smoking__1	Smoking - Former	Smoking	None	0.00977	0.18	0.07	2185	A	0.2819	REPL_TIER1_fastGLU	LOC391834	HNRNPA1P13	-428068	SPOCK1	117376
rs13186242	rs13186242	5	136193610	WHI	htntrt__2	Treated hypertensive	Hypertension	None	0.00994	-0.18	0.07	2185	A	0.2819	REPL_TIER1_fastGLU	LOC391834	HNRNPA1P13	-428068	SPOCK1	117376
rs4958487	rs4958487	5	151063674	ARIC	glucos01	DERIVED GLUCOSE VALUE in mg/dl	Glucose	Natural log	0.00129	0.03	0.00814	3245	A	0.3937	REPL_TIER2_MPV	SPARC	LOC100505813	-20632	ATOX1	58708
rs4958487	rs4958487	5	151063674	ARIC	glucos01	DERIVED GLUCOSE VALUE in mg/dl	Glucose	None	0.00665	3.92	1.44	3245	A	0.3937	REPL_TIER2_MPV	SPARC	LOC100505813	-20632	ATOX1	58708
rs4958487	rs4958487	5	151063674	ARIC	hom10a	HIGH BP EVER DIAGNOSED? Q10A	Hypertension	None	0.00665	0.14	0.05	3301	A	0.3937	REPL_TIER2_MPV	SPARC	LOC100505813	-20632	ATOX1	58708
rs4958487	rs4958487	5	151063674	ARIC	hypert05	HYPERTENSION, DEFINITION 5	Hypertension	None	0.00671	0.14	0.05	3325	A	0.3937	REPL_TIER2_MPV	SPARC	LOC100505813	-20632	ATOX1	58708
rs4958487	rs4958487	5	151063674	WHI	hyptage	Age told of hypertension	Hypertension	None	0.00721	0.2	0.07	2048	A	0.4082	REPL_TIER2_MPV	SPARC	LOC100505813	-20632	ATOX1	58708
rs4958487	rs4958487	5	151063674	WHI	gluc	glucose	Glucose	Natural log	0.00838	0.02	0.00765	2000	A	0.4082	REPL_TIER2_MPV	SPARC	LOC100505813	-20632	ATOX1	58708
rs9349379	rs9349379	6	12903957	MEC	EVERSMOKE	Ever smoke? (reported at baseline)	Smoking	None	0.00169	0.84	0.27	451	G	0.1146	FINEMAPPING-CARDioGRAM-MICAD;FINEMAPPING-CARDioGRAM-MICAD;REPL_TIER1_DBP;REPL_TIER1_SBP	PHACTR1	RPL15P3	-388951	RNU1-11P	310314
rs9349379	rs9349379	6	12903957	WHI	f33diabtxage	F33 Age started treatment for diabetes	Diabetes	Natural log	0.00235	0.03	0.01	668	G	0.09833	FINEMAPPING-CARDioGRAM-MICAD;FINEMAPPING-CARDioGRAM-MICAD;REPL_TIER1_DBP;REPL_TIER1_SBP	PHACTR1	RPL15P3	-388951	RNU1-11P	310314
rs9349379	rs9349379	6	12903957	ARIC	hom10a	HIGH BP EVER DIAGNOSED? Q10A	Hypertension	None	0.0025	-0.28	0.09	3301	G	0.08485	FINEMAPPING-CARDioGRAM-MICAD;FINEMAPPING-CARDioGRAM-MICAD;REPL_TIER1_DBP;REPL_TIER1_SBP	PHACTR1	RPL15P3	-388951	RNU1-11P	310314
rs9349379	rs9349379	6	12903957	WHI	f33diabtxage	F33 Age started treatment for diabetes	Diabetes	None	0.00262	2.13	0.7	668	G	0.09833	FINEMAPPING-CARDioGRAM-MICAD;FINEMAPPING-CARDioGRAM-MICAD;REPL_TIER1_DBP;REPL_TIER1_SBP	PHACTR1	RPL15P3	-388951	RNU1-11P	310314
rs9349379	rs9349379	6	12903957	WHI	smoking__0	Smoking - Never	Smoking	None	0.00268	-0.31	0.1	2186	G	0.09833	FINEMAPPING-CARDioGRAM-MICAD;FINEMAPPING-CARDioGRAM-MICAD;REPL_TIER1_DBP;REPL_TIER1_SBP	PHACTR1	RPL15P3	-388951	RNU1-11P	310314
rs9349379	rs9349379	6	12903957	WHI	smoking__1	Smoking - Former	Smoking	None	0.00561	0.29	0.1	2186	G	0.09833	FINEMAPPING-CARDioGRAM-MICAD;FINEMAPPING-CARDioGRAM-MICAD;REPL_TIER1_DBP;REPL_TIER1_SBP	PHACTR1	RPL15P3	-388951	RNU1-11P	310314
rs9349379	rs9349379	6	12903957	MEC	DIABET	Diabetes reported at baseline	Diabetes	None	0.00573	-1.2	0.43	455	G	0.1146	FINEMAPPING-CARDioGRAM-MICAD;FINEMAPPING-CARDioGRAM-MICAD;REPL_TIER1_DBP;REPL_TIER1_SBP	PHACTR1	RPL15P3	-388951	RNU1-11P	310314
rs9349379	rs9349379	6	12903957	ARIC	diabts03__1	Diabetes - lower cutpoint 126 mg/dL - YES	Diabetes	None	0.00694	-0.32	0.12	3430	G	0.08485	FINEMAPPING-CARDioGRAM-MICAD;FINEMAPPING-CARDioGRAM-MICAD;REPL_TIER1_DBP;REPL_TIER1_SBP	PHACTR1	RPL15P3	-388951	RNU1-11P	310314
rs9349379	rs9349379	6	12903957	WHI	htntrt__2	Treated hypertensive	Hypertension	None	0.00901	-0.27	0.1	2186	G	0.09833	FINEMAPPING-CARDioGRAM-MICAD;FINEMAPPING-CARDioGRAM-MICAD;REPL_TIER1_DBP;REPL_TIER1_SBP	PHACTR1	RPL15P3	-388951	RNU1-11P	310314
chr6:20710919	rs79239785	6	20602940	WHI	hyptage	Age told of hypertension	Hypertension	Natural log	0.00384	0.26	0.09	2048	A	0.01994	FINEMAPPING-DIAGRAM-T2D;FINEMAPPING-DIAGRAM-T2D	CDKAL1	E2F3	-108996	RPL36AP25	119618
chr6:20710919	rs79239785	6	20602940	WHI	hypt	Hypertension ever	Hypertension	None	0.00455	0.67	0.24	2059	A	0.01994	FINEMAPPING-DIAGRAM-T2D;FINEMAPPING-DIAGRAM-T2D	CDKAL1	E2F3	-108996	RPL36AP25	119618
chr6:20710919	rs79239785	6	20602940	WHI	htntrt__0	Never hypertensive	Hypertension	None	0.00522	-0.67	0.24	2186	A	0.01994	FINEMAPPING-DIAGRAM-T2D;FINEMAPPING-DIAGRAM-T2D	CDKAL1	E2F3	-108996	RPL36AP25	119618
chr6:20710919	rs79239785	6	20602940	WHI	hyptage	Age told of hypertension	Hypertension	None	0.00626	0.69	0.25	2048	A	0.01994	FINEMAPPING-DIAGRAM-T2D;FINEMAPPING-DIAGRAM-T2D	CDKAL1	E2F3	-108996	RPL36AP25	119618
chr6:20710919	rs79239785	6	20602940	MEC	ETHANOL_CAT__2	Ethanol Drinks Per Day - <1	Alcohol	None	0.00726	1.39	0.52	549	A	0.0183	FINEMAPPING-DIAGRAM-T2D;FINEMAPPING-DIAGRAM-T2D	CDKAL1	E2F3	-108996	RPL36AP25	119618
chr6:20710919	rs79239785	6	20602940	ARIC	drnkr01__1	Drinker Status - Current drinker	Alcohol	None	0.00928	0.47	0.18	3430	A	0.02191	FINEMAPPING-DIAGRAM-T2D;FINEMAPPING-DIAGRAM-T2D	CDKAL1	E2F3	-108996	RPL36AP25	119618
chr6:20710919	rs79239785	6	20602940	ARIC	hyptmd01__1	Blood Pressure Lowering Medications in the past 2 weeks - Took hypertension lowering medication	Hypertension	None	0.00972	0.44	0.17	3430	A	0.02191	FINEMAPPING-DIAGRAM-T2D;FINEMAPPING-DIAGRAM-T2D	CDKAL1	E2F3	-108996	RPL36AP25	119618
rs1728312	rs1728312	7	23270927	WHI	qsmokage	Age quit smoking	Smoking	None	0.00312	0.86	0.29	760	G	0.05012	REPL_TIER1_HDL	NULL	LOC730020	-23264	GPNMB	15388
rs1728312	rs1728312	7	23270927	WHI	qsmokage	Age quit smoking	Smoking	Natural log	0.00474	0.11	0.04	760	G	0.05012	REPL_TIER1_HDL	NULL	LOC730020	-23264	GPNMB	15388
rs1728312	rs1728312	7	23270927	WHI	alcohol	alcohol intake	Alcohol	Natural log	0.00573	-0.07	0.03	2060	G	0.05012	REPL_TIER1_HDL	NULL	LOC730020	-23264	GPNMB	15388
rs1728312	rs1728312	7	23270927	MEC	ETHANOL_CAT__2	Ethanol Drinks Per Day - <1	Alcohol	None	0.00641	0.86	0.31	549	G	0.05106	REPL_TIER1_HDL	NULL	LOC730020	-23264	GPNMB	15388
rs1728312	rs1728312	7	23270927	ARIC	hom29	AGE 1ST REGULARLY SMOKED CIGARETS Q29	Smoking	Natural log	0.00783	-0.06	0.02	1763	G	0.05138	REPL_TIER1_HDL	NULL	LOC730020	-23264	GPNMB	15388
rs1728312	rs1728312	7	23270927	WHI	alcohol	alcohol intake	Alcohol	None	0.00838	-0.27	0.1	2060	G	0.05012	REPL_TIER1_HDL	NULL	LOC730020	-23264	GPNMB	15388
rs2390859	rs2390859	7	24035547	MEC	EVERSMOKE	Ever smoke? (reported at baseline)	Smoking	None	0.00369	0.66	0.23	451	A	0.1715	MISC_CNP_HURLES;MISC_CNP_PEARSON	NULL	STK31	-163421	NPY	288259
rs2390859	rs2390859	7	24035547	MEC	SMKYRS	Smoking duration (years) reported at baseline	Smoking	Natural log	0.00401	0.18	0.06	443	A	0.1715	MISC_CNP_HURLES;MISC_CNP_PEARSON	NULL	STK31	-163421	NPY	288259
rs2390859	rs2390859	7	24035547	ARIC	hom31	AGE STOPPED SMOKING CIGARETTES Q31	Smoking	None	0.00414	2.09	0.73	771	A	0.1802	MISC_CNP_HURLES;MISC_CNP_PEARSON	NULL	STK31	-163421	NPY	288259
rs2390859	rs2390859	7	24035547	MEC	SMKYRS	Smoking duration (years) reported at baseline	Smoking	None	0.00576	0.44	0.16	443	A	0.1715	MISC_CNP_HURLES;MISC_CNP_PEARSON	NULL	STK31	-163421	NPY	288259
rs2390859	rs2390859	7	24035547	MEC	PACKYRS_CAT	Pack-years of smoking (cigarettes) reported at baseline	Smoking	Natural log	0.00624	0.12	0.04	435	A	0.1715	MISC_CNP_HURLES;MISC_CNP_PEARSON	NULL	STK31	-163421	NPY	288259
rs2390859	rs2390859	7	24035547	ARIC	hom31	AGE STOPPED SMOKING CIGARETTES Q31	Smoking	Natural log	0.00819	0.05	0.02	771	A	0.1802	MISC_CNP_HURLES;MISC_CNP_PEARSON	NULL	STK31	-163421	NPY	288259
rs2390859	rs2390859	7	24035547	WHI	cabg	Coronary bypass surgery ever	HeartArterialSurgery	None	0.0083	0.96	0.36	2089	A	0.1883	MISC_CNP_HURLES;MISC_CNP_PEARSON	NULL	STK31	-163421	NPY	288259
rs2390859	rs2390859	7	24035547	ARIC	phea07a__Y	Coronary Bypass surgery? Yes	Heartarterialsurgery	None	0.00838	0.87	0.33	3429	A	0.1802	MISC_CNP_HURLES;MISC_CNP_PEARSON	NULL	STK31	-163421	NPY	288259
rs2390859	rs2390859	7	24035547	MEC	PACKYRS_CAT	Pack-years of smoking (cigarettes) reported at baseline	Smoking	None	0.009	0.42	0.16	435	A	0.1715	MISC_CNP_HURLES;MISC_CNP_PEARSON	NULL	STK31	-163421	NPY	288259
rs4722315	rs4722315	7	24046273	MEC	SMKYRS	Smoking duration (years) reported at baseline	Smoking	Natural log	0.00484	0.18	0.06	443	G	0.1705	MISC_CNP_HURLES	NULL	STK31	-174147	NPY	277533
rs4722315	rs4722315	7	24046273	MEC	SMKYRS	Smoking duration (years) reported at baseline	Smoking	None	0.00561	0.44	0.16	443	G	0.1705	MISC_CNP_HURLES	NULL	STK31	-174147	NPY	277533
rs4722315	rs4722315	7	24046273	MEC	EVERSMOKE	Ever smoke? (reported at baseline)	Smoking	None	0.00682	0.61	0.23	451	G	0.1705	MISC_CNP_HURLES	NULL	STK31	-174147	NPY	277533
rs4722315	rs4722315	7	24046273	MEC	PACKYRS_CAT	Pack-years of smoking (cigarettes) reported at baseline	Smoking	Natural log	0.00705	0.12	0.04	435	G	0.1705	MISC_CNP_HURLES	NULL	STK31	-174147	NPY	277533
rs4722315	rs4722315	7	24046273	WHI	cabg	Coronary bypass surgery ever	HeartArterialSurgery	None	0.00754	0.98	0.37	2089	G	0.1867	MISC_CNP_HURLES	NULL	STK31	-174147	NPY	277533
rs4722315	rs4722315	7	24046273	ARIC	phea07a__Y	Coronary Bypass surgery? Yes	Heartarterialsurgery	None	0.00771	0.88	0.33	3429	G	0.1784	MISC_CNP_HURLES	NULL	STK31	-174147	NPY	277533
rs4722315	rs4722315	7	24046273	MEC	PACKYRS_CAT	Pack-years of smoking (cigarettes) reported at baseline	Smoking	None	0.00877	0.43	0.16	435	G	0.1705	MISC_CNP_HURLES	NULL	STK31	-174147	NPY	277533
rs4722315	rs4722315	7	24046273	ARIC	hom31	AGE STOPPED SMOKING CIGARETTES Q31	Smoking	None	0.00895	1.91	0.73	771	G	0.1784	MISC_CNP_HURLES	NULL	STK31	-174147	NPY	277533
chr7:27975758	rs2106922	7	28009233	WHI	hemoglbn	Hemoglobin	Hemoglobin	Natural log	4.7e-05	-0.01	0.00284	2086	A	0.2208	FINEMAPPING-DIAGRAM-T2D	JAZF1	TAX1BP1	-139848	LOC100128081	210842
chr7:27975758	rs2106922	7	28009233	WHI	hemoglbn	Hemoglobin	Hemoglobin	None	0.000284	-0.15	0.04	2086	A	0.2208	FINEMAPPING-DIAGRAM-T2D	JAZF1	TAX1BP1	-139848	LOC100128081	210842
chr7:27975758	rs2106922	7	28009233	WHI	hematocr	Hematocrit	Hematocrit	Natural log	0.00155	-0.00925	0.00292	2087	A	0.2208	FINEMAPPING-DIAGRAM-T2D	JAZF1	TAX1BP1	-139848	LOC100128081	210842
chr7:27975758	rs2106922	7	28009233	ARIC	hmta02	HEMOGLOBIN Q2	Hemoglobin	None	0.00208	-0.14	0.05	3212	A	0.2159	FINEMAPPING-DIAGRAM-T2D	JAZF1	TAX1BP1	-139848	LOC100128081	210842
chr7:27975758	rs2106922	7	28009233	WHI	hematocr	Hematocrit	Hematocrit	None	0.00374	-0.35	0.12	2087	A	0.2208	FINEMAPPING-DIAGRAM-T2D	JAZF1	TAX1BP1	-139848	LOC100128081	210842
chr7:27975758	rs2106922	7	28009233	ARIC	hmta01	HEMATOCRIT Q1	Hematocrit	None	0.00817	-0.36	0.13	3212	A	0.2159	FINEMAPPING-DIAGRAM-T2D	JAZF1	TAX1BP1	-139848	LOC100128081	210842
chr7:44538246	rs114374279	7	44571721	ARIC	drnkr01__1	Drinker Status - Current drinker	Alcohol	None	0.00138	0.52	0.16	3424	G	0.02696	FINEMAPPING-Lipids-LDL	NPC1L1	RPL36AP27	-20770	DDX56	33681
chr7:44538246	rs114374279	7	44571721	WHI	smokyrs	years a regular smoker	Smoking	Natural log	0.00502	-0.25	0.09	2029	G	0.02018	FINEMAPPING-Lipids-LDL	NPC1L1	RPL36AP27	-20770	DDX56	33681
chr7:44538246	rs114374279	7	44571721	WHI	smokyrs	years a regular smoker	Smoking	None	0.00554	-0.68	0.24	2029	G	0.02018	FINEMAPPING-Lipids-LDL	NPC1L1	RPL36AP27	-20770	DDX56	33681
chr7:44538246	rs114374279	7	44571721	MEC	ETHANOL_CAT__3	Ethanol Drinks Per Day - <2	Alcohol	None	0.00928	1.49	0.57	549	G	0.02312	FINEMAPPING-Lipids-LDL	NPC1L1	RPL36AP27	-20770	DDX56	33681
chr7:44538246	rs114374279	7	44571721	MEC	SMKQUIT	Number of years since quit smoking (reported at baseline)	Smoking	Natural log	0.00967	-0.35	0.13	230	G	0.02312	FINEMAPPING-Lipids-LDL	NPC1L1	RPL36AP27	-20770	DDX56	33681
chr7:72760640	rs11983880	7	73122704	WHI	gluc	glucose	Glucose	Natural log	0.00105	0.04	0.01	2000	A	0.1025	FINEMAPPING-Lipids-TG	STX1A	LOC100505484	-3212	MIR4284	2942
chr7:72760640	rs11983880	7	73122704	ARIC	glucos01	DERIVED GLUCOSE VALUE in mg/dl	Glucose	Natural log	0.00147	0.04	0.01	3186	A	0.09895	FINEMAPPING-Lipids-TG	STX1A	LOC100505484	-3212	MIR4284	2942
chr7:72760640	rs11983880	7	73122704	WHI	gluc	glucose	Glucose	None	0.00148	5.5	1.73	2000	A	0.1025	FINEMAPPING-Lipids-TG	STX1A	LOC100505484	-3212	MIR4284	2942
chr7:72760640	rs11983880	7	73122704	WHI	diab	Diabetes ever	Diabetes	None	0.00302	0.45	0.15	2086	A	0.1025	FINEMAPPING-Lipids-TG	STX1A	LOC100505484	-3212	MIR4284	2942
chr7:72760640	rs11983880	7	73122704	ARIC	diabts03__1	Diabetes - lower cutpoint 126 mg/dL - YES	Diabetes	None	0.00307	0.29	0.1	3370	A	0.09895	FINEMAPPING-Lipids-TG	STX1A	LOC100505484	-3212	MIR4284	2942
chr7:72760640	rs11983880	7	73122704	ARIC	glucos01	DERIVED GLUCOSE VALUE in mg/dl	Glucose	None	0.00439	6.8	2.39	3186	A	0.09895	FINEMAPPING-Lipids-TG	STX1A	LOC100505484	-3212	MIR4284	2942
chr7:72760640	rs11983880	7	73122704	WHI	f33diabtx	F33 treated diabetes	Diabetes	None	0.00735	0.29	0.11	2089	A	0.1025	FINEMAPPING-Lipids-TG	STX1A	LOC100505484	-3212	MIR4284	2942
rs17121552	rs17121552	8	12754267	MEC	X_tot_chol	Total cholesterol (HI biomarker analyses)	TotalCholesterol	None	0.000605	17.74	5.13	380	A	0.1146	REPL_TIER2_HbA1C	NULL	LOC340357	-85358	KIAA1456	48915
rs17121552	rs17121552	8	12754267	MEC	X_ldl_chol	LDL cholesterol (HI biomarker analyses)	LDL	None	0.000982	15.34	4.62	380	A	0.1146	REPL_TIER2_HbA1C	NULL	LOC340357	-85358	KIAA1456	48915
rs17121552	rs17121552	8	12754267	ARIC	ldl02	RE-CALIBRATED LDL CHOL. in mg/dl	LDL	Natural log	0.00382	0.04	0.01	3163	A	0.1231	REPL_TIER2_HbA1C	NULL	LOC340357	-85358	KIAA1456	48915
rs17121552	rs17121552	8	12754267	ARIC	totchol	total cholesterol mg/dL	TotalCholesterol	Natural log	0.00428	0.02	0.00795	3188	A	0.1231	REPL_TIER2_HbA1C	NULL	LOC340357	-85358	KIAA1456	48915
rs17121552	rs17121552	8	12754267	MEC	X_tot_chol	Total cholesterol (HI biomarker analyses)	TotalCholesterol	Natural log	0.00481	0.07	0.03	380	A	0.1146	REPL_TIER2_HbA1C	NULL	LOC340357	-85358	KIAA1456	48915
rs17121552	rs17121552	8	12754267	ARIC	tchsiu01	TOTAL CHOLESTEROL in mmol/L	TotalCholesterol	Natural log	0.00541	0.02	0.00669	3188	A	0.1231	REPL_TIER2_HbA1C	NULL	LOC340357	-85358	KIAA1456	48915
chr8:19871272	rs78080440	8	19826992	ARIC	trgsiu01	TOTAL TRIGLYCERIDES in mmol/L	Triglycerides	None	0.000794	0.17	0.05	3189	A	0.04662	FINEMAPPING-Lipids-HDL;FINEMAPPING-Lipids-TG	NULL	LPL	-2223	RPL30P9	143854
chr8:19871272	rs78080440	8	19826992	ARIC	triglyc	triglycerides mg/dL	Triglycerides	None	0.000794	15.05	4.48	3189	A	0.04662	FINEMAPPING-Lipids-HDL;FINEMAPPING-Lipids-TG	NULL	LPL	-2223	RPL30P9	143854
chr8:19871272	rs78080440	8	19826992	ARIC	trgsiu01	TOTAL TRIGLYCERIDES in mmol/L	Triglycerides	Natural log	0.000842	0.05	0.02	3189	A	0.04662	FINEMAPPING-Lipids-HDL;FINEMAPPING-Lipids-TG	NULL	LPL	-2223	RPL30P9	143854
chr8:19871272	rs78080440	8	19826992	ARIC	hdl01	RE-CALIBRATED HDL CHOL. in mg/dl	HDL	Natural log	0.000924	-0.06	0.02	3188	A	0.04662	FINEMAPPING-Lipids-HDL;FINEMAPPING-Lipids-TG	NULL	LPL	-2223	RPL30P9	143854
chr8:19871272	rs78080440	8	19826992	ARIC	triglyc	triglycerides mg/dL	Triglycerides	Natural log	0.00128	0.09	0.03	3189	A	0.04662	FINEMAPPING-Lipids-HDL;FINEMAPPING-Lipids-TG	NULL	LPL	-2223	RPL30P9	143854
chr8:19871272	rs78080440	8	19826992	ARIC	hdl01	RE-CALIBRATED HDL CHOL. in mg/dl	HDL	None	0.00198	-3.2	1.03	3188	A	0.04662	FINEMAPPING-Lipids-HDL;FINEMAPPING-Lipids-TG	NULL	LPL	-2223	RPL30P9	143854
chr8:19871272	rs78080440	8	19826992	WHI	norm_hdl	normalized HDL	HDL	Natural log	0.00229	-0.07	0.02	1383	A	0.0487	FINEMAPPING-Lipids-HDL;FINEMAPPING-Lipids-TG	NULL	LPL	-2223	RPL30P9	143854
chr8:19871272	rs78080440	8	19826992	WHI	norm_hdl	normalized HDL	HDL	None	0.00392	-3.77	1.3	1383	A	0.0487	FINEMAPPING-Lipids-HDL;FINEMAPPING-Lipids-TG	NULL	LPL	-2223	RPL30P9	143854
chr8:19871272	rs78080440	8	19826992	WHI	norm_tri	normalized natural log transformed triglycerides	Triglycerides	Natural log	0.00663	0.02	0.00692	1190	A	0.0487	FINEMAPPING-Lipids-HDL;FINEMAPPING-Lipids-TG	NULL	LPL	-2223	RPL30P9	143854
chr8:19871272	rs78080440	8	19826992	WHI	norm_tri	normalized natural log transformed triglycerides	Triglycerides	None	0.0074	0.11	0.04	1190	A	0.0487	FINEMAPPING-Lipids-HDL;FINEMAPPING-Lipids-TG	NULL	LPL	-2223	RPL30P9	143854
chr9:4298010	rs10974448	9	4308010	WHI	hemoglbn	Hemoglobin	Hemoglobin	None	0.00204	0.14	0.04	2086	A	0.1981	FINEMAPPING-MAGIC-fastGLU	NULL	LOC100287493	-7919	SLC1A1	182416
chr9:4298010	rs10974448	9	4308010	ARIC	hmta02	HEMOGLOBIN Q2	Hemoglobin	Natural log	0.00212	0.00895	0.00291	3212	A	0.2043	FINEMAPPING-MAGIC-fastGLU	NULL	LOC100287493	-7919	SLC1A1	182416
chr9:4298010	rs10974448	9	4308010	WHI	hemoglbn	Hemoglobin	Hemoglobin	Natural log	0.00218	0.0092	0.003	2086	A	0.1981	FINEMAPPING-MAGIC-fastGLU	NULL	LOC100287493	-7919	SLC1A1	182416
chr9:4298010	rs10974448	9	4308010	WHI	hematocr	Hematocrit	Hematocrit	Natural log	0.00414	0.00883	0.00308	2087	A	0.1981	FINEMAPPING-MAGIC-fastGLU	NULL	LOC100287493	-7919	SLC1A1	182416
chr9:4298010	rs10974448	9	4308010	WHI	hematocr	Hematocrit	Hematocrit	None	0.00598	0.35	0.13	2087	A	0.1981	FINEMAPPING-MAGIC-fastGLU	NULL	LOC100287493	-7919	SLC1A1	182416
chr9:4298010	rs10974448	9	4308010	ARIC	hmta01	HEMATOCRIT Q1	Hematocrit	Natural log	0.00713	0.00793	0.00295	3212	A	0.2043	FINEMAPPING-MAGIC-fastGLU	NULL	LOC100287493	-7919	SLC1A1	182416
chr9:4298010	rs10974448	9	4308010	ARIC	hmta02	HEMOGLOBIN Q2	Hemoglobin	None	0.00865	0.12	0.05	3212	A	0.2043	FINEMAPPING-MAGIC-fastGLU	NULL	LOC100287493	-7919	SLC1A1	182416
rs2756916	rs2756916	9	104677951	MEC	BMI	Body mass index (BMI) calculated from weight & height at baseline	BMI	None	0.00128	3.28	1.01	445	C	0.02216	MISC_CNP_BROAD	NULL	GRIN3A	-177090	ARL2BPP7	138193
rs2756916	rs2756916	9	104677951	MEC	BMI	Body mass index (BMI) calculated from weight & height at baseline	BMI	Natural log	0.00198	0.11	0.03	445	C	0.02216	MISC_CNP_BROAD	NULL	GRIN3A	-177090	ARL2BPP7	138193
rs2756916	rs2756916	9	104677951	WHI	crp	CRP	CRP	None	0.00294	5.2	1.75	1071	C	0.032	MISC_CNP_BROAD	NULL	GRIN3A	-177090	ARL2BPP7	138193
rs2756916	rs2756916	9	104677951	MEC	X_crp	C-Reactive Protein (HI biomarker analyses)	CRP	Natural log	0.00421	0.49	0.17	380	C	0.02216	MISC_CNP_BROAD	NULL	GRIN3A	-177090	ARL2BPP7	138193
rs2756916	rs2756916	9	104677951	WHI	bmi	Body mass index (BMI) calculated from weight & height at baseline	BMI	Natural log	0.00507	0.05	0.02	2062	C	0.032	MISC_CNP_BROAD	NULL	GRIN3A	-177090	ARL2BPP7	138193
rs2756916	rs2756916	9	104677951	WHI	bmi	Body mass index (BMI) calculated from weight & height at baseline	BMI	None	0.0064	1.61	0.59	2062	C	0.032	MISC_CNP_BROAD	NULL	GRIN3A	-177090	ARL2BPP7	138193
rs2756916	rs2756916	9	104677951	MEC	X_crp	C-Reactive Protein (HI biomarker analyses)	CRP	None	0.00865	2.17	0.82	380	C	0.02216	MISC_CNP_BROAD	NULL	GRIN3A	-177090	ARL2BPP7	138193
rs7923036	rs7923036	10	1475811	ARIC	mhxa30	AGE AT FIRST HEART ATTACK Q30	MI	Natural log	0.000204	-0.12	0.03	109	G	0.1894	REPL_TIER1_BMI	ADARB2	LOC642422	-103296	ADARB2-AS1	93013
rs7923036	rs7923036	10	1475811	ARIC	mhxa30	AGE AT FIRST HEART ATTACK Q30	MI	None	0.000747	-4.78	1.38	109	G	0.1894	REPL_TIER1_BMI	ADARB2	LOC642422	-103296	ADARB2-AS1	93013
rs7923036	rs7923036	10	1475811	WHI	mi	MI	MI	None	0.00106	0.59	0.18	2089	G	0.1839	REPL_TIER1_BMI	ADARB2	LOC642422	-103296	ADARB2-AS1	93013
rs7923036	rs7923036	10	1475811	MEC	SMKQUIT	Number of years since quit smoking (reported at baseline)	Smoking	Natural log	0.00157	0.15	0.05	230	G	0.2008	REPL_TIER1_BMI	ADARB2	LOC642422	-103296	ADARB2-AS1	93013
rs7923036	rs7923036	10	1475811	MEC	SMKQUIT	Number of years since quit smoking (reported at baseline)	Smoking	None	0.0035	0.64	0.22	230	G	0.2008	REPL_TIER1_BMI	ADARB2	LOC642422	-103296	ADARB2-AS1	93013
rs7923036	rs7923036	10	1475811	ARIC	hom34	NUM YRS ABSTAINED FROM CIGARETTES Q34	Smoking	None	0.00689	0.92	0.34	511	G	0.1894	REPL_TIER1_BMI	ADARB2	LOC642422	-103296	ADARB2-AS1	93013
rs787037	rs787037	10	26793282	WHI	smoking__0	Smoking - Never	Smoking	None	0.000975	-0.24	0.07	2186	G	0.2301	WILDCARD_BROAD	APBB1IP	GAD2	-199792	LINC00264	85511
rs787037	rs787037	10	26793282	WHI	norm_hdl	normalized HDL	HDL	Natural log	0.00778	-0.03	0.01	1383	G	0.2301	WILDCARD_BROAD	APBB1IP	GAD2	-199792	LINC00264	85511
rs787037	rs787037	10	26793282	ARIC	smk_dur	Smoking duration	Smoking	Natural log	0.00857	0.06	0.02	1745	G	0.1959	WILDCARD_BROAD	APBB1IP	GAD2	-199792	LINC00264	85511
rs787037	rs787037	10	26793282	ARIC	hdl01	RE-CALIBRATED HDL CHOL. in mg/dl	HDL	Natural log	0.00902	-0.02	0.00935	3181	G	0.1959	WILDCARD_BROAD	APBB1IP	GAD2	-199792	LINC00264	85511
chr10:94264789	rs17875327	10	94274809	WHI	insu	insuline	Insulin	None	3.63e-05	21.55	5.2	1718	G	0.02041	FINEMAPPING-DIAGRAM-T2D	IDE	MARK2P9	-94400	KIF11	78015
chr10:94264789	rs17875327	10	94274809	WHI	norm_tri	normalized natural log transformed triglycerides	Triglycerides	None	0.00125	0.17	0.05	1190	G	0.02041	FINEMAPPING-DIAGRAM-T2D	IDE	MARK2P9	-94400	KIF11	78015
chr10:94264789	rs17875327	10	94274809	WHI	norm_tri	normalized natural log transformed triglycerides	Triglycerides	Natural log	0.00172	0.03	0.00935	1190	G	0.02041	FINEMAPPING-DIAGRAM-T2D	IDE	MARK2P9	-94400	KIF11	78015
chr10:94264789	rs17875327	10	94274809	ARIC	chma16	INSULIN (UU-ML) Q16	Insulin	Natural log	0.00562	0.21	0.07	3244	G	0.01632	FINEMAPPING-DIAGRAM-T2D	IDE	MARK2P9	-94400	KIF11	78015
chr10:94264789	rs17875327	10	94274809	ARIC	trgsiu01	TOTAL TRIGLYCERIDES in mmol/L	Triglycerides	None	0.00568	0.24	0.09	3189	G	0.01632	FINEMAPPING-DIAGRAM-T2D	IDE	MARK2P9	-94400	KIF11	78015
chr10:94264789	rs17875327	10	94274809	ARIC	triglyc	triglycerides mg/dL	Triglycerides	None	0.00568	20.86	7.54	3189	G	0.01632	FINEMAPPING-DIAGRAM-T2D	IDE	MARK2P9	-94400	KIF11	78015
chr10:94264789	rs17875327	10	94274809	ARIC	inssiu01	INSULIN in pmol/L	Insulin	Natural log	0.00705	0.21	0.08	3244	G	0.01632	FINEMAPPING-DIAGRAM-T2D	IDE	MARK2P9	-94400	KIF11	78015
chr10:94264789	rs17875327	10	94274809	ARIC	trgsiu01	TOTAL TRIGLYCERIDES in mmol/L	Triglycerides	Natural log	0.00739	0.07	0.03	3189	G	0.01632	FINEMAPPING-DIAGRAM-T2D	IDE	MARK2P9	-94400	KIF11	78015
rs942008	rs942008	10	98157412	ARIC	hom10a	HIGH BP EVER DIAGNOSED? Q10A	Hypertension	None	0.000239	0.24	0.07	3301	G	0.1821	REPL_TIER1_fastGLU	TLL2	OPALIN	-38321	TM9SF3	120454
rs942008	rs942008	10	98157412	WHI	htntrt__0	Never hypertensive	Hypertension	None	0.000458	-0.29	0.08	2186	G	0.1848	REPL_TIER1_fastGLU	TLL2	OPALIN	-38321	TM9SF3	120454
rs942008	rs942008	10	98157412	WHI	htntrt__2	Treated hypertensive	Hypertension	None	0.0008	0.27	0.08	2186	G	0.1848	REPL_TIER1_fastGLU	TLL2	OPALIN	-38321	TM9SF3	120454
rs942008	rs942008	10	98157412	WHI	hypt	Hypertension ever	Hypertension	None	0.00113	0.27	0.08	2059	G	0.1848	REPL_TIER1_fastGLU	TLL2	OPALIN	-38321	TM9SF3	120454
rs942008	rs942008	10	98157412	ARIC	hyptmd01__1	Blood Pressure Lowering Medications in the past 2 weeks - Took hypertension lowering medication	Hypertension	None	0.00166	0.2	0.06	3430	G	0.1821	REPL_TIER1_fastGLU	TLL2	OPALIN	-38321	TM9SF3	120454
rs942008	rs942008	10	98157412	WHI	hyptage	Age told of hypertension	Hypertension	Natural log	0.00261	0.1	0.03	2048	G	0.1848	REPL_TIER1_fastGLU	TLL2	OPALIN	-38321	TM9SF3	120454
rs942008	rs942008	10	98157412	ARIC	hyptmd01__0	Blood Pressure Lowering Medications in the past 2 weeks - Did not take hypertension lowering medication	Hypertension	None	0.00306	-0.19	0.06	3430	G	0.1821	REPL_TIER1_fastGLU	TLL2	OPALIN	-38321	TM9SF3	120454
rs942008	rs942008	10	98157412	WHI	syst	systolic blood pressure	Systolic	Natural log	0.00325	0.02	0.00533	2089	G	0.1848	REPL_TIER1_fastGLU	TLL2	OPALIN	-38321	TM9SF3	120454
rs942008	rs942008	10	98157412	WHI	syst	systolic blood pressure	Systolic	None	0.00401	2.04	0.71	2089	G	0.1848	REPL_TIER1_fastGLU	TLL2	OPALIN	-38321	TM9SF3	120454
rs942008	rs942008	10	98157412	ARIC	sbpa21	2ND AND 3RD SYSTOLIC BP AVERAGE Q21	Systolic	None	0.0044	1.89	0.66	3337	G	0.1821	REPL_TIER1_fastGLU	TLL2	OPALIN	-38321	TM9SF3	120454
rs942008	rs942008	10	98157412	ARIC	sbpa21	2ND AND 3RD SYSTOLIC BP AVERAGE Q21	Systolic	Natural log	0.00555	0.01	0.00485	3337	G	0.1821	REPL_TIER1_fastGLU	TLL2	OPALIN	-38321	TM9SF3	120454
rs942008	rs942008	10	98157412	WHI	hyptage	Age told of hypertension	Hypertension	None	0.00622	0.26	0.09	2048	G	0.1848	REPL_TIER1_fastGLU	TLL2	OPALIN	-38321	TM9SF3	120454
chr10:104743461	rs74156606	10	104753471	MEC	X_ldl_chol	LDL cholesterol (HI biomarker analyses)	LDL	Natural log	0.000822	-0.25	0.07	380	A	0.04143	FINEMAPPING-ICBP_GWAS-DBP;FINEMAPPING-ICBP_GWAS-SBP;FINEMAPPING-ICBP_GWAS-SBP;FINEMAPPING-ICBP_GWAS-SBP	CNNM2	C10orf32-AS3MT	-91816	NT5C2	92468
chr10:104743461	rs74156606	10	104753471	MEC	X_tot_chol	Total cholesterol (HI biomarker analyses)	TotalCholesterol	Natural log	0.000869	-0.16	0.05	380	A	0.04143	FINEMAPPING-ICBP_GWAS-DBP;FINEMAPPING-ICBP_GWAS-SBP;FINEMAPPING-ICBP_GWAS-SBP;FINEMAPPING-ICBP_GWAS-SBP	CNNM2	C10orf32-AS3MT	-91816	NT5C2	92468
chr10:104743461	rs74156606	10	104753471	ARIC	tchsiu01	TOTAL CHOLESTEROL in mmol/L	TotalCholesterol	None	0.00464	-0.19	0.07	3188	A	0.05456	FINEMAPPING-ICBP_GWAS-DBP;FINEMAPPING-ICBP_GWAS-SBP;FINEMAPPING-ICBP_GWAS-SBP;FINEMAPPING-ICBP_GWAS-SBP	CNNM2	C10orf32-AS3MT	-91816	NT5C2	92468
chr10:104743461	rs74156606	10	104753471	ARIC	totchol	total cholesterol mg/dL	TotalCholesterol	None	0.00464	-7.18	2.53	3188	A	0.05456	FINEMAPPING-ICBP_GWAS-DBP;FINEMAPPING-ICBP_GWAS-SBP;FINEMAPPING-ICBP_GWAS-SBP;FINEMAPPING-ICBP_GWAS-SBP	CNNM2	C10orf32-AS3MT	-91816	NT5C2	92468
chr10:104743461	rs74156606	10	104753471	MEC	X_tot_chol	Total cholesterol (HI biomarker analyses)	TotalCholesterol	None	0.00497	-26.78	9.48	380	A	0.04143	FINEMAPPING-ICBP_GWAS-DBP;FINEMAPPING-ICBP_GWAS-SBP;FINEMAPPING-ICBP_GWAS-SBP;FINEMAPPING-ICBP_GWAS-SBP	CNNM2	C10orf32-AS3MT	-91816	NT5C2	92468
chr10:104743461	rs74156606	10	104753471	ARIC	ldl02	RE-CALIBRATED LDL CHOL. in mg/dl	LDL	None	0.00525	-6.77	2.42	3163	A	0.05456	FINEMAPPING-ICBP_GWAS-DBP;FINEMAPPING-ICBP_GWAS-SBP;FINEMAPPING-ICBP_GWAS-SBP;FINEMAPPING-ICBP_GWAS-SBP	CNNM2	C10orf32-AS3MT	-91816	NT5C2	92468
chr10:104743461	rs74156606	10	104753471	MEC	X_ldl_chol	LDL cholesterol (HI biomarker analyses)	LDL	None	0.00702	-23.12	8.53	380	A	0.04143	FINEMAPPING-ICBP_GWAS-DBP;FINEMAPPING-ICBP_GWAS-SBP;FINEMAPPING-ICBP_GWAS-SBP;FINEMAPPING-ICBP_GWAS-SBP	CNNM2	C10orf32-AS3MT	-91816	NT5C2	92468
chr10:104743461	rs74156606	10	104753471	ARIC	tchsiu01	TOTAL CHOLESTEROL in mmol/L	TotalCholesterol	Natural log	0.00917	-0.03	0.00996	3188	A	0.05456	FINEMAPPING-ICBP_GWAS-DBP;FINEMAPPING-ICBP_GWAS-SBP;FINEMAPPING-ICBP_GWAS-SBP;FINEMAPPING-ICBP_GWAS-SBP	CNNM2	C10orf32-AS3MT	-91816	NT5C2	92468
chr11:17350511	rs76394293	11	17393935	WHI	insu	insuline	Insulin	None	0.00107	13.74	4.19	1718	A	0.03038	FINEMAPPING-DIAGRAM-T2D	B7H6	NUCB2	-40866	KCNJ11	12859
chr11:17350511	rs76394293	11	17393935	WHI	gluc	glucose	Glucose	None	0.00363	8.78	3.01	2000	A	0.03038	FINEMAPPING-DIAGRAM-T2D	B7H6	NUCB2	-40866	KCNJ11	12859
chr11:17350511	rs76394293	11	17393935	ARIC	chma16	INSULIN (UU-ML) Q16	Insulin	Natural log	0.00505	0.15	0.05	3244	A	0.03338	FINEMAPPING-DIAGRAM-T2D	B7H6	NUCB2	-40866	KCNJ11	12859
chr11:17350511	rs76394293	11	17393935	ARIC	glucos01	DERIVED GLUCOSE VALUE in mg/dl	Glucose	None	0.00548	10.75	3.87	3245	A	0.03338	FINEMAPPING-DIAGRAM-T2D	B7H6	NUCB2	-40866	KCNJ11	12859
chr11:17350511	rs76394293	11	17393935	ARIC	inssiu01	INSULIN in pmol/L	Insulin	Natural log	0.00563	0.15	0.06	3244	A	0.03338	FINEMAPPING-DIAGRAM-T2D	B7H6	NUCB2	-40866	KCNJ11	12859
chr11:17350511	rs76394293	11	17393935	WHI	gluc	glucose	Glucose	Natural log	0.00839	0.06	0.02	2000	A	0.03038	FINEMAPPING-DIAGRAM-T2D	B7H6	NUCB2	-40866	KCNJ11	12859
rs1939120	rs1939120	11	64304715	WHI	smoking__1	Smoking - Former	Smoking	None	0.00272	0.2	0.07	2186	A	0.3713	REPL_TIER1_HDL	NULL	RPS6KA4	-165029	SLC22A11	18382
rs1939120	rs1939120	11	64304715	ARIC	hmta01	HEMATOCRIT Q1	Hematocrit	Natural log	0.00496	0.0067	0.00238	3210	A	0.3792	REPL_TIER1_HDL	NULL	RPS6KA4	-165029	SLC22A11	18382
rs1939120	rs1939120	11	64304715	WHI	hematocr	Hematocrit	Hematocrit	None	0.00814	0.28	0.11	2087	A	0.3713	REPL_TIER1_HDL	NULL	RPS6KA4	-165029	SLC22A11	18382
rs1939120	rs1939120	11	64304715	MEC	CURRSMOKE	Currently smoke? (reported at baseline)	Smoking	None	0.00885	0.48	0.18	450	A	0.36	REPL_TIER1_HDL	NULL	RPS6KA4	-165029	SLC22A11	18382
rs1939120	rs1939120	11	64304715	WHI	hematocr	Hematocrit	Hematocrit	Natural log	0.00924	0.00657	0.00252	2087	A	0.3713	REPL_TIER1_HDL	NULL	RPS6KA4	-165029	SLC22A11	18382
rs652732	rs652732	11	81896531	WHI	tcho	total cholesterol	TotalCholesterol	None	0.000439	13.76	3.9	1417	C	0.03664	MISC_CNP_PEARSON	NULL	MIR4300	-294654	RPS28P7	504040
rs652732	rs652732	11	81896531	WHI	tcho	total cholesterol	TotalCholesterol	Natural log	0.00191	0.06	0.02	1417	C	0.03664	MISC_CNP_PEARSON	NULL	MIR4300	-294654	RPS28P7	504040
rs652732	rs652732	11	81896531	MEC	X_tot_chol	Total cholesterol (HI biomarker analyses)	TotalCholesterol	Natural log	0.00201	0.13	0.04	380	C	0.04239	MISC_CNP_PEARSON	NULL	MIR4300	-294654	RPS28P7	504040
rs652732	rs652732	11	81896531	MEC	X_tot_chol	Total cholesterol (HI biomarker analyses)	TotalCholesterol	None	0.00217	26.42	8.56	380	C	0.04239	MISC_CNP_PEARSON	NULL	MIR4300	-294654	RPS28P7	504040
rs652732	rs652732	11	81896531	MEC	X_ldl_chol	LDL cholesterol (HI biomarker analyses)	LDL	Natural log	0.00254	0.2	0.07	380	C	0.04239	MISC_CNP_PEARSON	NULL	MIR4300	-294654	RPS28P7	504040
rs652732	rs652732	11	81896531	MEC	X_ldl_chol	LDL cholesterol (HI biomarker analyses)	LDL	None	0.00267	23.28	7.7	380	C	0.04239	MISC_CNP_PEARSON	NULL	MIR4300	-294654	RPS28P7	504040
rs652732	rs652732	11	81896531	WHI	norm_ldl	normalized LDL	LDL	None	0.00508	11.57	4.12	1120	C	0.03664	MISC_CNP_PEARSON	NULL	MIR4300	-294654	RPS28P7	504040
rs17376366	rs17376366	12	20492724	WHI	stroke_age	Age stroke	Stroke	None	0.00238	6.94	2.2	76	G	0.08326	REPL_TIER1_DBP	NULL	LOC100506393	-240923	PDE3A	29472
rs17376366	rs17376366	12	20492724	WHI	stroke_age	Age stroke	Stroke	Natural log	0.0031	0.1	0.03	76	G	0.08326	REPL_TIER1_DBP	NULL	LOC100506393	-240923	PDE3A	29472
rs17376366	rs17376366	12	20492724	MEC	X_creatinine	Urinary Creatinine (HI biomarker analyses)	Creatinine	None	0.0076	24.66	9.17	274	G	0.08671	REPL_TIER1_DBP	NULL	LOC100506393	-240923	PDE3A	29472
rs17376366	rs17376366	12	20492724	ARIC	momhistorystr	New Maternal History of Stroke	Stroke	None	0.0092	0.33	0.13	3042	G	0.06355	REPL_TIER1_DBP	NULL	LOC100506393	-240923	PDE3A	29472
rs17376366	rs17376366	12	20492724	ARIC	chma09	CREATININE (MG-DL) Q9	Creatinine	None	0.00931	0.1	0.04	3244	G	0.06355	REPL_TIER1_DBP	NULL	LOC100506393	-240923	PDE3A	29472
chr12:88313760	rs115487129	12	89789629	WHI	smoking__2	Smoking - current	Smoking	None	0.00144	0.61	0.19	2186	C	0.05264	FINEMAPPING-ICBP_GWAS-SBP	NULL	DUSP6	-43334	POC1B	23865
chr12:88313760	rs115487129	12	89789629	MEC	ETHANOL_CAT__4	Ethanol Drinks Per Day - 2+ drinks	Alcohol	None	0.0036	1.15	0.39	549	C	0.04528	FINEMAPPING-ICBP_GWAS-SBP	NULL	DUSP6	-43334	POC1B	23865
chr12:88313760	rs115487129	12	89789629	ARIC	smk_dur	Smoking duration	Smoking	None	0.00497	-2.44	0.87	1753	C	0.0559	FINEMAPPING-ICBP_GWAS-SBP	NULL	DUSP6	-43334	POC1B	23865
chr12:88313760	rs115487129	12	89789629	WHI	alcohol	alcohol intake	Alcohol	None	0.00834	0.27	0.1	2061	C	0.05264	FINEMAPPING-ICBP_GWAS-SBP	NULL	DUSP6	-43334	POC1B	23865
chr12:88313760	rs115487129	12	89789629	ARIC	smk_dur	Smoking duration	Smoking	Natural log	0.00914	-0.11	0.04	1751	C	0.0559	FINEMAPPING-ICBP_GWAS-SBP	NULL	DUSP6	-43334	POC1B	23865
chr12:109776077	rs7139221	12	111291694	WHI	insu	insuline	Insulin	None	0.00147	6.97	2.19	1718	A	0.1331	FINEMAPPING-CARDioGRAM-MICAD	CCDC63	RPL29P25	-11887	MYL2	56928
chr12:109776077	rs7139221	12	111291694	ARIC	hom31	AGE STOPPED SMOKING CIGARETTES Q31	Smoking	Natural log	0.00312	-0.06	0.02	771	A	0.1464	FINEMAPPING-CARDioGRAM-MICAD	CCDC63	RPL29P25	-11887	MYL2	56928
chr12:109776077	rs7139221	12	111291694	ARIC	hom31	AGE STOPPED SMOKING CIGARETTES Q31	Smoking	None	0.00414	-2.37	0.82	771	A	0.1464	FINEMAPPING-CARDioGRAM-MICAD	CCDC63	RPL29P25	-11887	MYL2	56928
chr12:109776077	rs7139221	12	111291694	ARIC	chma16	INSULIN (UU-ML) Q16	Insulin	Natural log	0.00604	0.07	0.03	3243	A	0.1464	FINEMAPPING-CARDioGRAM-MICAD	CCDC63	RPL29P25	-11887	MYL2	56928
chr12:109776077	rs7139221	12	111291694	WHI	packyrs	Pack years of smoking	Smoking	None	0.00928	-1.7	0.65	2017	A	0.1331	FINEMAPPING-CARDioGRAM-MICAD	CCDC63	RPL29P25	-11887	MYL2	56928
chr12:109778713	rs61944267	12	111294330	WHI	insu	insuline	Insulin	None	0.00166	6.82	2.16	1718	G	0.1368	FINEMAPPING-CARDioGRAM-MICAD	CCDC63	RPL29P25	-14523	MYL2	54292
chr12:109778713	rs61944267	12	111294330	ARIC	hom31	AGE STOPPED SMOKING CIGARETTES Q31	Smoking	Natural log	0.0037	-0.06	0.02	770	G	0.1486	FINEMAPPING-CARDioGRAM-MICAD	CCDC63	RPL29P25	-14523	MYL2	54292
chr12:109778713	rs61944267	12	111294330	ARIC	hom31	AGE STOPPED SMOKING CIGARETTES Q31	Smoking	None	0.00494	-2.33	0.83	770	G	0.1486	FINEMAPPING-CARDioGRAM-MICAD	CCDC63	RPL29P25	-14523	MYL2	54292
chr12:109778713	rs61944267	12	111294330	ARIC	chma16	INSULIN (UU-ML) Q16	Insulin	Natural log	0.00567	0.07	0.03	3242	G	0.1486	FINEMAPPING-CARDioGRAM-MICAD	CCDC63	RPL29P25	-14523	MYL2	54292
chr12:109778713	rs61944267	12	111294330	WHI	packyrs	Pack years of smoking	Smoking	None	0.00678	-1.75	0.65	2017	G	0.1368	FINEMAPPING-CARDioGRAM-MICAD	CCDC63	RPL29P25	-14523	MYL2	54292
chr12:109778713	rs61944267	12	111294330	ARIC	inssiu01	INSULIN in pmol/L	Insulin	Natural log	0.00924	0.07	0.03	3242	G	0.1486	FINEMAPPING-CARDioGRAM-MICAD	CCDC63	RPL29P25	-14523	MYL2	54292
chr12:109781205	rs113945414	12	111296822	WHI	insu	insuline	Insulin	None	0.00145	6.9	2.16	1718	A	0.1373	FINEMAPPING-CARDioGRAM-MICAD	CCDC63	RPL29P25	-17015	MYL2	51800
chr12:109781205	rs113945414	12	111296822	ARIC	hom31	AGE STOPPED SMOKING CIGARETTES Q31	Smoking	Natural log	0.00346	-0.06	0.02	771	A	0.1487	FINEMAPPING-CARDioGRAM-MICAD	CCDC63	RPL29P25	-17015	MYL2	51800
chr12:109781205	rs113945414	12	111296822	ARIC	chma16	INSULIN (UU-ML) Q16	Insulin	Natural log	0.00442	0.08	0.03	3243	A	0.1487	FINEMAPPING-CARDioGRAM-MICAD	CCDC63	RPL29P25	-17015	MYL2	51800
chr12:109781205	rs113945414	12	111296822	ARIC	hom31	AGE STOPPED SMOKING CIGARETTES Q31	Smoking	None	0.00454	-2.34	0.82	771	A	0.1487	FINEMAPPING-CARDioGRAM-MICAD	CCDC63	RPL29P25	-17015	MYL2	51800
chr12:109781205	rs113945414	12	111296822	WHI	packyrs	Pack years of smoking	Smoking	None	0.0068	-1.75	0.65	2017	A	0.1373	FINEMAPPING-CARDioGRAM-MICAD	CCDC63	RPL29P25	-17015	MYL2	51800
chr12:109781205	rs113945414	12	111296822	ARIC	inssiu01	INSULIN in pmol/L	Insulin	Natural log	0.00731	0.08	0.03	3243	A	0.1487	FINEMAPPING-CARDioGRAM-MICAD	CCDC63	RPL29P25	-17015	MYL2	51800
rs10774711	rs10774711	12	114135799	ARIC	sbpa21	2ND AND 3RD SYSTOLIC BP AVERAGE Q21	Systolic	None	0.00337	-1.53	0.52	3334	A	0.4976	REPL_TIER1_QT	NULL	LOC100506452	-217514	LOC100506465	46582
rs10774711	rs10774711	12	114135799	WHI	mi_age	Age at MI	MI	Natural log	0.00361	-0.05	0.02	77	A	0.494	REPL_TIER1_QT	NULL	LOC100506452	-217514	LOC100506465	46582
rs10774711	rs10774711	12	114135799	WHI	mi_age	Age at MI	MI	None	0.0041	-3.4	1.15	77	A	0.494	REPL_TIER1_QT	NULL	LOC100506452	-217514	LOC100506465	46582
rs10774711	rs10774711	12	114135799	ARIC	hom10c	HEART ATTACK EVER DIAGNOSED? Q10C	MI	None	0.00425	-0.35	0.12	3305	A	0.4976	REPL_TIER1_QT	NULL	LOC100506452	-217514	LOC100506465	46582
rs10774711	rs10774711	12	114135799	WHI	syst	systolic blood pressure	Systolic	Natural log	0.00586	-0.01	0.00403	2089	A	0.494	REPL_TIER1_QT	NULL	LOC100506452	-217514	LOC100506465	46582
rs10774711	rs10774711	12	114135799	ARIC	sbpa21	2ND AND 3RD SYSTOLIC BP AVERAGE Q21	Systolic	Natural log	0.00678	-0.01	0.00383	3334	A	0.4976	REPL_TIER1_QT	NULL	LOC100506452	-217514	LOC100506465	46582
rs10774711	rs10774711	12	114135799	WHI	syst	systolic blood pressure	Systolic	None	0.00741	-1.44	0.54	2089	A	0.494	REPL_TIER1_QT	NULL	LOC100506452	-217514	LOC100506465	46582
chr15:89309541	rs60136502	15	91508537	WHI	insu	insuline	Insulin	None	0.00132	7.38	2.29	1718	C	0.112	FINEMAPPING-DIAGRAM-T2D	NULL	RCCD1	-2183	PRC1	730
chr15:89309541	rs60136502	15	91508537	MEC	X_insulin	Insulin (HI biomarker analyses)	Insulin	Natural log	0.00152	0.22	0.07	442	C	0.1243	FINEMAPPING-DIAGRAM-T2D	NULL	RCCD1	-2183	PRC1	730
chr15:89309541	rs60136502	15	91508537	ARIC	tchsiu01	TOTAL CHOLESTEROL in mmol/L	TotalCholesterol	None	0.00585	0.13	0.05	3182	C	0.1102	FINEMAPPING-DIAGRAM-T2D	NULL	RCCD1	-2183	PRC1	730
chr15:89309541	rs60136502	15	91508537	ARIC	totchol	total cholesterol mg/dL	TotalCholesterol	None	0.00585	4.99	1.81	3182	C	0.1102	FINEMAPPING-DIAGRAM-T2D	NULL	RCCD1	-2183	PRC1	730
chr15:89309541	rs60136502	15	91508537	ARIC	tchsiu01	TOTAL CHOLESTEROL in mmol/L	TotalCholesterol	Natural log	0.00726	0.02	0.00711	3182	C	0.1102	FINEMAPPING-DIAGRAM-T2D	NULL	RCCD1	-2183	PRC1	730
chr15:89309541	rs60136502	15	91508537	ARIC	totchol	total cholesterol mg/dL	TotalCholesterol	Natural log	0.00738	0.02	0.00844	3182	C	0.1102	FINEMAPPING-DIAGRAM-T2D	NULL	RCCD1	-2183	PRC1	730
chr15:89309541	rs60136502	15	91508537	WHI	tcho	total cholesterol	TotalCholesterol	None	0.00818	6.48	2.45	1417	C	0.112	FINEMAPPING-DIAGRAM-T2D	NULL	RCCD1	-2183	PRC1	730
rs11865790	rs11865790	16	47433534	ARIC	drnkr01__1	Drinker Status - Current drinker	Alcohol	None	0.000265	0.21	0.06	3428	G	0.3632	REPL_TIER1_fastGLU	ITFG1	LOC100422275	-136124	PHKB	61675
rs11865790	rs11865790	16	47433534	WHI	alcohol	alcohol intake	Alcohol	Natural log	0.00557	-0.03	0.01	2061	G	0.3486	REPL_TIER1_fastGLU	ITFG1	LOC100422275	-136124	PHKB	61675
rs11865790	rs11865790	16	47433534	ARIC	crp	C-reactive Protein	CRP	Natural log	0.00759	0.31	0.12	151	G	0.3632	REPL_TIER1_fastGLU	ITFG1	LOC100422275	-136124	PHKB	61675
rs11865790	rs11865790	16	47433534	MEC	X_crp	C-Reactive Protein (HI biomarker analyses)	CRP	Natural log	0.00778	0.15	0.06	380	G	0.3198	REPL_TIER1_fastGLU	ITFG1	LOC100422275	-136124	PHKB	61675
rs11865790	rs11865790	16	47433534	WHI	alcohol	alcohol intake	Alcohol	None	0.00931	-0.12	0.05	2061	G	0.3486	REPL_TIER1_fastGLU	ITFG1	LOC100422275	-136124	PHKB	61675
rs8058543	rs8058543	16	53130259	WHI	ptca_f30	F30 Percutaneous transluminal coronary angioplasty	HeartArterialSurgery	None	0.0003	1.76	0.49	2044	A	0.05056	REPL_TIER2_2HRGLU	CHD9	LOC100128523	-85052	LOC100310835	201819
rs8058543	rs8058543	16	53130259	ARIC	phea06__N	Heart or arterial surgery? No	Heartarterialsurgery	None	0.000532	-1.02	0.3	3429	A	0.04119	REPL_TIER2_2HRGLU	CHD9	LOC100128523	-85052	LOC100310835	201819
rs8058543	rs8058543	16	53130259	ARIC	mi07	MI by 2007	MI	None	0.0009	0.6	0.18	3339	A	0.04119	REPL_TIER2_2HRGLU	CHD9	LOC100128523	-85052	LOC100310835	201819
rs8058543	rs8058543	16	53130259	ARIC	phea06__Y	Heart or arterial surgery? Yes	Heartarterialsurgery	None	0.00121	1.05	0.32	3429	A	0.04119	REPL_TIER2_2HRGLU	CHD9	LOC100128523	-85052	LOC100310835	201819
rs8058543	rs8058543	16	53130259	ARIC	phea07a__N	Coronary Bypass surgery? No	Heartarterialsurgery	None	0.0039	1.11	0.38	3429	A	0.04119	REPL_TIER2_2HRGLU	CHD9	LOC100128523	-85052	LOC100310835	201819
rs8058543	rs8058543	16	53130259	ARIC	phea07f__LEFT	HEART OR ART SURG - left leg	Heartarterialsurgery	None	0.00543	2.47	0.89	3429	A	0.04119	REPL_TIER2_2HRGLU	CHD9	LOC100128523	-85052	LOC100310835	201819
rs8058543	rs8058543	16	53130259	WHI	mi_f2	F2 MI ever	MI	None	0.00632	1.12	0.41	2088	A	0.05056	REPL_TIER2_2HRGLU	CHD9	LOC100128523	-85052	LOC100310835	201819
rs2926143	rs2926143	16	64258077	MEC	HIBP	High blood pressure reported at baseline	Hypertension	None	0.00103	-0.45	0.14	455	A	0.4981	REPL_TIER1_DBP	NULL	RPS15AP34	-873026	LOC729217	36152
rs2926143	rs2926143	16	64258077	ARIC	hypert05	HYPERTENSION, DEFINITION 5	Hypertension	None	0.00124	-0.16	0.05	3325	A	0.4946	REPL_TIER1_DBP	NULL	RPS15AP34	-873026	LOC729217	36152
rs2926143	rs2926143	16	64258077	WHI	htntrt__0	Never hypertensive	Hypertension	None	0.00441	-0.18	0.06	2186	A	0.4808	REPL_TIER1_DBP	NULL	RPS15AP34	-873026	LOC729217	36152
rs2926143	rs2926143	16	64258077	WHI	hypt	Hypertension ever	Hypertension	None	0.00458	0.18	0.06	2059	A	0.4808	REPL_TIER1_DBP	NULL	RPS15AP34	-873026	LOC729217	36152
rs2926143	rs2926143	16	64258077	ARIC	cigtyr01	CIGARETTE YEARS OF SMOKING	Smoking	None	0.00711	26.25	9.75	3234	A	0.4946	REPL_TIER1_DBP	NULL	RPS15AP34	-873026	LOC729217	36152
rs2926143	rs2926143	16	64258077	WHI	hyptage	Age told of hypertension	Hypertension	Natural log	0.00765	0.07	0.03	2048	A	0.4808	REPL_TIER1_DBP	NULL	RPS15AP34	-873026	LOC729217	36152
rs2926143	rs2926143	16	64258077	WHI	packyrs	Pack years of smoking	Smoking	None	0.00958	1.13	0.44	2017	A	0.4808	REPL_TIER1_DBP	NULL	RPS15AP34	-873026	LOC729217	36152
rs4260044	rs4260044	16	85272244	ARIC	bmi01	BODY MASS INDEX IN KG/(M*M)	BMI	None	0.000439	0.54	0.15	3327	A	0.4879	REPL_TIER1_HDL;REPL_TIER2_TG	NULL	LOC100506467	-69650	LINC00311	44319
rs4260044	rs4260044	16	85272244	ARIC	bmi01	BODY MASS INDEX IN KG/(M*M)	BMI	Natural log	0.000807	0.02	0.0048	3327	A	0.4879	REPL_TIER1_HDL;REPL_TIER2_TG	NULL	LOC100506467	-69650	LINC00311	44319
rs4260044	rs4260044	16	85272244	MEC	BMI	Body mass index (BMI) calculated from weight & height at baseline	BMI	None	0.0011	1.01	0.31	445	A	0.4759	REPL_TIER1_HDL;REPL_TIER2_TG	NULL	LOC100506467	-69650	LINC00311	44319
rs4260044	rs4260044	16	85272244	MEC	BMI	Body mass index (BMI) calculated from weight & height at baseline	BMI	Natural log	0.00182	0.03	0.01	445	A	0.4759	REPL_TIER1_HDL;REPL_TIER2_TG	NULL	LOC100506467	-69650	LINC00311	44319
rs4260044	rs4260044	16	85272244	ARIC	log_crp	Log(CRP)	CRP	None	0.00272	0.24	0.08	378	A	0.4879	REPL_TIER1_HDL;REPL_TIER2_TG	NULL	LOC100506467	-69650	LINC00311	44319
rs4260044	rs4260044	16	85272244	MEC	X_crp	C-Reactive Protein (HI biomarker analyses)	CRP	Natural log	0.00526	0.14	0.05	380	A	0.4759	REPL_TIER1_HDL;REPL_TIER2_TG	NULL	LOC100506467	-69650	LINC00311	44319
rs4260044	rs4260044	16	85272244	MEC	X_crp	C-Reactive Protein (HI biomarker analyses)	CRP	None	0.00752	0.65	0.24	380	A	0.4759	REPL_TIER1_HDL;REPL_TIER2_TG	NULL	LOC100506467	-69650	LINC00311	44319
rs4334353	rs4334353	17	53451739	ARIC	hom29	AGE 1ST REGULARLY SMOKED CIGARETS Q29	Smoking	Natural log	0.000102	0.04	0.01	1723	A	0.3098	REPL_TIER1_HDL	NULL	HLF	-49314	MMD	18234
rs4334353	rs4334353	17	53451739	ARIC	hom29	AGE 1ST REGULARLY SMOKED CIGARETS Q29	Smoking	None	0.0013	0.77	0.24	1723	A	0.3098	REPL_TIER1_HDL	NULL	HLF	-49314	MMD	18234
rs4334353	rs4334353	17	53451739	ARIC	mhxa30	AGE AT FIRST HEART ATTACK Q30	MI	Natural log	0.00262	-0.09	0.03	109	A	0.3098	REPL_TIER1_HDL	NULL	HLF	-49314	MMD	18234
rs4334353	rs4334353	17	53451739	MEC	SMKQUIT	Number of years since quit smoking (reported at baseline)	Smoking	None	0.00651	0.5	0.18	230	A	0.3314	REPL_TIER1_HDL	NULL	HLF	-49314	MMD	18234
rs4334353	rs4334353	17	53451739	ARIC	mhxa30	AGE AT FIRST HEART ATTACK Q30	MI	None	0.00683	-3.42	1.24	109	A	0.3098	REPL_TIER1_HDL	NULL	HLF	-49314	MMD	18234
rs4334353	rs4334353	17	53451739	WHI	mi_f2_age	F2 age at MI	MI	Natural log	0.00833	-0.24	0.08	27	A	0.3263	REPL_TIER1_HDL	NULL	HLF	-49314	MMD	18234
rs4334353	rs4334353	17	53451739	MEC	SMKQUIT	Number of years since quit smoking (reported at baseline)	Smoking	Natural log	0.00988	0.1	0.04	230	A	0.3314	REPL_TIER1_HDL	NULL	HLF	-49314	MMD	18234
chr19:11049164	rs56125973	19	11188164	ARIC	totchol	total cholesterol mg/dL	TotalCholesterol	Natural log	3.06e-07	-0.03	0.00682	3185	G	0.1704	FINEMAPPING-Lipids-LDL	NULL	SMARCA4	-15207	LDLR	11873
chr19:11049164	rs56125973	19	11188164	ARIC	tchsiu01	TOTAL CHOLESTEROL in mmol/L	TotalCholesterol	Natural log	3.73e-07	-0.03	0.00574	3185	G	0.1704	FINEMAPPING-Lipids-LDL	NULL	SMARCA4	-15207	LDLR	11873
chr19:11049164	rs56125973	19	11188164	ARIC	ldl02	RE-CALIBRATED LDL CHOL. in mg/dl	LDL	Natural log	1.51e-06	-0.05	0.01	3160	G	0.1704	FINEMAPPING-Lipids-LDL	NULL	SMARCA4	-15207	LDLR	11873
chr19:11049164	rs56125973	19	11188164	ARIC	tchsiu01	TOTAL CHOLESTEROL in mmol/L	TotalCholesterol	None	2.06e-06	-0.18	0.04	3185	G	0.1704	FINEMAPPING-Lipids-LDL	NULL	SMARCA4	-15207	LDLR	11873
chr19:11049164	rs56125973	19	11188164	ARIC	totchol	total cholesterol mg/dL	TotalCholesterol	None	2.06e-06	-6.95	1.46	3185	G	0.1704	FINEMAPPING-Lipids-LDL	NULL	SMARCA4	-15207	LDLR	11873
chr19:11049164	rs56125973	19	11188164	ARIC	ldl02	RE-CALIBRATED LDL CHOL. in mg/dl	LDL	None	2.43e-06	-6.62	1.4	3160	G	0.1704	FINEMAPPING-Lipids-LDL	NULL	SMARCA4	-15207	LDLR	11873
chr19:11049164	rs56125973	19	11188164	WHI	tcho	total cholesterol	TotalCholesterol	None	0.000802	-6.45	1.92	1417	G	0.1767	FINEMAPPING-Lipids-LDL	NULL	SMARCA4	-15207	LDLR	11873
chr19:11049164	rs56125973	19	11188164	WHI	tcho	total cholesterol	TotalCholesterol	Natural log	0.00114	-0.03	0.00886	1417	G	0.1767	FINEMAPPING-Lipids-LDL	NULL	SMARCA4	-15207	LDLR	11873
chr19:11049164	rs56125973	19	11188164	WHI	norm_ldl	normalized LDL	LDL	None	0.00122	-6.57	2.03	1120	G	0.1767	FINEMAPPING-Lipids-LDL	NULL	SMARCA4	-15207	LDLR	11873
chr19:11049164	rs56125973	19	11188164	WHI	norm_ldl	normalized LDL	LDL	Natural log	0.00131	-0.05	0.02	1120	G	0.1767	FINEMAPPING-Lipids-LDL	NULL	SMARCA4	-15207	LDLR	11873
chr19:11049247	rs56289821	19	11188247	ARIC	ldl02	RE-CALIBRATED LDL CHOL. in mg/dl	LDL	None	2.28e-09	-11.77	1.96	3162	A	0.08002	FINEMAPPING-Lipids-LDL	NULL	SMARCA4	-15290	LDLR	11790
chr19:11049247	rs56289821	19	11188247	ARIC	ldl02	RE-CALIBRATED LDL CHOL. in mg/dl	LDL	Natural log	9.16e-09	-0.09	0.02	3162	A	0.08002	FINEMAPPING-Lipids-LDL	NULL	SMARCA4	-15290	LDLR	11790
chr19:11049247	rs56289821	19	11188247	ARIC	tchsiu01	TOTAL CHOLESTEROL in mmol/L	TotalCholesterol	Natural log	1.52e-08	-0.05	0.00805	3187	A	0.08002	FINEMAPPING-Lipids-LDL	NULL	SMARCA4	-15290	LDLR	11790
chr19:11049247	rs56289821	19	11188247	ARIC	totchol	total cholesterol mg/dL	TotalCholesterol	Natural log	1.62e-08	-0.05	0.00957	3187	A	0.08002	FINEMAPPING-Lipids-LDL	NULL	SMARCA4	-15290	LDLR	11790
chr19:11049247	rs56289821	19	11188247	ARIC	tchsiu01	TOTAL CHOLESTEROL in mmol/L	TotalCholesterol	None	2.46e-08	-0.3	0.05	3187	A	0.08002	FINEMAPPING-Lipids-LDL	NULL	SMARCA4	-15290	LDLR	11790
chr19:11049247	rs56289821	19	11188247	ARIC	totchol	total cholesterol mg/dL	TotalCholesterol	None	2.46e-08	-11.46	2.05	3187	A	0.08002	FINEMAPPING-Lipids-LDL	NULL	SMARCA4	-15290	LDLR	11790
chr19:11049247	rs56289821	19	11188247	WHI	tcho	total cholesterol	TotalCholesterol	None	8.18e-05	-10.38	2.63	1417	A	0.08905	FINEMAPPING-Lipids-LDL	NULL	SMARCA4	-15290	LDLR	11790
chr19:11049247	rs56289821	19	11188247	WHI	tcho	total cholesterol	TotalCholesterol	Natural log	9.42e-05	-0.05	0.01	1417	A	0.08905	FINEMAPPING-Lipids-LDL	NULL	SMARCA4	-15290	LDLR	11790
chr19:11049247	rs56289821	19	11188247	WHI	norm_ldl	normalized LDL	LDL	Natural log	0.000154	-0.08	0.02	1120	A	0.08905	FINEMAPPING-Lipids-LDL	NULL	SMARCA4	-15290	LDLR	11790
chr19:11049247	rs56289821	19	11188247	WHI	norm_ldl	normalized LDL	LDL	None	0.000199	-10.14	2.72	1120	A	0.08905	FINEMAPPING-Lipids-LDL	NULL	SMARCA4	-15290	LDLR	11790
chr19:11049850	rs112898275	19	11188850	ARIC	totchol	total cholesterol mg/dL	TotalCholesterol	Natural log	3.4e-07	-0.04	0.00703	3188	G	0.1663	FINEMAPPING-Lipids-LDL	NULL	SMARCA4	-15893	LDLR	11187
chr19:11049850	rs112898275	19	11188850	ARIC	tchsiu01	TOTAL CHOLESTEROL in mmol/L	TotalCholesterol	Natural log	3.41e-07	-0.03	0.00592	3188	G	0.1663	FINEMAPPING-Lipids-LDL	NULL	SMARCA4	-15893	LDLR	11187
chr19:11049850	rs112898275	19	11188850	ARIC	tchsiu01	TOTAL CHOLESTEROL in mmol/L	TotalCholesterol	None	1.14e-06	-0.19	0.04	3188	G	0.1663	FINEMAPPING-Lipids-LDL	NULL	SMARCA4	-15893	LDLR	11187
chr19:11049850	rs112898275	19	11188850	ARIC	totchol	total cholesterol mg/dL	TotalCholesterol	None	1.14e-06	-7.35	1.51	3188	G	0.1663	FINEMAPPING-Lipids-LDL	NULL	SMARCA4	-15893	LDLR	11187
chr19:11049850	rs112898275	19	11188850	ARIC	ldl02	RE-CALIBRATED LDL CHOL. in mg/dl	LDL	None	1.69e-06	-6.94	1.45	3163	G	0.1663	FINEMAPPING-Lipids-LDL	NULL	SMARCA4	-15893	LDLR	11187
chr19:11049850	rs112898275	19	11188850	ARIC	ldl02	RE-CALIBRATED LDL CHOL. in mg/dl	LDL	Natural log	2.26e-06	-0.05	0.01	3163	G	0.1663	FINEMAPPING-Lipids-LDL	NULL	SMARCA4	-15893	LDLR	11187
chr19:11049850	rs112898275	19	11188850	WHI	tcho	total cholesterol	TotalCholesterol	None	0.00112	-6.5	1.99	1417	G	0.1721	FINEMAPPING-Lipids-LDL	NULL	SMARCA4	-15893	LDLR	11187
chr19:11049850	rs112898275	19	11188850	WHI	tcho	total cholesterol	TotalCholesterol	Natural log	0.00157	-0.03	0.00918	1417	G	0.1721	FINEMAPPING-Lipids-LDL	NULL	SMARCA4	-15893	LDLR	11187
chr19:11049850	rs112898275	19	11188850	WHI	norm_ldl	normalized LDL	LDL	Natural log	0.00428	-0.05	0.02	1120	G	0.1721	FINEMAPPING-Lipids-LDL	NULL	SMARCA4	-15893	LDLR	11187
chr19:11049850	rs112898275	19	11188850	WHI	norm_ldl	normalized LDL	LDL	None	0.00486	-5.9	2.09	1120	G	0.1721	FINEMAPPING-Lipids-LDL	NULL	SMARCA4	-15893	LDLR	11187
chr19:11050764	rs73015011	19	11189764	ARIC	totchol	total cholesterol mg/dL	TotalCholesterol	Natural log	1.08e-09	-0.04	0.00673	3180	G	0.1822	FINEMAPPING-Lipids-LDL	NULL	SMARCA4	-16807	LDLR	10273
chr19:11050764	rs73015011	19	11189764	ARIC	tchsiu01	TOTAL CHOLESTEROL in mmol/L	TotalCholesterol	Natural log	1.09e-09	-0.03	0.00567	3180	G	0.1822	FINEMAPPING-Lipids-LDL	NULL	SMARCA4	-16807	LDLR	10273
chr19:11050764	rs73015011	19	11189764	ARIC	tchsiu01	TOTAL CHOLESTEROL in mmol/L	TotalCholesterol	None	9.78e-09	-0.21	0.04	3180	G	0.1822	FINEMAPPING-Lipids-LDL	NULL	SMARCA4	-16807	LDLR	10273
chr19:11050764	rs73015011	19	11189764	ARIC	totchol	total cholesterol mg/dL	TotalCholesterol	None	9.78e-09	-8.3	1.44	3180	G	0.1822	FINEMAPPING-Lipids-LDL	NULL	SMARCA4	-16807	LDLR	10273
chr19:11050764	rs73015011	19	11189764	ARIC	ldl02	RE-CALIBRATED LDL CHOL. in mg/dl	LDL	Natural log	9.88e-09	-0.06	0.01	3155	G	0.1822	FINEMAPPING-Lipids-LDL	NULL	SMARCA4	-16807	LDLR	10273
chr19:11050764	rs73015011	19	11189764	ARIC	ldl02	RE-CALIBRATED LDL CHOL. in mg/dl	LDL	None	1.73e-08	-7.82	1.38	3155	G	0.1822	FINEMAPPING-Lipids-LDL	NULL	SMARCA4	-16807	LDLR	10273
chr19:11050764	rs73015011	19	11189764	WHI	tcho	total cholesterol	TotalCholesterol	None	0.000119	-7.47	1.94	1416	G	0.1847	FINEMAPPING-Lipids-LDL	NULL	SMARCA4	-16807	LDLR	10273
chr19:11050764	rs73015011	19	11189764	WHI	tcho	total cholesterol	TotalCholesterol	Natural log	0.000189	-0.03	0.00893	1416	G	0.1847	FINEMAPPING-Lipids-LDL	NULL	SMARCA4	-16807	LDLR	10273
chr19:11050764	rs73015011	19	11189764	WHI	norm_ldl	normalized LDL	LDL	Natural log	0.000474	-0.06	0.02	1119	G	0.1847	FINEMAPPING-Lipids-LDL	NULL	SMARCA4	-16807	LDLR	10273
chr19:11050764	rs73015011	19	11189764	WHI	norm_ldl	normalized LDL	LDL	None	0.000568	-7.02	2.03	1119	G	0.1847	FINEMAPPING-Lipids-LDL	NULL	SMARCA4	-16807	LDLR	10273
chr19:11051110	rs115594766	19	11190110	ARIC	totchol	total cholesterol mg/dL	TotalCholesterol	Natural log	2.86e-09	-0.04	0.00668	3183	G	0.1876	FINEMAPPING-Lipids-LDL	NULL	SMARCA4	-17153	LDLR	9927
chr19:11051110	rs115594766	19	11190110	ARIC	tchsiu01	TOTAL CHOLESTEROL in mmol/L	TotalCholesterol	Natural log	2.89e-09	-0.03	0.00562	3183	G	0.1876	FINEMAPPING-Lipids-LDL	NULL	SMARCA4	-17153	LDLR	9927
chr19:11051110	rs115594766	19	11190110	ARIC	tchsiu01	TOTAL CHOLESTEROL in mmol/L	TotalCholesterol	None	2.34e-08	-0.21	0.04	3183	G	0.1876	FINEMAPPING-Lipids-LDL	NULL	SMARCA4	-17153	LDLR	9927
chr19:11051110	rs115594766	19	11190110	ARIC	totchol	total cholesterol mg/dL	TotalCholesterol	None	2.34e-08	-8.02	1.43	3183	G	0.1876	FINEMAPPING-Lipids-LDL	NULL	SMARCA4	-17153	LDLR	9927
chr19:11051110	rs115594766	19	11190110	ARIC	ldl02	RE-CALIBRATED LDL CHOL. in mg/dl	LDL	Natural log	3.14e-08	-0.06	0.01	3158	G	0.1876	FINEMAPPING-Lipids-LDL	NULL	SMARCA4	-17153	LDLR	9927
chr19:11051110	rs115594766	19	11190110	ARIC	ldl02	RE-CALIBRATED LDL CHOL. in mg/dl	LDL	None	4.69e-08	-7.52	1.37	3158	G	0.1876	FINEMAPPING-Lipids-LDL	NULL	SMARCA4	-17153	LDLR	9927
chr19:11051110	rs115594766	19	11190110	WHI	tcho	total cholesterol	TotalCholesterol	None	0.000121	-7.42	1.92	1416	G	0.1907	FINEMAPPING-Lipids-LDL	NULL	SMARCA4	-17153	LDLR	9927
chr19:11051110	rs115594766	19	11190110	WHI	tcho	total cholesterol	TotalCholesterol	Natural log	0.000148	-0.03	0.00888	1416	G	0.1907	FINEMAPPING-Lipids-LDL	NULL	SMARCA4	-17153	LDLR	9927
chr19:11051110	rs115594766	19	11190110	WHI	norm_ldl	normalized LDL	LDL	Natural log	0.00103	-0.05	0.02	1119	G	0.1907	FINEMAPPING-Lipids-LDL	NULL	SMARCA4	-17153	LDLR	9927
chr19:11051110	rs115594766	19	11190110	WHI	norm_ldl	normalized LDL	LDL	None	0.00157	-6.38	2.01	1119	G	0.1907	FINEMAPPING-Lipids-LDL	NULL	SMARCA4	-17153	LDLR	9927
chr19:11051873	rs73015013	19	11190873	ARIC	totchol	total cholesterol mg/dL	TotalCholesterol	Natural log	2.11e-09	-0.04	0.00664	3185	A	0.1884	FINEMAPPING-Lipids-LDL	NULL	SMARCA4	-17916	LDLR	9164
chr19:11051873	rs73015013	19	11190873	ARIC	tchsiu01	TOTAL CHOLESTEROL in mmol/L	TotalCholesterol	Natural log	2.16e-09	-0.03	0.00559	3185	A	0.1884	FINEMAPPING-Lipids-LDL	NULL	SMARCA4	-17916	LDLR	9164
chr19:11051873	rs73015013	19	11190873	ARIC	tchsiu01	TOTAL CHOLESTEROL in mmol/L	TotalCholesterol	None	1.84e-08	-0.21	0.04	3185	A	0.1884	FINEMAPPING-Lipids-LDL	NULL	SMARCA4	-17916	LDLR	9164
chr19:11051873	rs73015013	19	11190873	ARIC	totchol	total cholesterol mg/dL	TotalCholesterol	None	1.84e-08	-8.03	1.42	3185	A	0.1884	FINEMAPPING-Lipids-LDL	NULL	SMARCA4	-17916	LDLR	9164
chr19:11051873	rs73015013	19	11190873	ARIC	ldl02	RE-CALIBRATED LDL CHOL. in mg/dl	LDL	Natural log	2.53e-08	-0.06	0.01	3160	A	0.1884	FINEMAPPING-Lipids-LDL	NULL	SMARCA4	-17916	LDLR	9164
chr19:11051873	rs73015013	19	11190873	ARIC	ldl02	RE-CALIBRATED LDL CHOL. in mg/dl	LDL	None	3.91e-08	-7.53	1.37	3160	A	0.1884	FINEMAPPING-Lipids-LDL	NULL	SMARCA4	-17916	LDLR	9164
chr19:11051873	rs73015013	19	11190873	WHI	tcho	total cholesterol	TotalCholesterol	None	0.000121	-7.42	1.92	1416	A	0.1907	FINEMAPPING-Lipids-LDL	NULL	SMARCA4	-17916	LDLR	9164
chr19:11051873	rs73015013	19	11190873	WHI	tcho	total cholesterol	TotalCholesterol	Natural log	0.000148	-0.03	0.00888	1416	A	0.1907	FINEMAPPING-Lipids-LDL	NULL	SMARCA4	-17916	LDLR	9164
chr19:11051873	rs73015013	19	11190873	WHI	norm_ldl	normalized LDL	LDL	Natural log	0.00103	-0.05	0.02	1119	A	0.1907	FINEMAPPING-Lipids-LDL	NULL	SMARCA4	-17916	LDLR	9164
chr19:11051873	rs73015013	19	11190873	WHI	norm_ldl	normalized LDL	LDL	None	0.00157	-6.38	2.01	1119	A	0.1907	FINEMAPPING-Lipids-LDL	NULL	SMARCA4	-17916	LDLR	9164
chr19:11053193	rs61194703	19	11192193	ARIC	ldl02	RE-CALIBRATED LDL CHOL. in mg/dl	LDL	Natural log	7.46e-10	-0.06	0.01	3161	A	0.2073	FINEMAPPING-Lipids-LDL	NULL	SMARCA4	-19236	LDLR	7844
chr19:11053193	rs61194703	19	11192193	ARIC	totchol	total cholesterol mg/dL	TotalCholesterol	Natural log	8.49e-10	-0.04	0.00644	3186	A	0.2073	FINEMAPPING-Lipids-LDL	NULL	SMARCA4	-19236	LDLR	7844
chr19:11053193	rs61194703	19	11192193	ARIC	ldl02	RE-CALIBRATED LDL CHOL. in mg/dl	LDL	None	8.56e-10	-8.15	1.33	3161	A	0.2073	FINEMAPPING-Lipids-LDL	NULL	SMARCA4	-19236	LDLR	7844
chr19:11053193	rs61194703	19	11192193	ARIC	tchsiu01	TOTAL CHOLESTEROL in mmol/L	TotalCholesterol	Natural log	9.26e-10	-0.03	0.00542	3186	A	0.2073	FINEMAPPING-Lipids-LDL	NULL	SMARCA4	-19236	LDLR	7844
chr19:11053193	rs61194703	19	11192193	ARIC	tchsiu01	TOTAL CHOLESTEROL in mmol/L	TotalCholesterol	None	6.43e-09	-0.21	0.04	3186	A	0.2073	FINEMAPPING-Lipids-LDL	NULL	SMARCA4	-19236	LDLR	7844
chr19:11053193	rs61194703	19	11192193	ARIC	totchol	total cholesterol mg/dL	TotalCholesterol	None	6.43e-09	-8.04	1.38	3186	A	0.2073	FINEMAPPING-Lipids-LDL	NULL	SMARCA4	-19236	LDLR	7844
chr19:11053193	rs61194703	19	11192193	WHI	tcho	total cholesterol	TotalCholesterol	None	1.98e-05	-8.08	1.89	1417	A	0.211	FINEMAPPING-Lipids-LDL	NULL	SMARCA4	-19236	LDLR	7844
chr19:11053193	rs61194703	19	11192193	WHI	tcho	total cholesterol	TotalCholesterol	Natural log	3.12e-05	-0.04	0.0087	1417	A	0.211	FINEMAPPING-Lipids-LDL	NULL	SMARCA4	-19236	LDLR	7844
chr19:11053193	rs61194703	19	11192193	WHI	norm_ldl	normalized LDL	LDL	None	5.29e-05	-7.98	1.97	1120	A	0.211	FINEMAPPING-Lipids-LDL	NULL	SMARCA4	-19236	LDLR	7844
chr19:11053193	rs61194703	19	11192193	WHI	norm_ldl	normalized LDL	LDL	Natural log	9.44e-05	-0.06	0.02	1120	A	0.211	FINEMAPPING-Lipids-LDL	NULL	SMARCA4	-19236	LDLR	7844
chr19:11053831	rs77140532	19	11192831	ARIC	totchol	total cholesterol mg/dL	TotalCholesterol	Natural log	2.97e-05	-0.02	0.00568	3188	G	0.3115	FINEMAPPING-Lipids-LDL	NULL	SMARCA4	-19874	LDLR	7206
chr19:11053831	rs77140532	19	11192831	ARIC	tchsiu01	TOTAL CHOLESTEROL in mmol/L	TotalCholesterol	Natural log	3.29e-05	-0.02	0.00478	3188	G	0.3115	FINEMAPPING-Lipids-LDL	NULL	SMARCA4	-19874	LDLR	7206
chr19:11053831	rs77140532	19	11192831	ARIC	ldl02	RE-CALIBRATED LDL CHOL. in mg/dl	LDL	Natural log	7.29e-05	-0.04	0.00924	3163	G	0.3115	FINEMAPPING-Lipids-LDL	NULL	SMARCA4	-19874	LDLR	7206
chr19:11053831	rs77140532	19	11192831	ARIC	ldl02	RE-CALIBRATED LDL CHOL. in mg/dl	LDL	None	0.000133	-4.47	1.17	3163	G	0.3115	FINEMAPPING-Lipids-LDL	NULL	SMARCA4	-19874	LDLR	7206
chr19:11053831	rs77140532	19	11192831	ARIC	tchsiu01	TOTAL CHOLESTEROL in mmol/L	TotalCholesterol	None	0.000148	-0.12	0.03	3188	G	0.3115	FINEMAPPING-Lipids-LDL	NULL	SMARCA4	-19874	LDLR	7206
chr19:11053831	rs77140532	19	11192831	ARIC	totchol	total cholesterol mg/dL	TotalCholesterol	None	0.000148	-4.62	1.22	3188	G	0.3115	FINEMAPPING-Lipids-LDL	NULL	SMARCA4	-19874	LDLR	7206
chr19:11053831	rs77140532	19	11192831	WHI	tcho	total cholesterol	TotalCholesterol	None	0.00319	-4.86	1.64	1417	G	0.3103	FINEMAPPING-Lipids-LDL	NULL	SMARCA4	-19874	LDLR	7206
chr19:11053831	rs77140532	19	11192831	WHI	norm_ldl	normalized LDL	LDL	Natural log	0.00355	-0.04	0.01	1120	G	0.3103	FINEMAPPING-Lipids-LDL	NULL	SMARCA4	-19874	LDLR	7206
chr19:11053831	rs77140532	19	11192831	WHI	norm_ldl	normalized LDL	LDL	None	0.0042	-4.93	1.72	1120	G	0.3103	FINEMAPPING-Lipids-LDL	NULL	SMARCA4	-19874	LDLR	7206
chr19:11053831	rs77140532	19	11192831	WHI	tcho	total cholesterol	TotalCholesterol	Natural log	0.0051	-0.02	0.00759	1417	G	0.3103	FINEMAPPING-Lipids-LDL	NULL	SMARCA4	-19874	LDLR	7206
chr19:11059187	rs17248720	19	11198187	ARIC	totchol	total cholesterol mg/dL	TotalCholesterol	Natural log	5.52e-05	-0.02	0.00592	3186	A	0.2718	FINEMAPPING-Lipids-LDL;WILDCARD_LIPIDS	NULL	SMARCA4	-25230	LDLR	1850
chr19:11059187	rs17248720	19	11198187	ARIC	tchsiu01	TOTAL CHOLESTEROL in mmol/L	TotalCholesterol	Natural log	5.8e-05	-0.02	0.00498	3186	A	0.2718	FINEMAPPING-Lipids-LDL;WILDCARD_LIPIDS	NULL	SMARCA4	-25230	LDLR	1850
chr19:11059187	rs17248720	19	11198187	ARIC	tchsiu01	TOTAL CHOLESTEROL in mmol/L	TotalCholesterol	None	0.000212	-0.12	0.03	3186	A	0.2718	FINEMAPPING-Lipids-LDL;WILDCARD_LIPIDS	NULL	SMARCA4	-25230	LDLR	1850
chr19:11059187	rs17248720	19	11198187	ARIC	totchol	total cholesterol mg/dL	TotalCholesterol	None	0.000212	-4.7	1.27	3186	A	0.2718	FINEMAPPING-Lipids-LDL;WILDCARD_LIPIDS	NULL	SMARCA4	-25230	LDLR	1850
chr19:11059187	rs17248720	19	11198187	ARIC	ldl02	RE-CALIBRATED LDL CHOL. in mg/dl	LDL	Natural log	0.000299	-0.03	0.00963	3161	A	0.2718	FINEMAPPING-Lipids-LDL;WILDCARD_LIPIDS	NULL	SMARCA4	-25230	LDLR	1850
chr19:11059187	rs17248720	19	11198187	ARIC	ldl02	RE-CALIBRATED LDL CHOL. in mg/dl	LDL	None	0.000352	-4.35	1.22	3161	A	0.2718	FINEMAPPING-Lipids-LDL;WILDCARD_LIPIDS	NULL	SMARCA4	-25230	LDLR	1850
chr19:11059187	rs17248720	19	11198187	WHI	norm_ldl	normalized LDL	LDL	Natural log	0.0012	-0.05	0.01	1120	A	0.2774	FINEMAPPING-Lipids-LDL;WILDCARD_LIPIDS	NULL	SMARCA4	-25230	LDLR	1850
chr19:11059187	rs17248720	19	11198187	WHI	norm_ldl	normalized LDL	LDL	None	0.00158	-5.6	1.77	1120	A	0.2774	FINEMAPPING-Lipids-LDL;WILDCARD_LIPIDS	NULL	SMARCA4	-25230	LDLR	1850
chr19:11059187	rs17248720	19	11198187	WHI	tcho	total cholesterol	TotalCholesterol	None	0.00461	-4.82	1.7	1417	A	0.2774	FINEMAPPING-Lipids-LDL;WILDCARD_LIPIDS	NULL	SMARCA4	-25230	LDLR	1850
chr19:11059187	rs17248720	19	11198187	WHI	tcho	total cholesterol	TotalCholesterol	Natural log	0.0077	-0.02	0.00783	1417	A	0.2774	FINEMAPPING-Lipids-LDL;WILDCARD_LIPIDS	NULL	SMARCA4	-25230	LDLR	1850
rs6511720	rs6511720	19	11202306	ARIC	tchsiu01	TOTAL CHOLESTEROL in mmol/L	TotalCholesterol	Natural log	2.31e-09	-0.04	0.00644	3185	A	0.1339	FINEMAPPING-Lipids-LDL;REPL_TIER1_LDL;REPL_TIER2_TC;REPL_TIER3_ALL	LDLR	SMARCA4	-29349	SPC24	55524
rs6511720	rs6511720	19	11202306	ARIC	totchol	total cholesterol mg/dL	TotalCholesterol	Natural log	2.41e-09	-0.05	0.00765	3185	A	0.1339	FINEMAPPING-Lipids-LDL;REPL_TIER1_LDL;REPL_TIER2_TC;REPL_TIER3_ALL	LDLR	SMARCA4	-29349	SPC24	55524
rs6511720	rs6511720	19	11202306	ARIC	ldl02	RE-CALIBRATED LDL CHOL. in mg/dl	LDL	Natural log	5.46e-09	-0.07	0.01	3160	A	0.1339	FINEMAPPING-Lipids-LDL;REPL_TIER1_LDL;REPL_TIER2_TC;REPL_TIER3_ALL	LDLR	SMARCA4	-29349	SPC24	55524
rs6511720	rs6511720	19	11202306	ARIC	ldl02	RE-CALIBRATED LDL CHOL. in mg/dl	LDL	None	1.13e-08	-9	1.57	3160	A	0.1339	FINEMAPPING-Lipids-LDL;REPL_TIER1_LDL;REPL_TIER2_TC;REPL_TIER3_ALL	LDLR	SMARCA4	-29349	SPC24	55524
rs6511720	rs6511720	19	11202306	ARIC	tchsiu01	TOTAL CHOLESTEROL in mmol/L	TotalCholesterol	None	1.16e-08	-0.24	0.04	3185	A	0.1339	FINEMAPPING-Lipids-LDL;REPL_TIER1_LDL;REPL_TIER2_TC;REPL_TIER3_ALL	LDLR	SMARCA4	-29349	SPC24	55524
rs6511720	rs6511720	19	11202306	ARIC	totchol	total cholesterol mg/dL	TotalCholesterol	None	1.16e-08	-9.38	1.64	3185	A	0.1339	FINEMAPPING-Lipids-LDL;REPL_TIER1_LDL;REPL_TIER2_TC;REPL_TIER3_ALL	LDLR	SMARCA4	-29349	SPC24	55524
rs6511720	rs6511720	19	11202306	WHI	tcho	total cholesterol	TotalCholesterol	None	2.63e-06	-10.84	2.3	1417	A	0.132	FINEMAPPING-Lipids-LDL;REPL_TIER1_LDL;REPL_TIER2_TC;REPL_TIER3_ALL	LDLR	SMARCA4	-29349	SPC24	55524
rs6511720	rs6511720	19	11202306	WHI	tcho	total cholesterol	TotalCholesterol	Natural log	3.88e-06	-0.05	0.01	1417	A	0.132	FINEMAPPING-Lipids-LDL;REPL_TIER1_LDL;REPL_TIER2_TC;REPL_TIER3_ALL	LDLR	SMARCA4	-29349	SPC24	55524
rs6511720	rs6511720	19	11202306	WHI	norm_ldl	normalized LDL	LDL	None	0.0014	-7.77	2.43	1120	A	0.132	FINEMAPPING-Lipids-LDL;REPL_TIER1_LDL;REPL_TIER2_TC;REPL_TIER3_ALL	LDLR	SMARCA4	-29349	SPC24	55524
rs6511720	rs6511720	19	11202306	WHI	norm_ldl	normalized LDL	LDL	Natural log	0.00205	-0.06	0.02	1120	A	0.132	FINEMAPPING-Lipids-LDL;REPL_TIER1_LDL;REPL_TIER2_TC;REPL_TIER3_ALL	LDLR	SMARCA4	-29349	SPC24	55524
rs2569556	rs2569556	19	11218965	ARIC	ldl02	RE-CALIBRATED LDL CHOL. in mg/dl	LDL	None	0.00132	-5.13	1.6	3163	A	0.1284	REPL_TIER1_LDL	LDLR	SMARCA4	-46008	SPC24	38865
rs2569556	rs2569556	19	11218965	WHI	tcho	total cholesterol	TotalCholesterol	None	0.0014	-7.08	2.21	1416	A	0.1339	REPL_TIER1_LDL	LDLR	SMARCA4	-46008	SPC24	38865
rs2569556	rs2569556	19	11218965	ARIC	tchsiu01	TOTAL CHOLESTEROL in mmol/L	TotalCholesterol	None	0.0017	-0.14	0.04	3188	A	0.1284	REPL_TIER1_LDL	LDLR	SMARCA4	-46008	SPC24	38865
rs2569556	rs2569556	19	11218965	ARIC	totchol	total cholesterol mg/dL	TotalCholesterol	None	0.0017	-5.22	1.66	3188	A	0.1284	REPL_TIER1_LDL	LDLR	SMARCA4	-46008	SPC24	38865
rs2569556	rs2569556	19	11218965	WHI	tcho	total cholesterol	TotalCholesterol	Natural log	0.00196	-0.03	0.01	1416	A	0.1339	REPL_TIER1_LDL	LDLR	SMARCA4	-46008	SPC24	38865
rs2569556	rs2569556	19	11218965	ARIC	tchsiu01	TOTAL CHOLESTEROL in mmol/L	TotalCholesterol	Natural log	0.00208	-0.02	0.00653	3188	A	0.1284	REPL_TIER1_LDL	LDLR	SMARCA4	-46008	SPC24	38865
rs2569556	rs2569556	19	11218965	ARIC	totchol	total cholesterol mg/dL	TotalCholesterol	Natural log	0.0024	-0.02	0.00776	3188	A	0.1284	REPL_TIER1_LDL	LDLR	SMARCA4	-46008	SPC24	38865
rs2569556	rs2569556	19	11218965	ARIC	ldl02	RE-CALIBRATED LDL CHOL. in mg/dl	LDL	Natural log	0.00243	-0.04	0.01	3163	A	0.1284	REPL_TIER1_LDL	LDLR	SMARCA4	-46008	SPC24	38865
rs2569556	rs2569556	19	11218965	WHI	norm_ldl	normalized LDL	LDL	None	0.00761	-6.21	2.32	1119	A	0.1339	REPL_TIER1_LDL	LDLR	SMARCA4	-46008	SPC24	38865
rs2569556	rs2569556	19	11218965	WHI	norm_ldl	normalized LDL	LDL	Natural log	0.00786	-0.05	0.02	1119	A	0.1339	REPL_TIER1_LDL	LDLR	SMARCA4	-46008	SPC24	38865
rs7254892	rs7254892	19	45389596	ARIC	ldl02	RE-CALIBRATED LDL CHOL. in mg/dl	LDL	None	3.08e-14	-12.39	1.62	3163	A	0.1282	REPL_TIER1_LDL;REPL_TIER2_TC	PVRL2	BCAM	-64919	TOMM40	4880
rs7254892	rs7254892	19	45389596	ARIC	ldl02	RE-CALIBRATED LDL CHOL. in mg/dl	LDL	Natural log	4.92e-14	-0.1	0.01	3163	A	0.1282	REPL_TIER1_LDL;REPL_TIER2_TC	PVRL2	BCAM	-64919	TOMM40	4880
rs7254892	rs7254892	19	45389596	ARIC	tchsiu01	TOTAL CHOLESTEROL in mmol/L	TotalCholesterol	Natural log	5.6e-12	-0.05	0.00665	3188	A	0.1282	REPL_TIER1_LDL;REPL_TIER2_TC	PVRL2	BCAM	-64919	TOMM40	4880
rs7254892	rs7254892	19	45389596	ARIC	totchol	total cholesterol mg/dL	TotalCholesterol	Natural log	6.09e-12	-0.05	0.0079	3188	A	0.1282	REPL_TIER1_LDL;REPL_TIER2_TC	PVRL2	BCAM	-64919	TOMM40	4880
rs7254892	rs7254892	19	45389596	ARIC	tchsiu01	TOTAL CHOLESTEROL in mmol/L	TotalCholesterol	None	1.55e-11	-0.3	0.04	3188	A	0.1282	REPL_TIER1_LDL;REPL_TIER2_TC	PVRL2	BCAM	-64919	TOMM40	4880
rs7254892	rs7254892	19	45389596	ARIC	totchol	total cholesterol mg/dL	TotalCholesterol	None	1.55e-11	-11.47	1.69	3188	A	0.1282	REPL_TIER1_LDL;REPL_TIER2_TC	PVRL2	BCAM	-64919	TOMM40	4880
rs7254892	rs7254892	19	45389596	WHI	norm_ldl	normalized LDL	LDL	Natural log	2.27e-06	-0.09	0.02	1120	A	0.1299	REPL_TIER1_LDL;REPL_TIER2_TC	PVRL2	BCAM	-64919	TOMM40	4880
rs7254892	rs7254892	19	45389596	WHI	norm_ldl	normalized LDL	LDL	None	1.39e-05	-10.56	2.42	1120	A	0.1299	REPL_TIER1_LDL;REPL_TIER2_TC	PVRL2	BCAM	-64919	TOMM40	4880
rs7254892	rs7254892	19	45389596	WHI	tcho	total cholesterol	TotalCholesterol	Natural log	4.8e-05	-0.04	0.01	1417	A	0.1299	REPL_TIER1_LDL;REPL_TIER2_TC	PVRL2	BCAM	-64919	TOMM40	4880
rs7254892	rs7254892	19	45389596	WHI	tcho	total cholesterol	TotalCholesterol	None	6.1e-05	-9.24	2.3	1417	A	0.1299	REPL_TIER1_LDL;REPL_TIER2_TC	PVRL2	BCAM	-64919	TOMM40	4880
chr19:50088813	rs77301115	19	45396973	ARIC	ldl02	RE-CALIBRATED LDL CHOL. in mg/dl	LDL	None	2.81e-05	11.52	2.75	3161	A	0.04032	FINEMAPPING-Lipids-LDL	TOMM40	PVRL2	-4489	APOE	12065
chr19:50088813	rs77301115	19	45396973	ARIC	ldl02	RE-CALIBRATED LDL CHOL. in mg/dl	LDL	Natural log	8.79e-05	0.09	0.02	3161	A	0.04032	FINEMAPPING-Lipids-LDL	TOMM40	PVRL2	-4489	APOE	12065
chr19:50088813	rs77301115	19	45396973	WHI	tcho	total cholesterol	TotalCholesterol	None	9.38e-05	14	3.57	1417	A	0.04337	FINEMAPPING-Lipids-LDL	TOMM40	PVRL2	-4489	APOE	12065
chr19:50088813	rs77301115	19	45396973	ARIC	tchsiu01	TOTAL CHOLESTEROL in mmol/L	TotalCholesterol	Natural log	0.000132	0.04	0.01	3186	A	0.04032	FINEMAPPING-Lipids-LDL	TOMM40	PVRL2	-4489	APOE	12065
chr19:50088813	rs77301115	19	45396973	ARIC	totchol	total cholesterol mg/dL	TotalCholesterol	Natural log	0.000137	0.05	0.01	3186	A	0.04032	FINEMAPPING-Lipids-LDL	TOMM40	PVRL2	-4489	APOE	12065
chr19:50088813	rs77301115	19	45396973	ARIC	tchsiu01	TOTAL CHOLESTEROL in mmol/L	TotalCholesterol	None	0.000308	0.27	0.07	3186	A	0.04032	FINEMAPPING-Lipids-LDL	TOMM40	PVRL2	-4489	APOE	12065
chr19:50088813	rs77301115	19	45396973	ARIC	totchol	total cholesterol mg/dL	TotalCholesterol	None	0.000308	10.36	2.87	3186	A	0.04032	FINEMAPPING-Lipids-LDL	TOMM40	PVRL2	-4489	APOE	12065
chr19:50088813	rs77301115	19	45396973	WHI	tcho	total cholesterol	TotalCholesterol	Natural log	0.000608	0.06	0.02	1417	A	0.04337	FINEMAPPING-Lipids-LDL	TOMM40	PVRL2	-4489	APOE	12065
chr19:50088813	rs77301115	19	45396973	WHI	norm_ldl	normalized LDL	LDL	None	0.0027	10.99	3.65	1120	A	0.04337	FINEMAPPING-Lipids-LDL	TOMM40	PVRL2	-4489	APOE	12065
chr19:50090625	rs79398853	19	45398785	ARIC	ldl02	RE-CALIBRATED LDL CHOL. in mg/dl	LDL	None	3.23e-05	11.54	2.77	3162	A	0.03957	FINEMAPPING-Lipids-LDL	TOMM40	PVRL2	-6301	APOE	10253
chr19:50090625	rs79398853	19	45398785	ARIC	ldl02	RE-CALIBRATED LDL CHOL. in mg/dl	LDL	Natural log	8.84e-05	0.09	0.02	3162	A	0.03957	FINEMAPPING-Lipids-LDL	TOMM40	PVRL2	-6301	APOE	10253
chr19:50090625	rs79398853	19	45398785	ARIC	tchsiu01	TOTAL CHOLESTEROL in mmol/L	TotalCholesterol	Natural log	0.000104	0.04	0.01	3187	A	0.03957	FINEMAPPING-Lipids-LDL	TOMM40	PVRL2	-6301	APOE	10253
chr19:50090625	rs79398853	19	45398785	ARIC	totchol	total cholesterol mg/dL	TotalCholesterol	Natural log	0.000107	0.05	0.01	3187	A	0.03957	FINEMAPPING-Lipids-LDL	TOMM40	PVRL2	-6301	APOE	10253
chr19:50090625	rs79398853	19	45398785	WHI	tcho	total cholesterol	TotalCholesterol	None	0.00011	14.04	3.62	1417	A	0.04198	FINEMAPPING-Lipids-LDL	TOMM40	PVRL2	-6301	APOE	10253
chr19:50090625	rs79398853	19	45398785	ARIC	tchsiu01	TOTAL CHOLESTEROL in mmol/L	TotalCholesterol	None	0.000269	0.27	0.07	3187	A	0.03957	FINEMAPPING-Lipids-LDL	TOMM40	PVRL2	-6301	APOE	10253
chr19:50090625	rs79398853	19	45398785	ARIC	totchol	total cholesterol mg/dL	TotalCholesterol	None	0.000269	10.55	2.89	3187	A	0.03957	FINEMAPPING-Lipids-LDL	TOMM40	PVRL2	-6301	APOE	10253
chr19:50090625	rs79398853	19	45398785	WHI	tcho	total cholesterol	TotalCholesterol	Natural log	0.00077	0.06	0.02	1417	A	0.04198	FINEMAPPING-Lipids-LDL	TOMM40	PVRL2	-6301	APOE	10253
chr19:50090625	rs79398853	19	45398785	WHI	norm_ldl	normalized LDL	LDL	None	0.00374	10.74	3.7	1120	A	0.04198	FINEMAPPING-Lipids-LDL	TOMM40	PVRL2	-6301	APOE	10253
chr19:50091184	rs75687619	19	45399344	ARIC	ldl02	RE-CALIBRATED LDL CHOL. in mg/dl	LDL	None	3.04e-05	11.57	2.77	3156	A	0.03964	FINEMAPPING-Lipids-LDL	TOMM40	PVRL2	-6860	APOE	9694
chr19:50091184	rs75687619	19	45399344	ARIC	ldl02	RE-CALIBRATED LDL CHOL. in mg/dl	LDL	Natural log	8.4e-05	0.09	0.02	3156	A	0.03964	FINEMAPPING-Lipids-LDL	TOMM40	PVRL2	-6860	APOE	9694
chr19:50091184	rs75687619	19	45399344	ARIC	tchsiu01	TOTAL CHOLESTEROL in mmol/L	TotalCholesterol	Natural log	0.000101	0.04	0.01	3181	A	0.03964	FINEMAPPING-Lipids-LDL	TOMM40	PVRL2	-6860	APOE	9694
chr19:50091184	rs75687619	19	45399344	ARIC	totchol	total cholesterol mg/dL	TotalCholesterol	Natural log	0.000104	0.05	0.01	3181	A	0.03964	FINEMAPPING-Lipids-LDL	TOMM40	PVRL2	-6860	APOE	9694
chr19:50091184	rs75687619	19	45399344	WHI	tcho	total cholesterol	TotalCholesterol	None	0.000157	13.55	3.58	1417	A	0.04314	FINEMAPPING-Lipids-LDL	TOMM40	PVRL2	-6860	APOE	9694
chr19:50091184	rs75687619	19	45399344	ARIC	tchsiu01	TOTAL CHOLESTEROL in mmol/L	TotalCholesterol	None	0.000262	0.27	0.07	3181	A	0.03964	FINEMAPPING-Lipids-LDL	TOMM40	PVRL2	-6860	APOE	9694
chr19:50091184	rs75687619	19	45399344	ARIC	totchol	total cholesterol mg/dL	TotalCholesterol	None	0.000262	10.57	2.89	3181	A	0.03964	FINEMAPPING-Lipids-LDL	TOMM40	PVRL2	-6860	APOE	9694
chr19:50091184	rs75687619	19	45399344	WHI	tcho	total cholesterol	TotalCholesterol	Natural log	0.000942	0.05	0.02	1417	A	0.04314	FINEMAPPING-Lipids-LDL	TOMM40	PVRL2	-6860	APOE	9694
chr19:50091184	rs75687619	19	45399344	WHI	norm_ldl	normalized LDL	LDL	None	0.0044	10.43	3.66	1120	A	0.04314	FINEMAPPING-Lipids-LDL	TOMM40	PVRL2	-6860	APOE	9694
chr19:50091736	rs76366838	19	45399896	ARIC	ldl02	RE-CALIBRATED LDL CHOL. in mg/dl	LDL	None	3.12e-05	11.56	2.77	3162	A	0.03957	FINEMAPPING-Lipids-LDL	TOMM40	PVRL2	-7412	APOE	9142
chr19:50091736	rs76366838	19	45399896	ARIC	ldl02	RE-CALIBRATED LDL CHOL. in mg/dl	LDL	Natural log	8.53e-05	0.09	0.02	3162	A	0.03957	FINEMAPPING-Lipids-LDL	TOMM40	PVRL2	-7412	APOE	9142
chr19:50091736	rs76366838	19	45399896	ARIC	tchsiu01	TOTAL CHOLESTEROL in mmol/L	TotalCholesterol	Natural log	0.000103	0.04	0.01	3187	A	0.03957	FINEMAPPING-Lipids-LDL	TOMM40	PVRL2	-7412	APOE	9142
chr19:50091736	rs76366838	19	45399896	ARIC	totchol	total cholesterol mg/dL	TotalCholesterol	Natural log	0.000106	0.05	0.01	3187	A	0.03957	FINEMAPPING-Lipids-LDL	TOMM40	PVRL2	-7412	APOE	9142
chr19:50091736	rs76366838	19	45399896	WHI	tcho	total cholesterol	TotalCholesterol	None	0.000158	13.59	3.59	1417	A	0.0429	FINEMAPPING-Lipids-LDL	TOMM40	PVRL2	-7412	APOE	9142
chr19:50091736	rs76366838	19	45399896	ARIC	tchsiu01	TOTAL CHOLESTEROL in mmol/L	TotalCholesterol	None	0.000265	0.27	0.07	3187	A	0.03957	FINEMAPPING-Lipids-LDL	TOMM40	PVRL2	-7412	APOE	9142
chr19:50091736	rs76366838	19	45399896	ARIC	totchol	total cholesterol mg/dL	TotalCholesterol	None	0.000265	10.56	2.89	3187	A	0.03957	FINEMAPPING-Lipids-LDL	TOMM40	PVRL2	-7412	APOE	9142
chr19:50091736	rs76366838	19	45399896	WHI	tcho	total cholesterol	TotalCholesterol	Natural log	0.000979	0.05	0.02	1417	A	0.0429	FINEMAPPING-Lipids-LDL	TOMM40	PVRL2	-7412	APOE	9142
chr19:50091736	rs76366838	19	45399896	WHI	norm_ldl	normalized LDL	LDL	None	0.00491	10.35	3.67	1120	A	0.0429	FINEMAPPING-Lipids-LDL	TOMM40	PVRL2	-7412	APOE	9142
chr19:50092587	rs61679753	19	45400747	ARIC	ldl02	RE-CALIBRATED LDL CHOL. in mg/dl	LDL	Natural log	3.2e-23	-0.14	0.01	3159	T	0.1113	FINEMAPPING-Lipids-LDL	TOMM40	PVRL2	-8263	APOE	8291
chr19:50092587	rs61679753	19	45400747	ARIC	ldl02	RE-CALIBRATED LDL CHOL. in mg/dl	LDL	None	8.08e-23	-17.08	1.72	3159	T	0.1113	FINEMAPPING-Lipids-LDL	TOMM40	PVRL2	-8263	APOE	8291
chr19:50092587	rs61679753	19	45400747	ARIC	tchsiu01	TOTAL CHOLESTEROL in mmol/L	TotalCholesterol	Natural log	1.33e-17	-0.06	0.00708	3184	T	0.1113	FINEMAPPING-Lipids-LDL	TOMM40	PVRL2	-8263	APOE	8291
chr19:50092587	rs61679753	19	45400747	ARIC	totchol	total cholesterol mg/dL	TotalCholesterol	Natural log	1.41e-17	-0.07	0.00841	3184	T	0.1113	FINEMAPPING-Lipids-LDL	TOMM40	PVRL2	-8263	APOE	8291
chr19:50092587	rs61679753	19	45400747	ARIC	tchsiu01	TOTAL CHOLESTEROL in mmol/L	TotalCholesterol	None	2.26e-16	-0.39	0.05	3184	T	0.1113	FINEMAPPING-Lipids-LDL	TOMM40	PVRL2	-8263	APOE	8291
chr19:50092587	rs61679753	19	45400747	ARIC	totchol	total cholesterol mg/dL	TotalCholesterol	None	2.26e-16	-14.88	1.8	3184	T	0.1113	FINEMAPPING-Lipids-LDL	TOMM40	PVRL2	-8263	APOE	8291
chr19:50092587	rs61679753	19	45400747	WHI	tcho	total cholesterol	TotalCholesterol	Natural log	3.04e-11	-0.07	0.01	1416	T	0.1093	FINEMAPPING-Lipids-LDL	TOMM40	PVRL2	-8263	APOE	8291
chr19:50092587	rs61679753	19	45400747	WHI	norm_ldl	normalized LDL	LDL	Natural log	9.19e-11	-0.14	0.02	1119	T	0.1093	FINEMAPPING-Lipids-LDL	TOMM40	PVRL2	-8263	APOE	8291
chr19:50092587	rs61679753	19	45400747	WHI	tcho	total cholesterol	TotalCholesterol	None	1.82e-10	-15.56	2.42	1416	T	0.1093	FINEMAPPING-Lipids-LDL	TOMM40	PVRL2	-8263	APOE	8291
chr19:50092587	rs61679753	19	45400747	WHI	norm_ldl	normalized LDL	LDL	None	6.19e-09	-15.14	2.58	1119	T	0.1093	FINEMAPPING-Lipids-LDL	TOMM40	PVRL2	-8263	APOE	8291
rs8106922	rs8106922	19	45401666	WHI	norm_ldl	normalized LDL	LDL	None	0.000637	6.15	1.8	1120	G	0.2579	FINEMAPPING-Lipids-LDL;REPL_TIER1_LDL	TOMM40	PVRL2	-9182	APOE	7372
rs8106922	rs8106922	19	45401666	WHI	norm_ldl	normalized LDL	LDL	Natural log	0.000953	0.05	0.01	1120	G	0.2579	FINEMAPPING-Lipids-LDL;REPL_TIER1_LDL	TOMM40	PVRL2	-9182	APOE	7372
rs8106922	rs8106922	19	45401666	ARIC	ldl02	RE-CALIBRATED LDL CHOL. in mg/dl	LDL	None	0.00305	3.82	1.29	3162	G	0.2405	FINEMAPPING-Lipids-LDL;REPL_TIER1_LDL	TOMM40	PVRL2	-9182	APOE	7372
rs8106922	rs8106922	19	45401666	WHI	tcho	total cholesterol	TotalCholesterol	Natural log	0.00324	0.02	0.0079	1417	G	0.2579	FINEMAPPING-Lipids-LDL;REPL_TIER1_LDL	TOMM40	PVRL2	-9182	APOE	7372
rs8106922	rs8106922	19	45401666	ARIC	ldl02	RE-CALIBRATED LDL CHOL. in mg/dl	LDL	Natural log	0.00342	0.03	0.01	3162	G	0.2405	FINEMAPPING-Lipids-LDL;REPL_TIER1_LDL	TOMM40	PVRL2	-9182	APOE	7372
rs8106922	rs8106922	19	45401666	ARIC	tchsiu01	TOTAL CHOLESTEROL in mmol/L	TotalCholesterol	Natural log	0.0038	0.02	0.00528	3187	G	0.2405	FINEMAPPING-Lipids-LDL;REPL_TIER1_LDL	TOMM40	PVRL2	-9182	APOE	7372
rs8106922	rs8106922	19	45401666	ARIC	totchol	total cholesterol mg/dL	TotalCholesterol	Natural log	0.00391	0.02	0.00628	3187	G	0.2405	FINEMAPPING-Lipids-LDL;REPL_TIER1_LDL	TOMM40	PVRL2	-9182	APOE	7372
rs8106922	rs8106922	19	45401666	ARIC	tchsiu01	TOTAL CHOLESTEROL in mmol/L	TotalCholesterol	None	0.00439	0.1	0.03	3187	G	0.2405	FINEMAPPING-Lipids-LDL;REPL_TIER1_LDL	TOMM40	PVRL2	-9182	APOE	7372
rs8106922	rs8106922	19	45401666	ARIC	totchol	total cholesterol mg/dL	TotalCholesterol	None	0.00439	3.83	1.34	3187	G	0.2405	FINEMAPPING-Lipids-LDL;REPL_TIER1_LDL	TOMM40	PVRL2	-9182	APOE	7372
rs8106922	rs8106922	19	45401666	WHI	tcho	total cholesterol	TotalCholesterol	None	0.00447	4.88	1.71	1417	G	0.2579	FINEMAPPING-Lipids-LDL;REPL_TIER1_LDL	TOMM40	PVRL2	-9182	APOE	7372
chr19:50095056	rs115881343	19	45403216	WHI	tcho	total cholesterol	TotalCholesterol	None	1.74e-05	15.16	3.52	1417	A	0.04406	FINEMAPPING-Lipids-LDL	TOMM40	PVRL2	-10732	APOE	5822
chr19:50095056	rs115881343	19	45403216	ARIC	ldl02	RE-CALIBRATED LDL CHOL. in mg/dl	LDL	None	7.37e-05	10.83	2.73	3162	A	0.04104	FINEMAPPING-Lipids-LDL	TOMM40	PVRL2	-10732	APOE	5822
chr19:50095056	rs115881343	19	45403216	ARIC	tchsiu01	TOTAL CHOLESTEROL in mmol/L	TotalCholesterol	Natural log	0.000101	0.04	0.01	3187	A	0.04104	FINEMAPPING-Lipids-LDL	TOMM40	PVRL2	-10732	APOE	5822
chr19:50095056	rs115881343	19	45403216	ARIC	totchol	total cholesterol mg/dL	TotalCholesterol	Natural log	0.000102	0.05	0.01	3187	A	0.04104	FINEMAPPING-Lipids-LDL	TOMM40	PVRL2	-10732	APOE	5822
chr19:50095056	rs115881343	19	45403216	WHI	tcho	total cholesterol	TotalCholesterol	Natural log	0.000148	0.06	0.02	1417	A	0.04406	FINEMAPPING-Lipids-LDL	TOMM40	PVRL2	-10732	APOE	5822
chr19:50095056	rs115881343	19	45403216	ARIC	ldl02	RE-CALIBRATED LDL CHOL. in mg/dl	LDL	Natural log	0.000198	0.08	0.02	3162	A	0.04104	FINEMAPPING-Lipids-LDL	TOMM40	PVRL2	-10732	APOE	5822
chr19:50095056	rs115881343	19	45403216	ARIC	tchsiu01	TOTAL CHOLESTEROL in mmol/L	TotalCholesterol	None	0.00026	0.27	0.07	3187	A	0.04104	FINEMAPPING-Lipids-LDL	TOMM40	PVRL2	-10732	APOE	5822
chr19:50095056	rs115881343	19	45403216	ARIC	totchol	total cholesterol mg/dL	TotalCholesterol	None	0.00026	10.4	2.84	3187	A	0.04104	FINEMAPPING-Lipids-LDL	TOMM40	PVRL2	-10732	APOE	5822
chr19:50095056	rs115881343	19	45403216	WHI	norm_ldl	normalized LDL	LDL	None	0.00203	11.15	3.61	1120	A	0.04406	FINEMAPPING-Lipids-LDL	TOMM40	PVRL2	-10732	APOE	5822
chr19:50095056	rs115881343	19	45403216	WHI	norm_ldl	normalized LDL	LDL	Natural log	0.00896	0.08	0.03	1120	A	0.04406	FINEMAPPING-Lipids-LDL	TOMM40	PVRL2	-10732	APOE	5822
chr19:50095252	rs1160985	19	45403412	ARIC	ldl02	RE-CALIBRATED LDL CHOL. in mg/dl	LDL	None	1.05e-11	7.77	1.14	3160	G	0.3604	FINEMAPPING-Lipids-LDL	TOMM40	PVRL2	-10928	APOE	5626
chr19:50095252	rs1160985	19	45403412	ARIC	ldl02	RE-CALIBRATED LDL CHOL. in mg/dl	LDL	Natural log	9.89e-10	0.06	0.00903	3160	G	0.3604	FINEMAPPING-Lipids-LDL	TOMM40	PVRL2	-10928	APOE	5626
chr19:50095252	rs1160985	19	45403412	ARIC	tchsiu01	TOTAL CHOLESTEROL in mmol/L	TotalCholesterol	Natural log	1.83e-09	0.03	0.00467	3185	G	0.3604	FINEMAPPING-Lipids-LDL	TOMM40	PVRL2	-10928	APOE	5626
chr19:50095252	rs1160985	19	45403412	ARIC	totchol	total cholesterol mg/dL	TotalCholesterol	Natural log	2.58e-09	0.03	0.00555	3185	G	0.3604	FINEMAPPING-Lipids-LDL	TOMM40	PVRL2	-10928	APOE	5626
chr19:50095252	rs1160985	19	45403412	ARIC	tchsiu01	TOTAL CHOLESTEROL in mmol/L	TotalCholesterol	None	2.73e-09	0.18	0.03	3185	G	0.3604	FINEMAPPING-Lipids-LDL	TOMM40	PVRL2	-10928	APOE	5626
chr19:50095252	rs1160985	19	45403412	ARIC	totchol	total cholesterol mg/dL	TotalCholesterol	None	2.73e-09	7.09	1.19	3185	G	0.3604	FINEMAPPING-Lipids-LDL	TOMM40	PVRL2	-10928	APOE	5626
chr19:50095252	rs1160985	19	45403412	WHI	tcho	total cholesterol	TotalCholesterol	None	0.000297	5.64	1.56	1417	G	0.3701	FINEMAPPING-Lipids-LDL	TOMM40	PVRL2	-10928	APOE	5626
chr19:50095252	rs1160985	19	45403412	WHI	tcho	total cholesterol	TotalCholesterol	Natural log	0.000392	0.03	0.00718	1417	G	0.3701	FINEMAPPING-Lipids-LDL	TOMM40	PVRL2	-10928	APOE	5626
chr19:50095252	rs1160985	19	45403412	WHI	norm_ldl	normalized LDL	LDL	Natural log	0.0041	0.04	0.01	1120	G	0.3701	FINEMAPPING-Lipids-LDL	TOMM40	PVRL2	-10928	APOE	5626
chr19:50095252	rs1160985	19	45403412	WHI	norm_ldl	normalized LDL	LDL	None	0.00761	4.36	1.63	1120	G	0.3701	FINEMAPPING-Lipids-LDL	TOMM40	PVRL2	-10928	APOE	5626
chr19:50095698	rs760136	19	45403858	ARIC	ldl02	RE-CALIBRATED LDL CHOL. in mg/dl	LDL	None	1.34e-11	7.72	1.14	3161	A	0.3593	FINEMAPPING-Lipids-LDL	TOMM40	PVRL2	-11374	APOE	5180
chr19:50095698	rs760136	19	45403858	ARIC	ldl02	RE-CALIBRATED LDL CHOL. in mg/dl	LDL	Natural log	1.33e-09	0.05	0.00903	3161	A	0.3593	FINEMAPPING-Lipids-LDL	TOMM40	PVRL2	-11374	APOE	5180
chr19:50095698	rs760136	19	45403858	ARIC	tchsiu01	TOTAL CHOLESTEROL in mmol/L	TotalCholesterol	Natural log	2.01e-09	0.03	0.00467	3186	A	0.3593	FINEMAPPING-Lipids-LDL	TOMM40	PVRL2	-11374	APOE	5180
chr19:50095698	rs760136	19	45403858	ARIC	tchsiu01	TOTAL CHOLESTEROL in mmol/L	TotalCholesterol	None	2.83e-09	0.18	0.03	3186	A	0.3593	FINEMAPPING-Lipids-LDL	TOMM40	PVRL2	-11374	APOE	5180
chr19:50095698	rs760136	19	45403858	ARIC	totchol	total cholesterol mg/dL	TotalCholesterol	None	2.83e-09	7.08	1.19	3186	A	0.3593	FINEMAPPING-Lipids-LDL	TOMM40	PVRL2	-11374	APOE	5180
chr19:50095698	rs760136	19	45403858	ARIC	totchol	total cholesterol mg/dL	TotalCholesterol	Natural log	2.85e-09	0.03	0.00555	3186	A	0.3593	FINEMAPPING-Lipids-LDL	TOMM40	PVRL2	-11374	APOE	5180
chr19:50095698	rs760136	19	45403858	WHI	tcho	total cholesterol	TotalCholesterol	None	0.000294	5.65	1.56	1417	A	0.3697	FINEMAPPING-Lipids-LDL	TOMM40	PVRL2	-11374	APOE	5180
chr19:50095698	rs760136	19	45403858	WHI	tcho	total cholesterol	TotalCholesterol	Natural log	0.000385	0.03	0.00718	1417	A	0.3697	FINEMAPPING-Lipids-LDL	TOMM40	PVRL2	-11374	APOE	5180
chr19:50095698	rs760136	19	45403858	WHI	norm_ldl	normalized LDL	LDL	Natural log	0.00431	0.04	0.01	1120	A	0.3697	FINEMAPPING-Lipids-LDL	TOMM40	PVRL2	-11374	APOE	5180
chr19:50095698	rs760136	19	45403858	WHI	norm_ldl	normalized LDL	LDL	None	0.00786	4.35	1.63	1120	A	0.3697	FINEMAPPING-Lipids-LDL	TOMM40	PVRL2	-11374	APOE	5180
chr19:50095698	rs760136	19	45403858	MEC	ETHANOL_CAT__2	Ethanol Drinks Per Day - <1	Alcohol	None	0.00848	-0.39	0.15	549	A	0.3555	FINEMAPPING-Lipids-LDL	TOMM40	PVRL2	-11374	APOE	5180
chr19:50095698	rs760136	19	45403858	ARIC	drnkr01__2	Drinker Status - Former Drinker	Alcohol	None	0.00903	-0.16	0.06	3428	A	0.3593	FINEMAPPING-Lipids-LDL	TOMM40	PVRL2	-11374	APOE	5180
chr19:50096902	rs1038026	19	45405062	ARIC	ldl02	RE-CALIBRATED LDL CHOL. in mg/dl	LDL	None	1.12e-12	8.15	1.14	3154	A	0.3518	FINEMAPPING-Lipids-LDL	TOMM40	PVRL2	-12578	APOE	3976
chr19:50096902	rs1038026	19	45405062	ARIC	ldl02	RE-CALIBRATED LDL CHOL. in mg/dl	LDL	Natural log	1.32e-10	0.06	0.00906	3154	A	0.3518	FINEMAPPING-Lipids-LDL	TOMM40	PVRL2	-12578	APOE	3976
chr19:50096902	rs1038026	19	45405062	ARIC	tchsiu01	TOTAL CHOLESTEROL in mmol/L	TotalCholesterol	Natural log	2.66e-10	0.03	0.00468	3179	A	0.3518	FINEMAPPING-Lipids-LDL	TOMM40	PVRL2	-12578	APOE	3976
chr19:50096902	rs1038026	19	45405062	ARIC	tchsiu01	TOTAL CHOLESTEROL in mmol/L	TotalCholesterol	None	3.69e-10	0.19	0.03	3179	A	0.3518	FINEMAPPING-Lipids-LDL	TOMM40	PVRL2	-12578	APOE	3976
chr19:50096902	rs1038026	19	45405062	ARIC	totchol	total cholesterol mg/dL	TotalCholesterol	None	3.69e-10	7.48	1.19	3179	A	0.3518	FINEMAPPING-Lipids-LDL	TOMM40	PVRL2	-12578	APOE	3976
chr19:50096902	rs1038026	19	45405062	ARIC	totchol	total cholesterol mg/dL	TotalCholesterol	Natural log	3.9e-10	0.03	0.00557	3179	A	0.3518	FINEMAPPING-Lipids-LDL	TOMM40	PVRL2	-12578	APOE	3976
chr19:50096902	rs1038026	19	45405062	WHI	tcho	total cholesterol	TotalCholesterol	None	9.92e-05	6.12	1.57	1417	A	0.3622	FINEMAPPING-Lipids-LDL	TOMM40	PVRL2	-12578	APOE	3976
chr19:50096902	rs1038026	19	45405062	WHI	tcho	total cholesterol	TotalCholesterol	Natural log	0.000128	0.03	0.00724	1417	A	0.3622	FINEMAPPING-Lipids-LDL	TOMM40	PVRL2	-12578	APOE	3976
chr19:50096902	rs1038026	19	45405062	WHI	norm_ldl	normalized LDL	LDL	Natural log	0.00213	0.04	0.01	1120	A	0.3622	FINEMAPPING-Lipids-LDL	TOMM40	PVRL2	-12578	APOE	3976
chr19:50096902	rs1038026	19	45405062	WHI	norm_ldl	normalized LDL	LDL	None	0.00465	4.67	1.65	1120	A	0.3622	FINEMAPPING-Lipids-LDL	TOMM40	PVRL2	-12578	APOE	3976
chr19:50102388	rs115299243	19	45410548	ARIC	ldl02	RE-CALIBRATED LDL CHOL. in mg/dl	LDL	None	7.24e-07	-18.23	3.67	3163	G	0.0225	FINEMAPPING-Lipids-LDL	APOE	TOMM40	-3603	APOC1	7372
chr19:50102388	rs115299243	19	45410548	ARIC	trgsiu01	TOTAL TRIGLYCERIDES in mmol/L	Triglycerides	Natural log	1.94e-06	0.11	0.02	3189	G	0.0225	FINEMAPPING-Lipids-LDL	APOE	TOMM40	-3603	APOC1	7372
chr19:50102388	rs115299243	19	45410548	ARIC	triglyc	triglycerides mg/dL	Triglycerides	Natural log	2.34e-06	0.19	0.04	3189	G	0.0225	FINEMAPPING-Lipids-LDL	APOE	TOMM40	-3603	APOC1	7372
chr19:50102388	rs115299243	19	45410548	ARIC	ldl02	RE-CALIBRATED LDL CHOL. in mg/dl	LDL	Natural log	4.29e-06	-0.13	0.03	3163	G	0.0225	FINEMAPPING-Lipids-LDL	APOE	TOMM40	-3603	APOC1	7372
chr19:50102388	rs115299243	19	45410548	ARIC	trgsiu01	TOTAL TRIGLYCERIDES in mmol/L	Triglycerides	None	9.32e-05	0.28	0.07	3189	G	0.0225	FINEMAPPING-Lipids-LDL	APOE	TOMM40	-3603	APOC1	7372
chr19:50102388	rs115299243	19	45410548	ARIC	triglyc	triglycerides mg/dL	Triglycerides	None	9.32e-05	25.09	6.41	3189	G	0.0225	FINEMAPPING-Lipids-LDL	APOE	TOMM40	-3603	APOC1	7372
chr19:50102388	rs115299243	19	45410548	WHI	norm_ldl	normalized LDL	LDL	Natural log	0.000162	-0.17	0.05	1120	G	0.01809	FINEMAPPING-Lipids-LDL	APOE	TOMM40	-3603	APOC1	7372
chr19:50102388	rs115299243	19	45410548	ARIC	tchsiu01	TOTAL CHOLESTEROL in mmol/L	TotalCholesterol	Natural log	0.000414	-0.05	0.02	3188	G	0.0225	FINEMAPPING-Lipids-LDL	APOE	TOMM40	-3603	APOC1	7372
chr19:50102388	rs115299243	19	45410548	ARIC	totchol	total cholesterol mg/dL	TotalCholesterol	Natural log	0.000434	-0.06	0.02	3188	G	0.0225	FINEMAPPING-Lipids-LDL	APOE	TOMM40	-3603	APOC1	7372
chr19:50102388	rs115299243	19	45410548	ARIC	tchsiu01	TOTAL CHOLESTEROL in mmol/L	TotalCholesterol	None	0.000563	-0.34	0.1	3188	G	0.0225	FINEMAPPING-Lipids-LDL	APOE	TOMM40	-3603	APOC1	7372
chr19:50102388	rs115299243	19	45410548	ARIC	totchol	total cholesterol mg/dL	TotalCholesterol	None	0.000563	-13.21	3.83	3188	G	0.0225	FINEMAPPING-Lipids-LDL	APOE	TOMM40	-3603	APOC1	7372
chr19:50102388	rs115299243	19	45410548	WHI	tcho	total cholesterol	TotalCholesterol	Natural log	0.000857	-0.08	0.03	1417	G	0.01809	FINEMAPPING-Lipids-LDL	APOE	TOMM40	-3603	APOC1	7372
chr19:50102388	rs115299243	19	45410548	WHI	norm_ldl	normalized LDL	LDL	None	0.0011	-18.67	5.71	1120	G	0.01809	FINEMAPPING-Lipids-LDL	APOE	TOMM40	-3603	APOC1	7372
chr19:50102388	rs115299243	19	45410548	WHI	tcho	total cholesterol	TotalCholesterol	None	0.00419	-15.8	5.51	1417	G	0.01809	FINEMAPPING-Lipids-LDL	APOE	TOMM40	-3603	APOC1	7372
chr19:50102388	rs115299243	19	45410548	WHI	norm_tri	normalized natural log transformed triglycerides	Triglycerides	None	0.00523	0.16	0.06	1190	G	0.01809	FINEMAPPING-Lipids-LDL	APOE	TOMM40	-3603	APOC1	7372
chr19:50102388	rs115299243	19	45410548	WHI	norm_tri	normalized natural log transformed triglycerides	Triglycerides	Natural log	0.00597	0.03	0.01	1190	G	0.01809	FINEMAPPING-Lipids-LDL	APOE	TOMM40	-3603	APOC1	7372
chr19:50103880	rs769455	19	45412040	ARIC	trgsiu01	TOTAL TRIGLYCERIDES in mmol/L	Triglycerides	Natural log	1.14e-06	0.11	0.02	3182	A	0.02196	FINEMAPPING-Lipids-LDL;WILDCARD_LIPIDS	APOE	TOMM40	-5095	APOC1	5880
chr19:50103880	rs769455	19	45412040	ARIC	ldl02	RE-CALIBRATED LDL CHOL. in mg/dl	LDL	None	1.56e-06	-18.2	3.78	3156	A	0.02196	FINEMAPPING-Lipids-LDL;WILDCARD_LIPIDS	APOE	TOMM40	-5095	APOC1	5880
chr19:50103880	rs769455	19	45412040	ARIC	triglyc	triglycerides mg/dL	Triglycerides	Natural log	1.6e-06	0.2	0.04	3182	A	0.02196	FINEMAPPING-Lipids-LDL;WILDCARD_LIPIDS	APOE	TOMM40	-5095	APOC1	5880
chr19:50103880	rs769455	19	45412040	ARIC	ldl02	RE-CALIBRATED LDL CHOL. in mg/dl	LDL	Natural log	1.06e-05	-0.13	0.03	3156	A	0.02196	FINEMAPPING-Lipids-LDL;WILDCARD_LIPIDS	APOE	TOMM40	-5095	APOC1	5880
chr19:50103880	rs769455	19	45412040	ARIC	trgsiu01	TOTAL TRIGLYCERIDES in mmol/L	Triglycerides	None	5.51e-05	0.3	0.07	3182	A	0.02196	FINEMAPPING-Lipids-LDL;WILDCARD_LIPIDS	APOE	TOMM40	-5095	APOC1	5880
chr19:50103880	rs769455	19	45412040	ARIC	triglyc	triglycerides mg/dL	Triglycerides	None	5.51e-05	26.64	6.6	3182	A	0.02196	FINEMAPPING-Lipids-LDL;WILDCARD_LIPIDS	APOE	TOMM40	-5095	APOC1	5880
chr19:50103880	rs769455	19	45412040	WHI	norm_ldl	normalized LDL	LDL	Natural log	0.000162	-0.17	0.05	1120	A	0.01786	FINEMAPPING-Lipids-LDL;WILDCARD_LIPIDS	APOE	TOMM40	-5095	APOC1	5880
chr19:50103880	rs769455	19	45412040	WHI	tcho	total cholesterol	TotalCholesterol	Natural log	0.000857	-0.08	0.03	1417	A	0.01786	FINEMAPPING-Lipids-LDL;WILDCARD_LIPIDS	APOE	TOMM40	-5095	APOC1	5880
chr19:50103880	rs769455	19	45412040	WHI	norm_ldl	normalized LDL	LDL	None	0.0011	-18.67	5.71	1120	A	0.01786	FINEMAPPING-Lipids-LDL;WILDCARD_LIPIDS	APOE	TOMM40	-5095	APOC1	5880
chr19:50103880	rs769455	19	45412040	ARIC	tchsiu01	TOTAL CHOLESTEROL in mmol/L	TotalCholesterol	Natural log	0.00112	-0.05	0.02	3181	A	0.02196	FINEMAPPING-Lipids-LDL;WILDCARD_LIPIDS	APOE	TOMM40	-5095	APOC1	5880
chr19:50103880	rs769455	19	45412040	ARIC	totchol	total cholesterol mg/dL	TotalCholesterol	Natural log	0.00122	-0.06	0.02	3181	A	0.02196	FINEMAPPING-Lipids-LDL;WILDCARD_LIPIDS	APOE	TOMM40	-5095	APOC1	5880
chr19:50103880	rs769455	19	45412040	ARIC	tchsiu01	TOTAL CHOLESTEROL in mmol/L	TotalCholesterol	None	0.00127	-0.33	0.1	3181	A	0.02196	FINEMAPPING-Lipids-LDL;WILDCARD_LIPIDS	APOE	TOMM40	-5095	APOC1	5880
chr19:50103880	rs769455	19	45412040	ARIC	totchol	total cholesterol mg/dL	TotalCholesterol	None	0.00127	-12.7	3.94	3181	A	0.02196	FINEMAPPING-Lipids-LDL;WILDCARD_LIPIDS	APOE	TOMM40	-5095	APOC1	5880
chr19:50103880	rs769455	19	45412040	WHI	tcho	total cholesterol	TotalCholesterol	None	0.00419	-15.8	5.51	1417	A	0.01786	FINEMAPPING-Lipids-LDL;WILDCARD_LIPIDS	APOE	TOMM40	-5095	APOC1	5880
chr19:50103880	rs769455	19	45412040	WHI	norm_tri	normalized natural log transformed triglycerides	Triglycerides	None	0.00523	0.16	0.06	1190	A	0.01786	FINEMAPPING-Lipids-LDL;WILDCARD_LIPIDS	APOE	TOMM40	-5095	APOC1	5880
chr19:50103880	rs769455	19	45412040	WHI	norm_tri	normalized natural log transformed triglycerides	Triglycerides	Natural log	0.00597	0.03	0.01	1190	A	0.01786	FINEMAPPING-Lipids-LDL;WILDCARD_LIPIDS	APOE	TOMM40	-5095	APOC1	5880
chr19:50103919	rs7412	19	45412079	ARIC	ldl02	RE-CALIBRATED LDL CHOL. in mg/dl	LDL	Natural log	3.88e-28	-0.15	0.01	3041	A	0.109	FINEMAPPING-Lipids-LDL;WILDCARD_LIPIDS	APOE	TOMM40	-5134	APOC1	5841
chr19:50103919	rs7412	19	45412079	ARIC	ldl02	RE-CALIBRATED LDL CHOL. in mg/dl	LDL	None	4.32e-28	-19.49	1.76	3041	A	0.109	FINEMAPPING-Lipids-LDL;WILDCARD_LIPIDS	APOE	TOMM40	-5134	APOC1	5841
chr19:50103919	rs7412	19	45412079	ARIC	tchsiu01	TOTAL CHOLESTEROL in mmol/L	TotalCholesterol	Natural log	3.12e-22	-0.07	0.0072	3064	A	0.109	FINEMAPPING-Lipids-LDL;WILDCARD_LIPIDS	APOE	TOMM40	-5134	APOC1	5841
chr19:50103919	rs7412	19	45412079	ARIC	totchol	total cholesterol mg/dL	TotalCholesterol	Natural log	3.49e-22	-0.08	0.00856	3064	A	0.109	FINEMAPPING-Lipids-LDL;WILDCARD_LIPIDS	APOE	TOMM40	-5134	APOC1	5841
chr19:50103919	rs7412	19	45412079	ARIC	tchsiu01	TOTAL CHOLESTEROL in mmol/L	TotalCholesterol	None	5.31e-21	-0.45	0.05	3064	A	0.109	FINEMAPPING-Lipids-LDL;WILDCARD_LIPIDS	APOE	TOMM40	-5134	APOC1	5841
chr19:50103919	rs7412	19	45412079	ARIC	totchol	total cholesterol mg/dL	TotalCholesterol	None	5.31e-21	-17.38	1.83	3064	A	0.109	FINEMAPPING-Lipids-LDL;WILDCARD_LIPIDS	APOE	TOMM40	-5134	APOC1	5841
chr19:50103919	rs7412	19	45412079	WHI	norm_ldl	normalized LDL	LDL	Natural log	5.54e-16	-0.17	0.02	1119	A	0.1053	FINEMAPPING-Lipids-LDL;WILDCARD_LIPIDS	APOE	TOMM40	-5134	APOC1	5841
chr19:50103919	rs7412	19	45412079	WHI	tcho	total cholesterol	TotalCholesterol	Natural log	1.34e-14	-0.09	0.01	1416	A	0.1053	FINEMAPPING-Lipids-LDL;WILDCARD_LIPIDS	APOE	TOMM40	-5134	APOC1	5841
chr19:50103919	rs7412	19	45412079	WHI	tcho	total cholesterol	TotalCholesterol	None	1.28e-13	-18.28	2.44	1416	A	0.1053	FINEMAPPING-Lipids-LDL;WILDCARD_LIPIDS	APOE	TOMM40	-5134	APOC1	5841
chr19:50103919	rs7412	19	45412079	WHI	norm_ldl	normalized LDL	LDL	None	1.85e-13	-19.19	2.58	1119	A	0.1053	FINEMAPPING-Lipids-LDL;WILDCARD_LIPIDS	APOE	TOMM40	-5134	APOC1	5841
chr19:50103919	rs7412	19	45412079	WHI	norm_hdl	normalized HDL	HDL	Natural log	0.00266	0.05	0.02	1382	A	0.1053	FINEMAPPING-Lipids-LDL;WILDCARD_LIPIDS	APOE	TOMM40	-5134	APOC1	5841
chr19:50103919	rs7412	19	45412079	ARIC	hdl01	RE-CALIBRATED HDL CHOL. in mg/dl	HDL	Natural log	0.00388	0.03	0.01	3064	A	0.109	FINEMAPPING-Lipids-LDL;WILDCARD_LIPIDS	APOE	TOMM40	-5134	APOC1	5841
chr19:50103919	rs7412	19	45412079	WHI	norm_hdl	normalized HDL	HDL	None	0.00403	2.65	0.92	1382	A	0.1053	FINEMAPPING-Lipids-LDL;WILDCARD_LIPIDS	APOE	TOMM40	-5134	APOC1	5841
chr19:50103919	rs7412	19	45412079	ARIC	hdl01	RE-CALIBRATED HDL CHOL. in mg/dl	HDL	None	0.00836	1.91	0.72	3064	A	0.109	FINEMAPPING-Lipids-LDL;WILDCARD_LIPIDS	APOE	TOMM40	-5134	APOC1	5841
chr19:50105416	rs75627662	19	45413576	ARIC	ldl02	RE-CALIBRATED LDL CHOL. in mg/dl	LDL	Natural log	1.81e-14	-0.09	0.01	3163	A	0.1644	FINEMAPPING-Lipids-LDL	NULL	APOE	-927	APOC1	4344
chr19:50105416	rs75627662	19	45413576	ARIC	ldl02	RE-CALIBRATED LDL CHOL. in mg/dl	LDL	None	4.12e-14	-10.84	1.43	3163	A	0.1644	FINEMAPPING-Lipids-LDL	NULL	APOE	-927	APOC1	4344
chr19:50105416	rs75627662	19	45413576	ARIC	totchol	total cholesterol mg/dL	TotalCholesterol	Natural log	3.27e-11	-0.05	0.00697	3188	A	0.1644	FINEMAPPING-Lipids-LDL	NULL	APOE	-927	APOC1	4344
chr19:50105416	rs75627662	19	45413576	ARIC	tchsiu01	TOTAL CHOLESTEROL in mmol/L	TotalCholesterol	Natural log	3.41e-11	-0.04	0.00587	3188	A	0.1644	FINEMAPPING-Lipids-LDL	NULL	APOE	-927	APOC1	4344
chr19:50105416	rs75627662	19	45413576	ARIC	tchsiu01	TOTAL CHOLESTEROL in mmol/L	TotalCholesterol	None	2.16e-10	-0.25	0.04	3188	A	0.1644	FINEMAPPING-Lipids-LDL	NULL	APOE	-927	APOC1	4344
chr19:50105416	rs75627662	19	45413576	ARIC	totchol	total cholesterol mg/dL	TotalCholesterol	None	2.16e-10	-9.52	1.49	3188	A	0.1644	FINEMAPPING-Lipids-LDL	NULL	APOE	-927	APOC1	4344
chr19:50105416	rs75627662	19	45413576	WHI	norm_ldl	normalized LDL	LDL	Natural log	1.17e-06	-0.09	0.02	1120	A	0.1612	FINEMAPPING-Lipids-LDL	NULL	APOE	-927	APOC1	4344
chr19:50105416	rs75627662	19	45413576	WHI	tcho	total cholesterol	TotalCholesterol	Natural log	4.5e-06	-0.04	0.00955	1417	A	0.1612	FINEMAPPING-Lipids-LDL	NULL	APOE	-927	APOC1	4344
chr19:50105416	rs75627662	19	45413576	WHI	tcho	total cholesterol	TotalCholesterol	None	1.95e-05	-8.88	2.07	1417	A	0.1612	FINEMAPPING-Lipids-LDL	NULL	APOE	-927	APOC1	4344
chr19:50105416	rs75627662	19	45413576	WHI	norm_ldl	normalized LDL	LDL	None	2.42e-05	-9.39	2.21	1120	A	0.1612	FINEMAPPING-Lipids-LDL	NULL	APOE	-927	APOC1	4344
